# Supplementary material for: Genic non-coding microsatellites in the rice genome: characterization, marker design and use in assessing genetic and evolutionary relationships among domesticated groups
Source: BMC Genomics. 2009 Mar 31;10:140. doi: 10.1186/1471-2164-10-140 (PMC2680414; doi:10.1186/1471-2164-10-140)
Supplement: Additional file 1 — Nature, frequency and relative distribution of microsatellites in the genic non-coding and coding sequences of the rice genome. [file 1471-2164-10-140-S1.xls]

## Sheet: Addl_file1
Additional file 1: Nature, frequency and relative distribution of microsatellites in the genic non-coding and coding sequences of the rice genome
A. Chromosome wise comparative distribution of microsatellite repeat-motifs in the non-coding and coding sequences of rice genes
	Promoters
Characters under study	Chr1	Chr2	Chr3	Chr4	Chr5	Chr6	Chr7	Chr8	Chr9	Chr10	Chr11	Chr12	Total
Total number of sequences examined	2141	1422	1662	1279	1207	940	1219	1068	705	907	867	891	14308
Total size (bp) of examined sequences	2316562	1538604	1798284	1383878	1305974	1017080	1318958	1155576	762810	981374	938094	964062	15481256
Total number of identified perfect microsatellites	1269 (59.3)	891 (62.7)	1163 (70)	665 (52)	700 (58)	510 (54.3)	698 (57.3)	625 (58.5)	392 (55.7)	548 (60.4)	452 (52.2)	490 (55)	8366 (58.5)
Number of compound microsatellites	164 (7.6)	89 (6.3)	111 (6.7)	55 (4.3)	99 (8.2)	61 (6.5)	86 (7.1)	64 (6)	53 (7.5)	74 (8.2)	41 (4.8)	51 (5.7)	948 (6.63)
Total number of mononucleotides	591 (27.6)	388 (27.3)	465 (28)	303 (23.7)	329 (27.3)	235 (25)	298 (24.5)	274 (25.7)	171 (24.3)	236 (26)	218 (25.2)	201 (22.6)	3709 (26)
Total number of perfect microsatellites excluding mononucleotides	678 (31.7)	503 (35.4)	698 (35)	362 (28.1)	371 (30.7)	275 (29.4)	400 (32.8)	351 (32.7)	221 (31.4)	312 (34.5)	234 (27)	289 (32.3)	4657 (32.5)
Number of primer-pairs for perfect microsatellites	610 (90)	458 (91)	642 (92)	333 (92)	334(90)	256 (93)	364 (91)	319 (91)	199 (90)	284 (91)	210 (90)	269 (93)	4278 (91.8)
Perfect microsatellite counts per Mb sequences	292.6	327	388	261	284	270.4	303.3	303.7	289.7	318	249.5	299.8	300.8
Total number of perfect class I microsatellites	116 (17.2)	113 (22.5)	129 (18.5)	77 (21.3)	86 (16.2)	56 (20.3)	72 (18)	59 (16.8)	25 (11.3)	55 (17.6)	41 (17.5)	48 (16.6)	877 (18.8)
Perfect class I microsatellite counts per Mb sequences	50	73.5	71.7	55.6	65.8	81.6	54.6	51	32.8	56	43.7	49.8	56.6
	5'UTRs
Characters under study	Chr1	Chr2	Chr3	Chr4	Chr5	Chr6	Chr7	Chr8	Chr9	Chr10	Chr11	Chr12	Total
Total number of sequences examined	2820	2222	2502	1662	1592	1519	1463	1290	978	924	944	1019	18935
Total size (bp) of examined sequences	615352	496330	565444	402190	377459	315179	303558	261024	215956	208547	224224	244980	4230243
Total number of identified perfect microsatellites	801 (28.4)	702 (31.6)	851 (34)	482 (29)	532 (33.4)	483 (31.8)	432 (29.5)	423 (32.8)	303 (31)	265 (28.7)	226 (24)	357 (35)	5780(30.5)
Number of compound microsatellites	99 (3.5)	102 (4.6)	110 (4.4)	58 (3.5)	80 (5)	76 (5)	48 (3.3)	39 (3.8)	29 (3)	30 (3.3)	24 (2.5)	51 (5)	746 (3.9)
Total number of mononucleotides	141 (5)	113 (5.1)	163 (6.5)	80 (4.8)	103 (6.5)	86 (5.7)	69 (4.7)	68 (5.3)	45 (4.6)	52 (5.6)	43 (4.6)	54 (5.3)	937 (4.94)
Total number of perfect microsatellites excluding mononucleotides	660 (23.4)	600 (27)	688 (27.5)	402 (24.2)	429 (27)	397 (26)	363 (24.8)	355 (27.5)	258 (26.3)	213 (23)	183 (19.3)	303 (29.7)	4843 (25.6)
Number of primer-pairs for perfect microsatellites	620 (94)	546 (91)	626 (91)	370 (92)	399 (93)	369 (93)	334 (92)	333 (94)	235 (91)	202 (95)	168 (92)	282 (93)	4484 (92.6)
Perfect microsatellite counts per Mb sequences	1072.5	1208.8	1216.7	999.5	1136.5	1259.6	1195.8	1360	1194.6	1021.3	816.1	1236.8	1144.8
Total number of perfect class I microsatellites	129 (19.5)	119 (19.8)	166 (24.1)	66 (16.4)	96 (22.4)	83 (21)	73 (20.1)	80 (22.5)	57 (22)	40 (18.8)	50 (27.3)	72 (23.8)	1031 (21.3)
Perfect class I microsatellite counts per Mb sequences	209.6	239.8	293.6	164.1	254.3	263.3	240.5	306.5	264	191.8	223	294	243.7
	CDS
Characters under study	Chr1	Chr2	Chr3	Chr4	Chr5	Chr6	Chr7	Chr8	Chr9	Chr10	Chr11	Chr12	Total
Total number of sequences examined	2820	2222	2502	1662	1592	1519	1463	1290	978	924	944	1019	18935
Total size (bp) of examined sequences	3765103	2928205	3251968	2374880	2162534	2054375	2007101	1793475	1339529	1270296	1344331	1441927	25733724
Total number of identified perfect microsatellites	733 (26)	631 (28.4)	695 (27.8)	357 (21.5)	426 (26.8)	390 (25.7)	368 (25.2)	327 (25.4)	242 (24.8)	221 (24)	198 (21)	239 (23.5)	4828 (25.5)
Number of compound microsatellites	85 (3)	67 (3)	75 (3)	28 (1.7)	46 (2.9)	46 (3)	40 (2.7)	39 (3)	20 (2)	21 (2.3)	19 (2)	24 (2.4)	510 (2.7)
Total number of mononucleotides	28 (1)	9 (0.4)	18 (0.7)	8 (0.5)	11 (0.7)	8 (0.5)	7 (0.5)	13 (1)	10 (1)	6 (0.6)	9 (1)	7 (0.7)	134 (0.7)
Total number of perfect microsatellites excluding mononucleotides	705 (25)	622 (28)	677 (27.1)	349 (21)	415 (26)	382 (25)	361 (24.7)	314 (25)	232 (24.3)	215 (17)	189 (20)	232 (22.8)	4694 (24.8)
Number of primer-pairs for perfect microsatellites	670 (95)	585 (94)	630 (93)	321 (92)	394 (95)	363 (95)	339 (94)	295 (94)	218 (94)	200 (93)	176 (93)	220 (95)	4411 (94)
Perfect microsatellite counts per Mb sequences	187.2	212.4	208.2	146.9	192	186	180	175	173	169.2	140.6	160.9	182.4
Total number of perfect class I microsatellites	115 (16.3)	96 (15.4)	115 (17)	58 (16.6)	64 (15.5)	55 (14.5)	54 (15)	57 (18.3)	32 (14)	37 (17.2)	28 (14.8)	32 (14)	743 (15.8)
Perfect class I microsatellite counts per Mb sequences	30.6	32.7	35.3	58.3	29.8	26.9	27	32.4	24.5	20.8	21	22.3	28.8
	Introns
Characters under study	Chr1	Chr2	Chr3	Chr4	Chr5	Chr6	Chr7	Chr8	Chr9	Chr10	Chr11	Chr12	Total
Total number of sequences examined	11173	8966	10140	5955	5853	5303	5151	4523	3404	3044	3081	3490	70083
Total size (bp) of examined sequences	4357992	3440983	3896091	2325195	2181148	2092004	1997003	1863056	1410094	1219674	1280651	1421527	27485418
Total number of identified perfect microsatellites	3475 (31.1)	2824 (31.5)	2890 (28.5)	2263 (38)	2007 (34.3)	2036 (38.4)	1875 (36.4)	1936 (42.8)	1498 (44)	1345 (44.2)	1654 (53.7)	1686 (48.3)	25495 (36.4)
Number of compound microsatellites	302 (2.7)	242 (2.7)	243 (2.4)	208 (3.5)	216 (3.7)	201 (3.8)	160 (3.1)	194 (4.3)	126 (3.7)	140 (4.6)	197 (6.4)	192 (5.5)	2421 (3.45)
Total number of mononucleotides	2346 (21)	1892 (21.1)	1967 (19.4)	1483 (24.9)	1305 (22.3)	1304 (24.6)	1241 (24.1)	1212 (26.8)	943 (27.7)	834 (27.4)	995 (32.3)	977 (28)	16499 (23.5)
Total number of perfect microsatellites excluding mononucleotides	1129 (10.1)	932 (10.4)	923 (9.1)	780 (13.1)	702 (12)	732 (13.8)	634 (12.2)	724 (16)	555 (16.2)	511 (16.9)	659 (21.5)	709 (20.3)	8996 (12.8)
Number of primer-pairs for perfect microsatellites	1061 (94)	866 (93)	858 (93)	710 (91)	646 (92)	673 (92)	596 (94)	673 (93)	527 (95)	475 (93)	626 (95)	659 (93)	8370 (93)
Perfect microsatellite counts per Mb sequences	259	271	237	335.5	321.8	350	317.5	388.6	393.6	419	514.5	498.7	327.3
Total number of perfect class I microsatellites	289 (25.6)	276 (29.6)	272 (29.5)	201 (25.8)	197 (28)	161 (22)	181 (28.5)	208 (28.7)	154 (27.7)	119 (23.3)	165 (25)	171 (24.1)	2394 (26.6)
Perfect class I microsatellite counts per Mb sequences	66.3	80.2	69.8	86.4	90.3	77	90.6	111.6	109.2	97.6	128.8	120.3	87.1
	3'UTRs
Characters under study	Chr1	Chr2	Chr3	Chr4	Chr5	Chr6	Chr7	Chr8	Chr9	Chr10	Chr11	Chr12	Total
Total number of sequences examined	2820	2222	2502	1662	1592	1519	1463	1290	978	924	944	1019	18935
Total size (bp) of examined sequences	1139280	935328	785941	677381	641601	612788	585680	551237	397482	387350	376226	415953	7506247
Total number of identified perfect microsatellites	375 (13.3)	324 (14.6)	368 (14.7)	224 (13.5)	245 (15.4)	235 (15.5)	234 (16)	219 (17)	143 (14.6)	156 (16.9)	143 (15.2)	157 (15.4)	2817 (14.8)
Number of compound microsatellites	20 (0.7)	16 (0.73)	24 (0.95)	7 (0.4)	19 (1.2)	21 (1.4)	11 (0.72)	8 (0.6)	9 (0.9)	13 (1.4)	11 (1.2)	10 (1)	169 (0.9)
Total number of mononucleotides	257 (9.1)	215 (9.7)	223 (8.9)	159 (9.6)	151 (9.5)	146 (9.6)	148 (10.1)	139 (10.8)	90 (9.2)	92 (10)	83 (8.8)	87 (8.5)	1797 (9.5)
Total number of perfect microsatellites excluding mononucleotides	118 (4.2)	109 (4.9)	145 (5.8)	65 (4)	94 (5.9)	89 (5.9)	86 (5.9)	80 (6.2)	53 (5.4)	51 (6.8)	60 (6.3)	70 (7)	1020 (5.4)
Number of primer-pairs for perfect microsatellites	104 (88)	97 (89)	130 (90)	57 (88)	84 (89)	77 (87.3)	77 (90)	71 (89)	47 (88)	45 (89)	53 (88)	62 (88)	834 (81.7)
Perfect microsatellite counts per Mb sequences	103.6	116.5	184.5	96	146.5	145.2	146.8	145.1	133.3	131.7	159.5	168.3	135.9
Total number of perfect class I microsatellites	37 (31.3)	21 (19.3)	31 (21.4)	9 (13.8)	26 (27.6)	24 (27)	26 (30.3)	20 (25)	16 (30.2)	15 (29.4)	14 (23.3)	18 (25.7)	257 (25.2)
Perfect class I microsatellite counts per Mb sequences	32.5	22.4	39.4	13.3	40.5	39.2	44.4	36.3	40.3	38.7	37.2	43.3	34.2
	Total GNMS
Characters under study	Chr1	Chr2	Chr3	Chr4	Chr5	Chr6	Chr7	Chr8	Chr9	Chr10	Chr11	Chr12	Total
Total number of sequences examined	18954	14832	16806	10558	10244	9281	9296	8171	6065	5799	5836	6419	122261
Total size (bp) of examined sequences	8429186	6411245	7045760	4788644	4506182	4037051	4205199	3830893	2786342	2796945	2819195	3046522	54703164
Total number of perfect microsatellites excluding mononucleotides	2585 (13.6)	2144 (14.5)	2454 (14.6)	1609 (15.2)	1596 (15.6)	1493 (16)	1483 (16)	1510 (18.5)	1087 (18)	1087 (18.7)	1136 (19.5)	1371 (21.4)	19516 (16)
Number of primer-pairs for perfect microsatellites	2395 (92.6)	1967 (91.7)	2256 (91.9)	1470 (91.4)	1463 (91.7)	1375 (92)	1371 (92.5)	1396 (92.5)	938 (86.3)	1006 (92.5)	1057 (93)	1272 (92.8)	17966 (92)
Perfect microsatellite counts per Mb sequences	306.7	322.8	348.3	336	354.1	369.8	352.6	394.2	390.1	388.6	403	450	356.7
Number of compound microsatellites	585 (3)	449 (3)	488 (2.9)	328 (3.1)	414 (4)	359 (3.87)	305 (3.3)	305 (3.73)	217 (3.6)	257 (4.4)	273 (4.7)	304 (4.7)	4284 (3.5)
Compound microsatellite counts per Mb sequences	69.4	70	69.3	68.5	91.8	89	72.5	79.6	77.8	91.9	96.8	99.8	78.3
Total number of perfect class I microsatellites	571 (22)	529 (24.7)	598 (24.4)	353 (22)	405 (25.4)	324 (21.7)	352 (23.7)	367 (24.3)	252 (23.2)	229 (21)	270 (23.8)	309 (22.5)	4559 (23.3)
Perfect class I microsatellite counts per Mb sequences	67.7	82.5	84.9	73.7	90	87	83.7	95.8	90.5	81.9	95.8	101.4	83.3
B. Frequency and abundance of various microsatellite repeat-motif classes in the non-coding and coding sequences of the rice genes
	Promoters
	Chr1		Chr2		Chr3		Chr4		Chr5		Chr6		Chr7		Chr8		Chr9		Chr10		Chr11		Chr12		Total
Microsatellite repeat-motifs	Frequency (%)	Abundant motifs with frequency (%)	Frequency (%)	Abundant motifs with frequency (%)	Frequency (%)	Abundant motifs with frequency (%)	Frequency (%)	Abundant motifs with frequency (%)	Frequency (%)	Abundant motifs with frequency (%)	Frequency (%)	Abundant motifs with frequency (%)	Frequency (%)	Abundant motifs with frequency (%)	Frequency (%)	Abundant motifs with frequency (%)	Frequency (%)	Abundant motifs with frequency (%)	Frequency (%)	Abundant motifs with frequency (%)	Frequency (%)	Abundant motifs with frequency (%)	Frequency (%)	Abundant motifs with frequency (%)	Frequency (%)	Abundant motifs with frequency (%)
Dinucleotides	314 (46.4)	CT, 60 (19)	237 (47.1)	CT, 71 (19.2)	301 (43.2)	CT, 56 (18.6)	161 (44.6)	CT, 44 (27.5)	168 (45.3)	CT, 34 (20.4)	143 (52.1)	CT, 31 (21.5)	194 (48.5)	CT, 40 (20.7)	165 (47.1)	CT, 30 (18)	104 (47.3)	CT, 25 (24)	167 (53.6)	CT, 39 (23.6)	97 (41.4)	CT, 26 (27)	136 (47.2)	CT, 33 (24)	2187 (46.6)	CT, 488 (22.3) & GA, 402 (18.4)
Trinucleotides	339 (50.1)	CCG, 45 (13.3)	254 (50.6)	CGC, 59 (14.9)	384 (55)	CCG, 50 (13)	195 (53.8)	CCG, 30 (15.6)	164 (44.2)	CCG, 21 (12.7)	126 (45.7)	CGC, 21 (16.7)	198 (49.4)	CGG, 38 (19.2)	173 (49.4)	CCG, 28 (16.3)	112 (50.6)	CCG, 18 (16.6)	134 (43)	CGC, 6 (14.7)	129 (55.1)	CGC, 20 (15.2)	143 (49.7)	CGC, 31 (21.7)	2351 (50.1)	CGC, 367 (15.6)
Tetranucleotides	15 (2.3)	ATAG, 2 (13.6)	7 (1.3)	AGCG, 3 (33)	10 (1.4)	GGCG, 2 (23)	4 (1.2)	AGCC, 2 (50)	7 (2)	AAAG, 1 (18)	4 (1.4)	ACAT, 2 (50)	5 (1.25)	AGAT, 1 (28.6)	9 (2.5)	CCGC, 2 (25)	2 (1.2)	AAAG, 1 (50)	6 (1.9)	TATC, 1 (13)	7 (2.8)	TCTA, 2 (22.2)	6 (2)	ACCT, 3 (50)	82 (1.7)	CGCT, 15 (18.3)
Pentanucleotides	7 (1.1)	ACCCA, 1 (18.2)	5 (1)	CCTCG, 2 (25)	3 (0.33)	CTCAT, 2 (67)	2 (0.4)	CCACC, 1 (50)	1 (0.2)	CTGTG, 1 (100)	2 (0.7)	CACCA, 1 (67)	3 (0.72)	AGGGG, 2 (66.7)	4 (1)	CCCAG, 2 (40)	1 (0.6)	CCCTT, 2 (50)	2 (0.7)	CTCTC, 2 (100)	1 (0.62)	TGCAT, 1 (100)	3 (1)	TCTTT, 3 (100)	34 (0.7)	CTCTC, 5 (14.7)
Hexanucleotides	1 (0.1)	CTCCAT, 1 (100)	0	0	0	0	0	0	0	0	0	0	1 (0.18)	ATCTCC, 1 (100)	0	0	1 (0.3)	TCGAAC, 1 (100)	2 (0.7)	CCACCT, 1 (50)	0	0	0	0	3 (0.06)	CGCCCC, 1 (33.3)
	5'UTRs
	Chr1		Chr2		Chr3		Chr4		Chr5		Chr6		Chr7		Chr8		Chr9		Chr10		Chr11		Chr12		Total
Microsatellite repeat-motifs	Frequency (%)	Abundant motifs with frequency (%)	Frequency (%)	Abundant motifs with frequency (%)	Frequency (%)	Abundant motifs with frequency (%)	Frequency (%)	Abundant motifs with frequency (%)	Frequency (%)	Abundant motifs with frequency (%)	Frequency (%)	Abundant motifs with frequency (%)	Frequency (%)	Abundant motifs with frequency (%)	Frequency (%)	Abundant motifs with frequency (%)	Frequency (%)	Abundant motifs with frequency (%)	Frequency (%)	Abundant motifs with frequency (%)	Frequency (%)	Abundant motifs with frequency (%)	Frequency (%)	Abundant motifs with frequency (%)	Frequency (%)	Abundant motifs with frequency (%)
Dinucleotides	193 (29.2)	GA, 63 (32.8)	200 (33.3)	GA, 63 (31.7)	210 (30.5)	GA, 49 (23.3)	116 (28.8)	GA, 32 (28)	142 (33)	GA, 47 (33)	132 (33.3)	GA, 58 (44)	110 (30.3)	GA, 42 (38.4)	108 (30.4)	GA, 29 (27.3)	80 (31)	GA, 30 (37.6)	65 (30.7)	GA, 23 (36)	54 (29.4)	GA, 24 (40.3)	98 (32.4)	GA, 34 (25)	1508 (31)	GA, 431 (28.6) & CT, 298 (19.8)
Trinucleotides	442 (67)	CCG, 49 (11)	378 (63)	CCG, 56 (14.7)	455 (66.3)	CGC, 61 (13.3)	281 (70)	CGC, 42 (15)	270 (63)	CCG, 35 (13)	253 (63.8)	CGC, 36 (14.1)	244 (67.3)	CGG, 43 (17.8)	228 (64.3)	CCG, 41 (17.9)	166 (64.5)	CCT, 24 (14.5)	140 (65.8)	CGC, 22 (15.7)	124 (68)	CGC, 24 (19.7)	190 (62.8)	CGC, 29 (15)	3171 (65.4)	CCG, 463 (14.6)
Tetranucleotides	15 (2.2)	CTGC, 4 (26.3)	13 (2.1)	CTGC, 4 (29.4)	9 (1.3)	GATC, 2 (25)	2 (0.6)	AGCC, 1 (50)	13 (3)	CAGC, 2 (16.7)	9 (2.3)	CTGC, 2 (22.2)	4 (1)	TGTA, 1 (20)	13 (3.8)	GTTA, 2 (16.7)	7 (2.6)	ATAG, 1 (14.3)	4 (2)	TTCT, 2 (50)	3 (1.6)	GGAG, 2 (66.7)	8 (2.5)	GCGG, 3 (33)	100 (2)	GATC, 5 (5.3)
Pentanucleotides	10 (1.5)	CCTCG, 2 (15.4)	8 (1.3)	CCTCG, 2 (0.2)	10 (1.4)	AGGAG, 2 (15.4)	1 (0.3)	CCACC, 1 (100)	3 (0.7)	AATCC, 1 (33.4)	2 (0.4)	GAGAG, 1 (50)	3 (0.8)	AGGGG, 2 (66.7)	5 (1.5)	AGAGA, 1 (28.6)	1 (2)	CCCAA, 1 (100)	3 (1.4)	AGAAG, 2 (66.7)	1 (0.5)	GAGGA, 1 (100)	5 (1.7)	CCTGC, 2 (42.8)	52 (1.1)	GAGGC, 6 (11.5)
Hexanucleotides	1 (0.2)	TAATCC, 1 (100)	1 (0.9)	TAATCC, 1 (100)	3 (0.53)	GAAGAG, 2 (66.7)	1 (0.3)	TCCGCC, 1 (100)	2 (0.5)	CCTCCG, 1 (50)	1 (0.02)	CCGTCG, 1 (100)	1 (0.2)	ATCTCC, 1 (100)	0	0	0	0	0	0	1 (0.5)	GCCTCC, 1 (100)	1 (0.5)	GGCGGT, 1 (100)	12 (0.24)	CGCCCC, 2 (16.7)
	CDS
	Chr1		Chr2		Chr3		Chr4		Chr5		Chr6		Chr7		Chr8		Chr9		Chr10		Chr11		Chr12		Total
Microsatellite repeat-motifs	Frequency (%)	Abundant motifs with frequency (%)	Frequency (%)	Abundant motifs with frequency (%)	Frequency (%)	Abundant motifs with frequency (%)	Frequency (%)	Abundant motifs with frequency (%)	Frequency (%)	Abundant motifs with frequency (%)	Frequency (%)	Abundant motifs with frequency (%)	Frequency (%)	Abundant motifs with frequency (%)	Frequency (%)	Abundant motifs with frequency (%)	Frequency (%)	Abundant motifs with frequency (%)	Frequency (%)	Abundant motifs with frequency (%)	Frequency (%)	Abundant motifs with frequency (%)	Frequency (%)	Abundant motifs with frequency (%)	Frequency (%)	Abundant motifs with frequency (%)
Dinucleotides	33 (4.7)	GA, 14 (41)	17 (2.7)	GA, 8 (49)	16 (2.3)	GA, 5 (33.3)	8 (2.3)	GA, 3 (36)	7 (1.7)	GA, 3 (47.6)	8 (2.2)	GA, 3 (36.4)	10 (2.7)	GA, 3 (31)	8 (2.6)	GA, 2 (29.6)	11 (4.6)	GA, 4 (33.3)	6 (3)	GA, 2 (33.3)	10 (5.4)	GA, 4 (35.7)	5 (2)	GA, 3 (60)	139 (3)	GA, 39 (28) & CT, 33 (24)
Trinucleotides	666 (94.5)	CGG, 85 (12.7)	602 (96.8)	CGG, 82 (13.7)	659 (97.4)	CGG, 87 (13.3)	338 (96.8)	CGG, 45 (13.5)	405 (97.8)	CGG, 48 (11.9)	371 (97.2)	CGG, 56 (15.2)	350 (97)	CGG, 50 (14.4)	304 (96.8)	CGG, 43 (14.2)	220 (94.8)	CGG, 34 (15.3)	208 (97)	CGG, 31 (15)	177 (93.8)	CGG, 24 (13.6)	224 (96.5)	CGG, 42 (18,7)	4524 (96.4)	CGG, 633 (14)
Tetranucleotides	5 (0.72)	CCTG, 1 (20)	2 (0.4)	ATGG, 1 (50)	2 (0.3)	AGCC, 1 (50)	3 (0.8)	AGCC, 1 (33.3)	1 (0.2)	GATC, 1 (50)	1 (0.3)	ATCC, 1 (100)	1 (0.3)	GATC, 1 (100)	2 (0.6)	TCCA, 1 (50)	1 (0.4)	CTCG, 1 (100)	1(0.5)	CAGC, 1 (100)	1 (0.5)	CAAT, 1 (100)	1 (0.9)	CCGC, 3 (100)	21 (0.4)	CCGC, 14 (6.7)
Pentanucleotides	1 (0.14)	ACAGC, 1 (100)	1 (0.16)	TGCGA, 1 (100)	1 (0.15)	AAGGA, 1 (100)	1 (0.3)	CGCCA, 1 (100)	1 (0.2)	CAGCTC, 1 (100)	1 (0.3)	CTCGC, 1 (100)	0	0	1 (0.3)	CAGCA, 1 (100)	1 (0.4)	CAGCT, 1 (100)	0	0	1 (0.5)	CAAGG, 1 (100)	1 (0.9)	CCAGC, 1 (100)	10 (0.2)	CGCCA, 2 (20)
Hexanucleotides	1 (0.14)	TGGAGG, 1 (100)	0	0	0	0	0	0	0	0	1 (0.3)	CTCCAT, 1 (100)	0	0	0	0	0	0	0	0	0	0	0	0	0	0
	Introns
	Chr1		Chr2		Chr3		Chr4		Chr5		Chr6		Chr7		Chr8		Chr9		Chr10		Chr11		Chr12		Total
Microsatellite repeat-motifs	Frequency (%)	Abundant motifs with frequency (%)	Frequency (%)	Abundant motifs with frequency (%)	Frequency (%)	Abundant motifs with frequency (%)	Frequency (%)	Abundant motifs with frequency (%)	Frequency (%)	Abundant motifs with frequency (%)	Frequency (%)	Abundant motifs with frequency (%)	Frequency (%)	Abundant motifs with frequency (%)	Frequency (%)	Abundant motifs with frequency (%)	Frequency (%)	Abundant motifs with frequency (%)	Frequency (%)	Abundant motifs with frequency (%)	Frequency (%)	Abundant motifs with frequency (%)	Frequency (%)	Abundant motifs with frequency (%)	Frequency (%)	Abundant motifs with frequency (%)
Dinucleotides	731 (64.8)	AT, 135 (18.5)	585 (62.8)	AT, 106 (18.2)	580 (62.8)	AT, 101 (17.4)	493 (63.2)	AT, 92 (18.7)	446 (63.5)	AT, 87 (19.6)	480 (65.6)	AT, 107 (22.4)	425 (67)	AT, 82 (19.4)	442 (61)	AT, 89 (20.2)	358 (64.5)	AT, 66 (18.5)	335 (65.6)	AT, 70 (21)	461 (70)	AT, 115 (25)	469 (66.2)	AT, 123 (26.2)	5805 (64.6)	AT, 1190 (20.5) & GA, 1021 (17.6)
Trinucleotides	330 (29.2)	TTC, 21 (6.4)	263 (28.2)	TTC, 21 (8.1)	277 (30)	TCT, 15 (5.5)	249 (32)	CTC, 23 (9.3)	202 (28.8)	TTC, 20 (9.8)	203 (27.7)	CTT, 17 (8.2)	176 (27.7)	CCT, 15 (8.6)	224 (31)	CCT, 14 (6.4)	166 (30)	AAT, 15 (8.8)	150 (29.4)	CCT, 15 (10)	161 (24.5)	CTC, 11 (7)	185 (26.1)	TCT, 17 (9.2)	2586 (28.8)	CCT, 207 (8)
Tetranucleotides	55 (4.9)	ATCC, 4 (6.8)	67 (7.2)	TTTC, 4 (5.5)	55 (6)	AATC, 4 (6.6)	29 (3.7)	ATTT, 5 (15.8)	42 (6)	ATTT, 4 (8.8)	44 (6)	CTCC, 4 (8.8)	30 (4.7)	ATTT, 3 (10.2)	46 (6.3)	CTAT, 4 (8.3)	25 (4.5)	TTTG, 3 (11.8)	22 (4.3)	TAAC, 1 (6.7)	36 (5.5)	TATG, 5 (14.3)	43 (6.1)	CCTC, 4 (10.3)	494 (5.5)	ATTT, 26 (5.3)
Pentanucleotides	10 (0.9)	ATGTT, 2 (20)	11 (1)	CTCCT, 4 (38.5)	8 (0.9)	CCTCT, 2 (25)	5 (0.7)	CATCC, 3 (60)	11 (1.6)	CTCTC, 1 (9.0)	4 (0.5)	AATTT, 2 (50)	3 (0.5)	ATATA, 1 (33.3)	10 (1.4)	TCCCC, 2 (20)	4 (0.8)	TGGCG, 2 (50)	3 (0.6)	TATTT, 1 (33.3)	5 (0.7)	AATAA, 1 (20)	7 (1)	CTCCA, 2 (28.6)	81 (0.9)	ATATA, 6 (7.4)
Hexanucleotides	3 (0.3)	GAGGGG, 2 (66.7)	9 (0.8)	CTCTCC, 3 (33.3)	3 (0.3)	TTGGGA, 1 (33.3)	3 (0.4)	TGTTTC, 2 (66.7)	1 (0.1)	TGATGT, 1 (100)	1 (0.2)	ATATAC, 1 (100)	3 (0.4)	TCCCCT, 2 (66.7)	3 (0.4)	CTCTCC, 1 (33.3)	1 (0.2)	ATAAGG, 1 (100)	1 (0.2)	TTTTCT, 1 (100)	0	0	2 (0.3)	CGCCGT, 1 (50)	30 (0.03)	ATATAC, 3 (10)
	3'UTRs
	Chr1		Chr2		Chr3		Chr4		Chr5		Chr6		Chr7		Chr8		Chr9		Chr10		Chr11		Chr12		Total
Microsatellite repeat-motifs	Frequency (%)	Abundant motifs with frequency (%)	Frequency (%)	Abundant motifs with frequency (%)	Frequency (%)	Abundant motifs with frequency (%)	Frequency (%)	Abundant motifs with frequency (%)	Frequency (%)	Abundant motifs with frequency (%)	Frequency (%)	Abundant motifs with frequency (%)	Frequency (%)	Abundant motifs with frequency (%)	Frequency (%)	Abundant motifs with frequency (%)	Frequency (%)	Abundant motifs with frequency (%)	Frequency (%)	Abundant motifs with frequency (%)	Frequency (%)	Abundant motifs with frequency (%)	Frequency (%)	Abundant motifs with frequency (%)	Frequency (%)	Abundant motifs with frequency (%)
Dinucleotides	61 (51.3)	AT, 8 (13.7)	46 (42.2)	AT, 8 (17.7)	76 (52.5)	AT, 16 (21)	34 (53)	AT, 5 (15.6)	51 (54.7)	AT, 11 (21.4)	45 (50)	AT, 8 (17)	41 (48.2)	AT, 10 (23.6)	46 (57.5)	AT, 8 (16.4)	29 (55.6)	AT, 7 (22.5)	17 (33.7)	TA, 5 (31)	22 (36.2)	AT, 8 (38)	39 (56.4)	AT, 11 (28.3)	507 (49.7)	AT, 84 (16.6) & TG, 66 (13)
Trinucleotides	44 (37.2)	TTC, 5 (10.3)	56 (51.7)	TGA, 4 (6.6)	64 (44)	CGC, 9 (13.6)	27 (41.2)	GCT, 4 (14.3)	37 (39)	TCT, 8 (22)	34 (38.1)	CTT, 3 (8.9)	38 (43.8)	TCG, 4 (10)	30 (37.7)	ATT, 6 (20)	20 (37.5)	ATT, 2 (11.1)	28 (55.7)	CTA, 4 (14.6)	34 (56.2)	CTG, 8 (22.2)	25 (35.1)	CTG, 3 (12.1)	437 (42.8)	AGA, 22 (5)
Tetranucleotides	12 (10.2)	ATTA, 2 (12.5)	7 (6.1)	ATTA, 2 (28.6)	4 (3)	GATC, 1 (33.3)	3 (4.7)	TTAA, 2 (66.7)	5 (5.5)	CCAT, 2 (42.8)	10 (11)	GATA, 3 (30.7)	7 (7.9)	ATTA, 2 (33.3)	2 (2.8)	GTTG, 1 (50)	4 (7)	ATGG, 2 (50)	5 (10.5)	CGAG, 1 (20)	4 (6.25)	GATG, 2 (50)	5 (7.4)	TAAT, 1 (20)	68 (6.7)	ATTA, 5 (7.4)
Pentanucleotides	1 (1.3)	ATCGC, 1 (100)	0	0	1 (0.7)	AGGAG, 1 (100)	1 (1.5)	CACGC, 1 (100)	1 (1)	TTTGT, 1 (100)	1 (1.1)	GAGAA, 1 (100)	0	0	1 (1)	CTCCC, 1 (100)	0	0	0	0	1 (1.7)	TTCTT, 1 (100)	1 (1.4)	ATATA, 1 (100)	8 (0.8)	CTCCC, 1 (12.5)
Hexanucleotides	0	0	0	0	0	0	0	0	0	0	0	0	0	0	1 (1)	TTGATA, 1 (100)	0	0	0	0	0	0	0	0	1 (0.09)	CATATA, 1 (100)
C. Distribution of class I and class II microsatellite repeat-motifs in the non-coding and coding sequences of the rice genes
	Promoters
	Chr1		Chr2		Chr3		Chr4		Chr5		Chr6		Chr7		Chr8		Chr9		Chr10		Chr11		Chr12		Total
Microsatellite repeat-motifs	Frequency (%) of class I motifs	Frequency (%) of classII motifs	Frequency (%) of class I motifs	Frequency (%) of classII motifs	Frequency (%) of class I motifs	Frequency (%) of classII motifs	Frequency (%) of class I motifs	Frequency (%) of classII motifs	Frequency (%) of class I motifs	Frequency (%) of classII motifs	Frequency (%) of class I motifs	Frequency (%) of classII motifs	Frequency (%) of class I motifs	Frequency (%) of classII motifs	Frequency (%) of class I motifs	Frequency (%) of classII motifs	Frequency (%) of class I motifs	Frequency (%) of classII motifs	Frequency (%) of class I motifs	Frequency (%) of classII motifs	Frequency (%) of class I motifs	Frequency (%) of classII motifs	Frequency (%) of class I motifs	Frequency (%) of classII motifs	Frequency (%) of class I motifs	Frequency (%) of classII motifs
Dinucleotides	43 (37.6)	274 (48.7)	45 (39.6)	193 (49.6)	40 (31.3)	267 (46.9)	39 (50)	123 (43.3)	30 (34.3)	164 (57.8)	17 (30)	124 (56.6)	24 (33)	170 (51.8)	19 (31.7)	150 (51.2)	7 (26.7)	99 (50.5)	21 (38)	149 (57.8)	14 (34.2)	85 (43.8)	22 (46.5)	114 (47.5)	321 (36.6)	1912 (54)
Trinucleotides	53 (45.5)	288 (51.3)	57 (51)	197 (50.4)	79 (61.2)	302 (53.1)	33 (42.3)	162 (56.7)	45 (53.5)	121 (42.2)	32 (57.1)	95 (43.4)	39 (55)	158 (48.2)	30 (51.5)	142 (48.8)	14 (57.8)	97 (49.5)	25 (46.7)	108 (42.2)	21 (51.9)	108 (56.2)	20 (41.4)	127 (52.5)	425 (48.5)	1905 (53.8)
Tetranucleotides	13 (10.9)	0	6 (5.2)	0	8 (6)	0	4 (5.7)	0	10 (11.1)	0	5 (8.6)	0	5 (7)	0	7 (11.9)	0	2 (9)	0	5 (8.9)	0	5 (11.4)	0	4 (8)	0	74 (8.4)	0
Pentanucleotides	6 (5.4)	0	5 (4.1)	0	2 (1.4)	0	1 (2)	0	1 (1.2)	0	2 (4.3)	0	3 (4)	0	3 (5)	0	1 (4.4)	0	2 (3.6)	0	1 (2.5)	0	2 (4)	0	29 (3.3)	0
Hexanucleotides	1 (0.9)	0	0	0	0	0	0	0	0	0	0	0	1 (1.4)	0	0	0	1 (4.4)	0	2 (3.6)	0	0	0	0	0	3 (0.34)	0
Total	116 (17.2)	562 (82.8)	113 (22.5)	390 (77.5)	129 (18.5)	569 (81.5)	77 (21.3)	285 (78.7)	86 (16.2)	285 (83.8)	56 (20.3)	219 (79.7)	72 (18)	328 (82)	59 (16.8)	292 (83.2)	25 (11.3)	196 (88.7)	55 (17.6)	257 (82.4)	41 (17.5)	193 (82.5)	48 (16.6)	241 (83.4)	877 (18.7)	3817 (81.3)
	5'UTRs
	Chr1		Chr2		Chr3		Chr4		Chr5		Chr6		Chr7		Chr8		Chr9		Chr10		Chr11		Chr12		Total
Microsatellite repeat-motifs	Frequency (%) of class I motifs	Frequency (%) of classII motifs	Frequency (%) of class I motifs	Frequency (%) of classII motifs	Frequency (%) of class I motifs	Frequency (%) of classII motifs	Frequency (%) of class I motifs	Frequency (%) of classII motifs	Frequency (%) of class I motifs	Frequency (%) of classII motifs	Frequency (%) of class I motifs	Frequency (%) of classII motifs	Frequency (%) of class I motifs	Frequency (%) of classII motifs	Frequency (%) of class I motifs	Frequency (%) of classII motifs	Frequency (%) of class I motifs	Frequency (%) of classII motifs	Frequency (%) of class I motifs	Frequency (%) of classII motifs	Frequency (%) of class I motifs	Frequency (%) of classII motifs	Frequency (%) of class I motifs	Frequency (%) of classII motifs	Frequency (%) of class I motifs	Frequency (%) of classII motifs
Dinucleotides	37 (28.9)	156 (29.3)	29 (24.6)	171 (35.6)	44 (26.7)	167 (31.9)	28 (43)	88 (26.2)	34 (35.2)	109 (32.8)	31 (38)	100 (32)	23 (32)	87 (29.9)	19 (24.3)	89 (32.4)	22 (39.3)	57 (28.3)	10 (26.2)	55 (31.9)	8 (17)	45 (33.9)	24 (32.4)	75 (32.4)	309 (30)	1199 (31.4)
Trinucleotides	68 (53)	375 (70.7)	69 (58)	310 (64.4)	102 (61.4)	355 (68.1)	32 (49)	248 (73.8)	39 (41)	224 (68.2)	40 (48.7)	214 (68)	42 (57.7)	203 (70.1)	43 (54)	186 (67.6)	24 (41.7)	144 (71.6)	23 (57.4)	118 (68.1)	37 (73.8)	88 (66.1)	36 (50)	156 (67.6)	555 (53.8)	2621 (68.6)
Tetranucleotides	13 (10.1)	0	12 (10.2)	0	8 (4.8)	0	2 (3.5)	0	16 (17)	0	9 (10.6)	0	4 (5.2)	0	12 (15.6)	0	6 (10.7)	0	4 (10)	0	3 (6.2)	0	7 (9.2)	0	97 (9.4)	0
Pentanucleotides	9 (7)	0	7 (6)	0	9 (5.2)	0	2 (3.5)	0	4 (4.2)	0	2 (2.4)	0	3 (1.4)	0	6 (7.5)	0	5 (8.3)	0	3 (7.5)	0	1 (2)	0	4 (6.5)	0	53 (5.1)	0
Hexanucleotides	2 (1.5)	0	2 (1.7)	0	3 (2)	0	2 (3.5)	0	3 (3.1)	0	1 (1.2)	0	1 (1)	0	0	0	0	0	0	0	1 (2)	0	1 (1.4)	0	16 (1.6)	0
Total	129 (19.5)	531 (80.5)	119 (19.8)	481 (80.2)	166 (24.1)	522 (75.9)	66 (16.4)	336 (83.6)	96 (22.4)	333 (77.6)	83 (21)	314 (79)	73 (20.1)	290 (79.9)	80 (22.5)	275 (77.5)	57 (22)	201 (78)	40 (18.8)	173 (81.2)	50 (27.3)	133 (72.7)	72 (23.8)	231 (76.2)	1031 (21.3)	3820 (78.7)
	CDS
	Chr1		Chr2		Chr3		Chr4		Chr5		Chr6		Chr7		Chr8		Chr9		Chr10		Chr11		Chr12		Total
Microsatellite repeat-motifs	Frequency (%) of class I motifs	Frequency (%) of classII motifs	Frequency (%) of class I motifs	Frequency (%) of classII motifs	Frequency (%) of class I motifs	Frequency (%) of classII motifs	Frequency (%) of class I motifs	Frequency (%) of classII motifs	Frequency (%) of class I motifs	Frequency (%) of classII motifs	Frequency (%) of class I motifs	Frequency (%) of classII motifs	Frequency (%) of class I motifs	Frequency (%) of classII motifs	Frequency (%) of class I motifs	Frequency (%) of classII motifs	Frequency (%) of class I motifs	Frequency (%) of classII motifs	Frequency (%) of class I motifs	Frequency (%) of classII motifs	Frequency (%) of class I motifs	Frequency (%) of classII motifs	Frequency (%) of class I motifs	Frequency (%) of classII motifs	Frequency (%) of class I motifs	Frequency (%) of classII motifs
Dinucleotides	2 (1.9)	30 (5.2)	2 (1.6)	15 (3)	1 (0.8)	14 (2.6)	1 (1.7)	8 (2.6)	1 (2.3)	6 (1.7)	1 (1.4)	7 (2.3)	1 (2.8)	8 (2.7)	2 (4.3)	6 (2.3)	1 (2.2)	10 (5)	0	6 (3.4)	1 (3.6)	10 (6)	1 (3.1)	4 (2.2)	14 (1.9)	124 (3.1)
Trinucleotides	107 (92.8)	560 (94.8)	92 (96)	511 (97)	112 (97.5)	548 (97.4)	54 (93.4)	283 (97.4)	61 (94.8)	345 (98.3)	51 (94.5)	320 (97.7)	52 (96)	299 (97.3)	52 (92.5)	251 (97.7)	29 (93.3)	190 (95)	36 (98.5)	172 (96.6)	25 (92)	151 (94)	28 (88.4)	196 (97.8)	699 (94)	3826 (96.9)
Tetranucleotides	4 (3.9)	0	1 (1)	0	1 (0.8)	0	2 (3.4)	0	2 (3.1)	0	1 (1.8)	0	1 (2.8)	0	2 (3.5)	0	1 (2.2)	0	1 (2.7)	0	1 (3.6)	0	2 (7)	0	19 (2.6)	0
Pentanucleotides	1 (0.8)	0	1 (1)	0	1 (0.8)	0	1 (1.7)	0	0	0	1 (1.8)	0	0	0	1 (1.7)	0	1 (2.2)	0	0	0	1 (3.6)	0	1 (3.1)	0	9 (1.2)	0
Hexanucleotides	1 (0.8)	0	0	0	0	0	0	0	0	0	1 (1.8)	0	0	0	0	0	0	0	0	0	0	0	0	0	2 (0.27)	0
Total	115 (16.3)	590 (83.7)	96 (15.4)	526 (84.6)	115 (17)	562 (83)	58 (16.6)	291 (83.4)	64 (15.5)	351 (84.5)	55 (14.5)	327 (85.5)	54 (15)	307 (85)	57 (18.3)	257 (81.7)	32 (14)	200 (86)	37 (17.2)	178 (82.8)	28 (14.8)	161 (85.2)	32 (14)	200 (86)	743 (15.8)	3950 (84.2)
	Introns
	Chr1		Chr2		Chr3		Chr4		Chr5		Chr6		Chr7		Chr8		Chr9		Chr10		Chr11		Chr12		Total
Microsatellite repeat-motifs	Frequency (%) of class I motifs	Frequency (%) of classII motifs	Frequency (%) of class I motifs	Frequency (%) of classII motifs	Frequency (%) of class I motifs	Frequency (%) of classII motifs	Frequency (%) of class I motifs	Frequency (%) of classII motifs	Frequency (%) of class I motifs	Frequency (%) of classII motifs	Frequency (%) of class I motifs	Frequency (%) of classII motifs	Frequency (%) of class I motifs	Frequency (%) of classII motifs	Frequency (%) of class I motifs	Frequency (%) of classII motifs	Frequency (%) of class I motifs	Frequency (%) of classII motifs	Frequency (%) of class I motifs	Frequency (%) of classII motifs	Frequency (%) of class I motifs	Frequency (%) of classII motifs	Frequency (%) of class I motifs	Frequency (%) of classII motifs	Frequency (%) of class I motifs	Frequency (%) of classII motifs
Dinucleotides	175 (60.7)	560 (66.7)	153 (55.4)	437 (66.7)	162 (59.8)	418 (64.2)	108 (54)	384 (66.3)	102 (51.8)	352 (69.8)	87 (54.3)	395 (69.2)	116 (64.3)	307 (67.9)	110 (53)	335 (65)	108 (70)	248 (62)	73 (62)	262 (67)	111 (67.5)	349 (70.8)	100 (58.7)	372 (69.2)	1405 (58.7)	4419 (67)
Trinucleotides	58 (20.3)	280 (33.3)	57 (20.6)	219 (33.3)	48 (17.6)	233 (35.8)	54 (27.2)	195 (33.7)	52 (26.3)	153 (30.2)	28 (17.8)	176 (30.8)	32 (17.5)	146 (32.1)	49 (23.7)	181 (35)	22 (14.4)	153 (38)	23 (19.3)	130 (33)	27 (16.4)	145 (29.2)	36 (21.4)	166 (30.8)	486 (20.3)	2177 (33)
Tetranucleotides	44 (15.3)	0	52 (18.8)	0	51 (18.8)	0	30 (14.6)	0	33 (17)	0	40 (24.8)	0	28 (15.5)	0	37 (18)	0	19 (12.7)	0	19 (16)	0	24 (14.5)	0	26 (15.1)	0	403 (16.8)	0
Pentanucleotides	8 (2.7)	0	8 (3)	0	7 (2.7)	0	5 (2.7)	0	9 (4.5)	0	4 (2.5)	0	3 (1.6)	0	8 (4)	0	4 (2.5)	0	3 (2.5)	0	3 (2)	0	6 (3.6)	0	68 (2.84)	0
Hexanucleotides	4 (1.4)	0	6 (2.3)	0	4 (1.5)	0	4 (2)	0	1 (0.5)	0	3 (1.8)	0	2 (1.1)	0	4 (2)	0	1 (0.6)	0	1 (0.8)	0	0	0	3 (1.7)	0	33 (1.4)	0
Total	289 (25.6)	840 (74.4)	276 (29.6)	656 (70.4)	272 (29.5)	651 (70.5)	201 (25.8)	579 (74.2)	197 (28)	505 (72)	161 (22)	571 (78)	181 (28.5)	453 (71.5)	208 (28.7)	516 (71.3)	154 (27.7)	401 (72.3)	119 (23.3)	392 (76.7)	165 (25)	494 (75)	171 (24.1)	538 (75.9)	2394 (26.6)	6596 (73.4)
	3'UTRs
	Chr1		Chr2		Chr3		Chr4		Chr5		Chr6		Chr7		Chr8		Chr9		Chr10		Chr11		Chr12		Total
Microsatellite repeat-motifs	Frequency (%) of class I motifs	Frequency (%) of classII motifs	Frequency (%) of class I motifs	Frequency (%) of classII motifs	Frequency (%) of class I motifs	Frequency (%) of classII motifs	Frequency (%) of class I motifs	Frequency (%) of classII motifs	Frequency (%) of class I motifs	Frequency (%) of classII motifs	Frequency (%) of class I motifs	Frequency (%) of classII motifs	Frequency (%) of class I motifs	Frequency (%) of classII motifs	Frequency (%) of class I motifs	Frequency (%) of classII motifs	Frequency (%) of class I motifs	Frequency (%) of classII motifs	Frequency (%) of class I motifs	Frequency (%) of classII motifs	Frequency (%) of class I motifs	Frequency (%) of classII motifs	Frequency (%) of class I motifs	Frequency (%) of classII motifs	Frequency (%) of class I motifs	Frequency (%) of classII motifs
Dinucleotides	15 (41.2)	34 (42.5)	6 (28.6)	40 (45.7)	11 (37.5)	65 (57.2)	5 (53.8)	30 (52.8)	11 (43.8)	37 (54.5)	4 (18.7)	40 (61.6)	13 (51.5)	28 (47)	9 (44)	37 (61.7)	9 (55.5)	21 (55.5)	2 (13)	15 (41.3)	4 (31.6)	17 (37.7)	9 (48.4)	31 (60.3)	98 (38.1)	395 (51.8)
Trinucleotides	12 (32.3)	47 (57.5)	9 (41.4)	48 (54.2)	15 (48)	49 (42.8)	1 (11.1)	26 (47.2)	7 (27)	31 (45.5)	9 (37.5)	25 (38.4)	6 (21.2)	32 (53)	7 (36)	23 (38.3)	5 (31.2)	16 (44.5)	7 (47.8)	21 (58.7)	5 (36.8)	29 (62.3)	5 (25.8)	21 (39.7)	88 (34.2)	368 (48.2)
Tetranucleotides	10 (26.5)	0	6 (31)	0	4 (12.5)	0	2 (22.2)	0	6 (21.2)	0	10 (41.7)	0	7 (26.9)	0	2 (12)	0	2 (16.7)	0	6 (39)	0	3 (26.3)	0	3 (16.7)	0	59 (23)	0
Pentanucleotides	0	0	0	0	1 (3.2)	0	1 (11.1)	0	1 (6.3)	0	1 (3.1)	0	0	0	1 (5)	0	0	0	0	0	2 (14.3)	0	1 (5.6)	0	7 (2.7)	0
Hexanucleotides	1 (2.7)	0	1 (4.7)	0	1 (3.2)	0	0	0	0	0	1 (4.2)	0	0	0	1 (5)	0	0	0	0	0	0	0	0	0	5 (2)	0
Total	37 (31.3)	81 (68.7)	21 (19.3)	88 (68.7)	31 (21.4)	114 (78.6)	9 (13.8)	56 (86.2)	26 (27.6)	68 (72.4)	24 (27)	65 (73)	26 (30.3)	60 (69.7)	20 (25)	60 (75)	16 (30.2)	37 (69.8)	15 (29.4)	36 (70.6)	14 (23.3)	46 (76.7)	18 (25.7)	52 (74.3)	257 (25.2)	763 (74.8)

## Sheet: Sheet3
Dinucleotides	314 (46.4)	237 (47.1)	301 (43.2)	161 (44.6)	168 (45.3)	143 (52.1)	194 (48.5)	165 (47.1)	104 (47.3)	167 (53.6)	97 (41.4)	136 (47.2)
Trinucleotides	339 (50.1)	254 (50.6)	384 (55)	195 (53.8)	164 (44.2)	126 (45.7)	198 (49.4)	173 (49.4)	112 (50.6)	134 (43)	129 (55.1)	143 (49.7)
Tetranucleotides	15 (2.3)	7 (1.3)	10 (1.4)	4 (1.2)	7 (2)	4 (1.4)	5 (1.25)	9 (2.5)	2 (1.2)	6 (1.9)	7 (2.8)	6 (2)
Pentanucleotides	7 (1.1)	5 (1)	3 (0.33)	2 (0.4)	1 (0.2)	2 (0.7)	3 (0.72)	4 (1)	1 (0.6)	2 (0.7)	1 (0.62)	3 (1)
Hexanucleotides	1 (0.1)	0	0	0	0	0	1 (0.18)	0	1 (0.3)	2 (0.7)	0	0
Dinucleotides	193 (29.2)	200 (33.3)	210 (30.5)	116 (28.8)	142 (33)	132 (33.3)	110 (30.3)	108 (30.4)	80 (31)	65 (30.7)	54 (29.4)	98 (32.4)
Trinucleotides	442 (67)	378 (63)	455 (66.3)	281 (70)	270 (63)	253 (63.8)	244 (67.3)	228 (64.3)	166 (64.5)	140 (65.8)	124 (68)	190 (62.8)
Tetranucleotides	15 (2.2)	13 (2.1)	9 (1.3)	2 (0.6)	13 (3)	9 (2.3)	4 (1)	13 (3.8)	7 (2.6)	4 (2)	3 (1.6)	8 (2.5)
Pentanucleotides	10 (1.5)	8 (1.3)	10 (1.4)	1 (0.3)	3 (0.7)	2 (0.4)	3 (0.8)	5 (1.5)	1 (2)	3 (1.4)	1 (0.5)	5 (1.7)
Hexanucleotides	1 (0.2)	1 (0.9)	3 (0.53)	1 (0.3)	2 (0.5)	1 (0.02)	1 (0.2)	0	0	0	1 (0.5)	1 (0.5)
Dinucleotides	731 (64.8)	585 (62.8)	580 (62.8)	493 (63.2)	446 (63.5)	480 (65.6)	425 (67)	442 (61)	358 (64.5)	335 (65.6)	461 (70)	469 (66.2)
Trinucleotides	330 (29.2)	263 (28.2)	277 (30)	249 (32)	202 (28.8)	203 (27.7)	176 (27.7)	224 (31)	166 (30)	150 (29.4)	161 (24.5)	185 (26.1)
Tetranucleotides	55 (4.9)	67 (7.2)	55 (6)	29 (3.7)	42 (6)	44 (6)	30 (4.7)	46 (6.3)	25 (4.5)	22 (4.3)	36 (5.5)	43 (6.1)
Pentanucleotides	10 (0.9)	11 (1)	8 (0.9)	5 (0.7)	11 (1.6)	4 (0.5)	3 (0.5)	10 (1.4)	4 (0.8)	3 (0.6)	5 (0.7)	7 (1)
Hexanucleotides	3 (0.3)	9 (0.8)	3 (0.3)	3 (0.4)	1 (0.1)	1 (0.2)	3 (0.4)	3 (0.4)	1 (0.2)	1 (0.2)	0	2 (0.3)
Dinucleotides	61 (51.3)	46 (42.2)	76 (52.5)	34 (53)	51 (54.7)	45 (50)	41 (48.2)	46 (57.5)	29 (55.6)	17 (33.7)	22 (36.2)	39 (56.4)
Trinucleotides	44 (37.2)	56 (51.7)	64 (44)	27 (41.2)	37 (39)	34 (38.1)	38 (43.8)	30 (37.7)	20 (37.5)	28 (55.7)	34 (56.2)	25 (35.1)
Tetranucleotides	12 (10.2)	7 (6.1)	4 (3)	3 (4.7)	5 (5.5)	10 (11)	7 (7.9)	2 (2.8)	4 (7)	5 (10.5)	4 (6.25)	5 (7.4)
Pentanucleotides	1 (1.3)	0	1 (0.7)	1 (1.5)	1 (1)	1 (1.1)	0	1 (1)	0	0	1 (1.7)	1 (1.4)
Hexanucleotides	0	0	0	0	0	0	0	1 (1)	0	0	0	0
	1269 (59.3)	891 (62.7)	1163 (70)	665 (52)	700 (58)	510 (54.3)	698 (57.3)	625 (58.5)	392 (55.7)	548 (60.4)	452 (52.2)	490 (55)
	801 (28.4)	702 (31.6)	851 (34)	482 (29)	532 (33.4)	483 (31.8)	432 (29.5)	423 (32.8)	303 (31)	265 (28.7)	226 (24)	357 (35)
	3475 (31.1)	2824 (31.5)	2890 (28.5)	2263 (38)	2007 (34.3)	2036 (38.4)	1875 (36.4)	1936 (42.8)	1498 (44)	1345 (44.2)	1654 (53.7)	1686 (48.3)
	375 (13.3)	324 (14.6)	368 (14.7)	224 (13.5)	245 (15.4)	235 (15.5)	234 (16)	219 (17)	143 (14.6)	156 (16.9)	143 (15.2)	157 (15.4)
	5920	4741	5272	3634	3484	3264	3239	2903	2336	2314	2475	2690

## Sheet: Sheet4
	314	237	301	161	168	143	194	165	104	167	97	136
	339	254	384	195	164	126	198	173	112	134	129	143
	15	7 (	10	4 (	7 (	4 (	5 (	9 (	2 (	6 (	7 (	6 (
	7 (	5 (	3 (	2 (	1 (	2 (	3 (	4 (	1 (	2 (	1 (	3 (
	1 (	0	0	0	0	0	1 (	0	1 (	2 (	0	0
	193	200	210	116	142	132	110	108	80	65	54	98
	442	378	455	281	270	253	244	228	166	14	124	190
	15	13	9 (	2 (	13	9 (	4 (	13	7 (	4 (	3 (	8 (
	10	8 (	10	1 (	3 (	2 (	3 (	5 (	1 (	3 (	1 (	5 (
	1 (	1 (	3 (	1 (	2 (	1 (	1 (	0	0	0	1 (	1 (
	731	585	580	493	446	480	425	442	358	335	461	469
	330	263	277	249	202	203	17	224	166	150	161	185
	55	67	55	29	42	44	30	46	25	22	36	43
	10	11	8 (	5 (	11	4 (	3 (	10	4 (	3	5 (	7 (
	3 (	9 (	3 (	3 (	1 (	1 (	3 (	3	1	1	0	2 (
	61	46	76	34	51	45	41	46	29	17	22	39
	44	56	64	27	37	34	38	30	20	28	34	25
	12	7 (	4 (	3 (	5 (	10	7 (	2 (	4 (	5 (	4 (	5 (
	1 (	0	1 (	1 (	1 (	1	0	1 (	0	0	1 (	1 (
	0	0	0	0	0	0	0	1 (	0	0	0	0
	1299	1068	1167	804	807	800	770	761	571	584	634	742
	1111	895	1116	725	636	582	459	625	444	298	414	518
	97	94	78	38	67	67	46	70	38	47	50	62
	28	24	22	9	16	9	9	20	6	8	8	16
	5	10	7	4	3	2	5	4	2	3	1	3
	5920	4741	5272	3634	3484	3264	3239	2903	2336	2314	2475	2690
	1	2	3	4	5	6	7	8	9	10	11	12
di	0.219426	0.225269	0.221358	0.221244	0.23163	0.245098	0.237728	0.262143	0.244435	0.252377	0.256162	0.275836
tri	0.187669	0.188779	0.211684	0.199505	0.182549	0.178309	0.14171	0.215295	0.190068	0.128781	0.167273	0.192565
tetra	0.0163851	0.019827	0.0147951	0.0104568	0.0192308	0.020527	0.0142019	0.024113	0.0162671	0.0203111	0.020202	0.0230483
penta	0.00472973	0.00506222	0.00417299	0.00247661	0.00459242	0.00275735	0.00277864	0.00688942	0.00256849	0.00345722	0.00323232	0.00594796
hexa	0.000844595	0.00210926	0.00132777	0.00110072	0.000861079	0.000612745	0.00154369	0.00137788	0.000856164	0.00129646	0.00040404	0.00111524
