# Supplementary material for: Genic non-coding microsatellites in the rice genome: characterization, marker design and use in assessing genetic and evolutionary relationships among domesticated groups
Source: BMC Genomics. 2009 Mar 31;10:140. doi: 10.1186/1471-2164-10-140 (PMC2680414; doi:10.1186/1471-2164-10-140)
Supplement: Additional file 4 — Summary of 4,288 class I GNMS markers distributed on 3,874 rice genes with their physical positions on the 12 rice chromosomes and putative functions. [file 1471-2164-10-140-S4.xls]

## Sheet: Sheet1
Additional file 4: Perfect 4,288 class I GNMS markers distributed on 3,874 rice genes with their Gene Locus IDs, repeat-motifs, primer sequences, expected amplicon size, physical positions on the 12 rice chromosomes, and putative function of the corresponding genes
TIGR Gene Locus IDs	Marker IDs#	GNMS repeat-motifs	Forward primers (5'-3')	Reverse primers (5'-3')	Left TM	Right TM	Product Size	Chromosome	Physical location (bp)	Marker origin	Putative functions
LOC_Os01g01050.1	RGNMS1	(TATC)15	TTCTCTTTCCTAATTGTAGTTGAG	ATCAGTGTGTTAGTCTATCCAGAA	54.077	54.807	302	1	22322	Intron	R3H domain containing protein, expressed
LOC_Os01g01060.1	RGNMS2	(AT)40	ATCTCAGTCAATCTAATCTCCCTA	GTGGTAAATGGTAAAGAAAGAAAT	55.428	55.021	391	1	25096	Intron	40S ribosomal protein S5, putative, expressed
LOC_Os01g01120.1	RGNMS3a	(GTA)8	TTCAATCTTTCCGAGTACACAT	ATTTAAGATTTAAGTCCAACATGC	56.39	55.873	294	1	59917	Intron	E-1 enzyme, putative, expressed
LOC_Os01g01120.1	RGNMS3b	(GATG)5	ACAAAGCCGTCTTGTTTCAGGT	TAATAGATACATAACCACCCACTG	62.276	55.078	151	1	59917	Intron	E-1 enzyme, putative, expressed
LOC_Os01g01160.1	RGNMS4	(AT)11	TTAGTATTAATGCTTCATGTGGAT	CTACCAGCATTCTCAATCTAATAA	54.9	54.8	281	1	79765	Intron	chaperone protein dnaJ 20, chloroplast precursor, putative, expressed
LOC_Os01g01170	RGNMS5	(GA)10	ATTCCGAATTCCAGTTATTTCT	TTCGGAATTACAAATAAGCAA	56.023	55.263	145	1	81181	Promoter	expressed protein
LOC_Os01g01307.1	RGNMS6	(CTC)7	AGGTAGTAGGTAGGAGCAGGAG	CAAGTGTATCGGAGTAGTAGCAG	55.531	54.795	124	1	146734	Intron	translocon-associated protein beta containing protein, expressed
LOC_Os01g01350.1	RGNMS7a	(GCC)8	CTCTCTCTCTCTCTCTCTCTCG	TCAAGCAAATTAGCATAATCAC	54.498	54.874	348	1	169922	5'UTR	charged multivesicular body protein 5, putative, expressed
LOC_Os01g01350	RGNMS7b	(CGC)7	AGGTTCAGATTGAACAGCAG	CTTCTATCCCTTCCTTCTCTCT	55.449	55.134	338	1	170874	Promoter	charged multivesicular body protein 5, putative, expressed
LOC_Os01g01400.1	RGNMS8	(TC)11	TGATAACAACATTATTTCCATCTC	CACTTATGTAGGTTTGAGTGATCT	55.076	54.446	175	1	203406	Intron	expressed protein
LOC_Os01g01410.1	RGNMS9a	(TTA)9	GAAAGGGTATCTAGAGGTACATGA	CCATTATCAAGATCCTAAGTGAG	55.754	54.827	350	1	204507	Intron	leucine-rich repeat receptor protein kinase EXS precursor, putative, expressed
LOC_Os01g01410	RGNMS9b	(ATCT)5	ATGAGCAGCTTAGATCTACCAC	CACGTCGTAGAACCGGATGG	55.418	63.739	283	1	207327	Promoter	leucine-rich repeat receptor protein kinase EXS precursor, putative, expressed
LOC_Os01g01420.1	RGNMS10	(GATA)5	GAGGTGCTAATAGCTGGTAGAG	AGCTCAACTCCTACACTACAGAA	55.198	55.164	122	1	210442	Intron	expressed protein
LOC_Os01g01450.1	RGNMS11	(ATGG)5	AGGTTAACTACCCTCTTAATTGAT	TTAAATACGACAGCTACTCTTGTC	53.926	54.916	307	1	224667	Intron	stress responsive protein, putative, expressed
LOC_Os01g01484.1	RGNMS12	(TTCA)5	TAGCACAAGTGCACTACTACTGAT	GAACCTACATCGATCAACTACAC	56.086	55.44	241	1	246170	Intron	light-mediated development protein DET1, putative, expressed
LOC_Os01g01520.1	RGNMS13	(AGC)7	CAAGTGTATTGTAGTGTGTGTGAG	AAGACAGTGATGGACACTAACAG	55.113	55.109	134	1	270720	Intron	anthranilate N-benzoyltransferase protein 1, putative, expressed
LOC_Os01g01740.1	RGNMS14	(AAAG)5	TATAGCAGTAGCTAAATAAGCCAG	AGCTCACTTCAGGTCGATCTCT	54.586	59.651	148	1	393453	5'UTR	HT1 protein kinase, putative, expressed
LOC_Os01g01960	RGNMS15	(CGG)7	CATGGGAGAATAAGAGAGAGAG	AGGAGGAGGAGGAATTGGTT	54.892	58.997	271	1	519879	Promoter	paired amphipathic helix repeat family protein, expressed
LOC_Os01g02020.1	RGNMS16	(CT)17	ATGTTAGACAAGGATATTGACAGA	AAGAACCTAAACAAGCTCTATGAT	54.753	54.926	162	1	548921	Intron	acetyl-CoA acetyltransferase, cytosolic 2, putative, expressed
LOC_Os01g02050.1	RGNMS17	(TA)25	TCGTAGAAGGTAGTAGACACACAT	ATATATGAACACCCAGTCAAGATT	54.919	55.857	279	1	560020	Intron	phosphoenolpyruvate carboxylase 4, putative, expressed
LOC_Os01g02120.1	RGNMS18	(AT)19	GATGAACAGAAGAATAACGAGTTC	ATCTAGTTAGCGGTTCTCTACTGT	56.303	55.011	296	1	611036	Intron	OsMFT2 - Rice MFT-Like2 homogous to Arabidopsis Mother of FT and TFL1 gene, expressed
LOC_Os01g02180.1	RGNMS19	(CTAT)7	CTCTCCATTGCTTTCTTGTAGT	CAGTTGACTCCTCGTCATAAAT	55.472	55.993	301	1	637760	3'UTR	expressed protein
LOC_Os01g02360.1	RGNMS20	(TG)20	GAGGATGAGAAGCAAGAGCAAG	GGTAAGATGGGTATCTTTAGTCC	60.65	55.16	320	1	743994	Intron	LRK33, putative, expressed
LOC_Os01g02900.1	RGNMS21	(TCT)8	AAAGGCTTAGTGTACGTGAGTC	ATACTACCAAACACAATCTTACCA	55.416	54.739	292	1	1055504	Intron	HGA6, putative, expressed
LOC_Os01g03350	RGNMS22	(TC)11	TATAGGCTTATAGCTGCCTCTC	CATCTCATCTCTCTAGCTCCTC	54.994	55.02	131	1	1346622	Promoter	conserved hypothetical protein
LOC_Os01g03370.1	RGNMS23	(AT)20	GTAACATCTCCCTTGTCGAGTT	ACTGTCAGAAACAATCAGAACTAA	57.342	55.005	335	1	1353998	Intron	senescence-induced receptor-like serine/threonine-protein kinase precursor, putative
LOC_Os01g03710.1	RGNMS24	(AC)10	ATATGTTACTGATGTGTCATTGGT	TTCAATAGTGTAACTGAGGAGGTA	55.187	54.991	261	1	1535503	Intron	mannose-6-phosphate isomerase, putative, expressed
LOC_Os01g03730.1	RGNMS25	(AT)34	TGCTAATGACATTCTTCTATTGTT	AGATTTATCGTGCATAAGTTCATA	55.068	55.042	336	1	1565682	Intron	nuclease PA3, putative, expressed
LOC_Os01g03900	RGNMS26	(CGT)7	GCTATGTGGTTTCTAAGTGGAT	CCGGGTTTAATTATAGAGACAG	55.122	54.871	355	1	1668603	Promoter	expressed protein
LOC_Os01g04090	RGNMS27	(CT)10	TATAGCTATTAAGCTGCTGCG	AAGAGCGAAATTAAACAAGAAG	55.536	54.934	179	1	1775822	Promoter	expressed protein
LOC_Os01g04460.1	RGNMS28	(TG)13	TAATTAATGAATAAACAGAACGGA	CTTTGGTCTCTCCTACTTTGTATT	54.618	55.212	109	1	1981983	Intron	Ser/Thr protein kinase, putative
LOC_Os01g04710	RGNMS29	(CTC)7	TAGCCCAGAGCTATGAAGTAGT	TTTCGTGTGAGCGAAGGACG	55.198	64.728	325	1	2116321	Promoter	aspartic proteinase nepenthesin-1 precursor, putative, expressed
LOC_Os01g04750.1	RGNMS30	(CTT)24	TTCCTTCGGCTTATGTAGTATT	ATCTATCGGTCAACCTCTCCTC	55.005	58.692	183	1	2152082	3'UTR	DNA-binding protein RAV1, putative, expressed
LOC_Os01g04930.1	RGNMS31	(AGG)8	CTCTCTCTCTCTCTCTCTCTCG	AAACTATCACGTTGCCAATAC	54.498	54.47	204	1	2281577	5'UTR	MYB-like transcription factor DIVARICATA, putative, expressed
LOC_Os01g05500.1	RGNMS32	(CT)15	TTAGCTTTATCTCGCTTGATCG	AGAGATACTTCCCTCATTACCTC	55.059	56.007	344	1	2609221	Intron	zinc finger in N-recognin family protein, putative, expressed
LOC_Os01g05840.1	RGNMS33	(TC)16	CAACTCAAACACGGATGATGTA	AGTTTCAATTTAATTTGTTCCTTT	58.554	54.8	377	1	2799970	Intron	retinol dehydrogenase 11, putative, expressed
LOC_Os01g06290.1	RGNMS34	(GCC)8	CTCTCTCTCTCTCTCTCTCTCG	TCAAGCAAATTAGCATAATCAC	54.498	54.874	348	1	2986052	5'UTR	splicing factor, arginine/serine-rich 4, putative, expressed
LOC_Os01g06310.1	RGNMS35	(TA)10	ATGTGTTAATGACATATAGATCCG	TAGAAATACGTAGCCAAAGATACA	54.994	55.262	393	1	2997298	Intron	glycine-rich cell wall structural protein precursor, putative, expressed
LOC_Os01g06440	RGNMS36	(TC)15	ACTCTCTGCATAAGGTTCAAAT	CTTCTCTTGAAGAAGACGAAAC	54.848	55.163	316	1	3033494	Promoter	expressed protein
LOC_Os01g06590.1	RGNMS37	(GA)10	GAGAGAGAAACTAAACCCAACC	AGACTCCAGCCGCTAGAAGAGT	56.154	61.058	156	1	3102029	5'UTR	protein containing C-terminal RING-finger, putative, expressed
LOC_Os01g07140.2	RGNMS38	(TC)12	AGTTGTACTTACATTTGCCTGATA	AACCTCAGAGATAGCAACTTTAAT	55.028	54.926	243	1	3359461	Intron	kelch motif family protein, expressed
LOC_Os01g07370.1	RGNMS39	(GAAG)7	TCAATCTGAAGAAGAAGAGGTT	ATAGAATGCTCAAGAACAGGAT	54.926	54.767	378	1	3481381	5'UTR	CENP-E like kinetochore protein, putative, expressed
LOC_Os01g07490.1	RGNMS40	(GA)14	ACAGGAACACAACCAATCAG	GATTCCCTGGCCTCTCCTCC	55.942	64.549	123	1	3571082	5'UTR	RST1, putative, expressed
LOC_Os01g07490	RGNMS41a	(GA)14	GGTATTAACCCGCTATAAACTG	GCTATTCCGAGAATAAACCATA	54.911	55.303	270	1	3572008	Promoter	RST1, putative, expressed
LOC_Os01g07490	RGNMS41b	(CCT)8	ATGGAGCATGAGATTTGTCTAC	CTGCTCCTGCATCTCTCCTC	55.912	60.246	386	1	3572008	Promoter	RST1, putative, expressed
LOC_Os01g07570.1	RGNMS42	(TTC)11	CCTTGCTTATTCTAGGAGAGGG	ATATAGAGAAAGGTCGCTTGAT	58.562	54.121	400	1	3631364	Intron	carboxyl-terminal proteinase, putative, expressed
LOC_Os01g07620.1	RGNMS43	(TG)20	CTGATGAGATTGTTGTGATGAT	GAACACACCCAGTAAGAAGAAT	55.057	54.995	164	1	3662150	3'UTR	expressed protein
LOC_Os01g07810	RGNMS44	(GCT)8	TTGAACAAGTGGATGTATCTGT	GATAATGGAAAGGATAGCAAAG	54.735	54.899	282	1	3741653	Promoter	expressed protein
LOC_Os01g08000.1	RGNMS45	(CTC)8	TTCACAAATATTGATATCACTTCC	TTTCACAATGTAAGAGTTTCTAGC	55.076	54.884	322	1	3869321	Intron	palmitoyltransferase akr1, putative, expressed
LOC_Os01g08160	RGNMS46	(TC)10	TAGTCATTCACTCTCAACCAAA	GATTTAACTCCGGGAATATGT	55.043	54.822	292	1	3949498	Promoter	myb-like DNA-binding domain, SHAQKYF class family protein, expressed
LOC_Os01g08200.1	RGNMS47	(CCAC)5	CTCATATGTTAATTAGTGACCACC	AAATTTCTTTCTTTCAAATTGCT	54.663	55.728	165	1	3991175	Intron	ubiquitin carboxyl-terminal hydrolase 14, putative, expressed
LOC_Os01g08270.1	RGNMS48a	(CT)18	TTGGTGTTAGTGTTCCTACTATTT	TGGGATTAAACTGTACTAAAGGAT	54.143	55.398	386	1	4049722	Intron	transaminase/ transferase, transferring nitrogenous groups, putative, expressed
LOC_Os01g08270.2	RGNMS48b	(GATA)5	ATATCAAACGATCCATCTTGAA	GGAAGAAGGACGGGAGGACGTA	56.232	65.848	320	1	4049722	Intron	transaminase/ transferase, transferring nitrogenous groups, putative, expressed
LOC_Os01g08270.1	RGNMS48c	(GATA)5	TAAGTCAATAATTCATTCTTTCCA	CTCACCTTTGCTAGAGACAGAT	54.991	55.467	336	1	4054419	5'UTR	transaminase/ transferase, transferring nitrogenous groups, putative, expressed
LOC_Os01g08360.1	RGNMS49	(AT)10	GAATATAGCATCAGTGGCATTC	ACAAAGATTTATTCGTTATTCACA	56.405	54.942	184	1	4098375	Intron	hypothetical protein
LOC_Os01g08470	RGNMS50	(CT)12	ATCTGGCCCATAATGTGGTA	CATTCTGTCTTGCTAAGTTGAA	57.763	54.971	267	1	4179113	Promoter	protein binding protein, putative, expressed
LOC_Os01g08520.1	RGNMS51a	(GGA)9	TGAAGTTTCTATGAGGTTGAGTAA	TATATTGAAGGGATGATATTTGAA	55.106	54.756	188	1	4212883	Intron	expressed protein
LOC_Os01g08520	RGNMS51b	(GGA)9	ACTCTTATATAGCTGAGGCGAG	CTACCCTATCCCTACCACCC	54.903	57.348	278	1	4215349	Promoter	expressed protein
LOC_Os01g08540.1	RGNMS52	(TC)13	TGAAGTTTCTATGAGGTTGAGTAA	CTTTGGTCTCTCCTACTTTGTATT	54.618	55.212	109	1	4232513	Intron	DNA mismatch repair protein MSH6-2, putative, expressed
LOC_Os01g08710.1	RGNMS53a	(AT)32	TGATACTCCCTATGTCTCATAGAA	TATCTGTATCTCCTTGAATGAATG	54.837	55.22	396	1	4338569	Intron	OsWRKY79 - Superfamily of rice TFs having WRKY and zinc finger domains, expressed
LOC_Os01g08710.1	RGNMS53b	(TC)11	TTAGTATTAATGCTTCATGTGGAT	CTACCAGCATTCTCAATCTAATAA	54.9	54.8	281	1	4338569	Intron	OsWRKY79 - Superfamily of rice TFs having WRKY and zinc finger domains, expressed
LOC_Os01g08710.1	RGNMS53c	(CGT)7	CAGTAACCACGAGATATATACGG	GAGGCACTAGACATTCTCTACTCT	55.29	54.949	306	1	4338569	Intron	OsWRKY79 - Superfamily of rice TFs having WRKY and zinc finger domains, expressed
LOC_Os01g08710.1	RGNMS53d	(AT)10	AAGACAATGAAATGATGGATTAG	TCACTTTCACATTAAGTAGGGTAA	55.05	55.008	173	1	4338569	Intron	OsWRKY79 - Superfamily of rice TFs having WRKY and zinc finger domains, expressed
LOC_Os01g08710.2	RGNMS53e	(CGT)7	TTGCTTCCTCTACCTAGCTCT	TATTACTCGGCTACGTACAACA	55.296	55.328	262	1	4344277	3'UTR	OsWRKY79 - Superfamily of rice TFs having WRKY and zinc finger domains, expressed
LOC_Os01g08760.1	RGNMS54	(CT)31	TTTCGTATTTATTATCTCGATCTG	AATTACTCCCTTATCTCCACATAG	54.75	54.975	301	1	4393594	Intron	choline/ethanolamine kinase, putative, expressed
LOC_Os01g08830.1	RGNMS55	(AT)17	ATTGGGCATATCTATAGCACTT	TGAAATTTAAACAATTTGGACA	54.804	55.017	156	1	4434498	3'UTR	F-box domain containing protein, expressed
LOC_Os01g08860	RGNMS56	(AGA)10	CAGTAGTCATCACTGGTAGTCG	GAAACAATTATCGAGAGGAAGT	55.014	54.367	353	1	4447592	Promoter	17.5 kDa class II heat shock protein, putative, expressed
LOC_Os01g09252.1	RGNMS57	(CGC)8	AACAAATCTGTTCTAATCTCGG	ACTTTATGGGAGGAAGGATAAA	55.252	56.031	384	1	4685796	5'UTR	myosin heavy chain kinase B, putative, expressed
LOC_Os01g09300.1	RGNMS58	(TGGA)5	GTATGAACATACCTTGGAGATGTA	GATGGTGTAGGAGTAACTCTGTAA	55.02	54.446	285	1	4727532	Intron	iron ion binding protein, putative, expressed
LOC_Os01g09420.1	RGNMS59	(CGC)9	CCTACAGGAGGCCTACAGCG	GATCCTTCCCTAGAGGTTGT	62.221	54.783	192	1	4795256	5'UTR	expressed protein
LOC_Os01g09540	RGNMS60	(GGCGA)5	CGTAGGTCCGTATATTTACTCC	CATTCATGGATTCAGAGAAA	54.745	53.548	361	1	4871373	Promoter	stem 28 kDa glycoprotein precursor, putative, expressed
LOC_Os01g09570.1	RGNMS61	(AT)22	ACGTCGCGTCGCCAGTAGACTC	AAAGAACGAGTCGAAGACTACC	68.207	56.8	214	1	4905922	3'UTR	6-phosphofructokinase 2, putative, expressed
LOC_Os01g09700.1	RGNMS62	(GA)13	TGAAGTTTCTATGAGGTTGAGTAA	TAAACGGTGCATAGAGTACTTAAC	54.907	54.825	305	1	5000294	Intron	1-aminocyclopropane-1-carboxylate synthase 7, putative, expressed
LOC_Os01g09750	RGNMS63	(GCC)8	ACTAGTCTGCTACTGTGGGAAG	ACGAGCAGCCTTTGTAATCT	55.421	56.724	377	1	5023469	Promoter	expressed protein
LOC_Os01g09850.1	RGNMS64	(GCC)7	AGAGTAGAGAATGTCTAGTGCCTC	GTACCAACGACAATATATGCTAAG	62.276	55.078	151	1	5097502	Intron	zinc finger, C2H2-type, putative, expressed
LOC_Os01g09890.1	RGNMS65	(GA)13	CTCTTTCTCTCTCTCTCTCCCT	TATTTGAAATTCACTTAAGAAGGA	55.308	54.403	176	1	5136221	Intron	density-regulated protein, putative, expressed
LOC_Os01g09990.1	RGNMS66	(ATAG)5	CACTTTCTCTCTCTCTCTCTCTCT	ACTCATATTCTCATCTTTGCATTA	54.746	54.994	171	1	5198664	5'UTR	helix-loop-helix DNA-binding domain containing protein, expressed
LOC_Os01g10040.1	RGNMS67	(GCAC)5	GAGAGAAAGAAGAGGAAGATCC	GACCCATATGTCAGTTACACAA	55.473	55.03	315	1	5239085	Intron	cytochrome P450 90D2, putative, expressed
LOC_Os01g10040.2	RGNMS68	(TA)30	TACCGATCACCATACTCAACTA	TGATCATATCCCTTGCTAGAGT	54.889	55.597	278	1	5240814	3'UTR	cytochrome P450 90D2, putative, expressed
LOC_Os01g10340	RGNMS69	(GCG)7	TATCTGAACAAATTCTGAAGCC	GCTATATAATAAGGCGGAGGTA	56.181	54.708	384	1	5440401	Promoter	electron transporter, putative, expressed
LOC_Os01g10600.1	RGNMS70a	(AGC)7	AGGTAGTAGGTAGGAGCAGGAG	CAAGTGTATCGGAGTAGTAGCAG	53.926	54.916	307	1	5660692	Intron	aquaporin NIP1.2, putative, expressed
LOC_Os01g10600.1	RGNMS70b	(TGAC)5	ATTCATACCGTACCATATCAGAC	CCAACTACATTTATCCTTAACCTT	54.803	55.061	342	1	5660692	Intron	aquaporin NIP1.2, putative, expressed
LOC_Os01g10680.1	RGNMS71	(CTG)8	GTACATGCAGATAACAGATGGTT	TAAGTAAACAAATACAAGCCAAAG	55.866	54.963	112	1	5704221	Intron	expressed protein
LOC_Os01g10900.1	RGNMS72	(GTC)10	CAGACCAAGCCTCTGTCTAC	ATCCGGATCCTCAGAAACAC	55.003	58.943	168	1	5816009	5'UTR	ATP binding protein, putative, expressed
LOC_Os01g11350.1	RGNMS73	(CTG)9	ATTAACATGATTTGTTCATTCG	CATACAGTGGATCATACAGGAA	54.411	55.123	271	1	6091910	3'UTR	transcription factor RF2b, putative, expressed
LOC_Os01g11550.1	RGNMS74	(GGTT)5	CACCACACATGTACCAGACTAT	ACCTACATCGATCACTACACCT	54.965	55.298	321	1	6218892	3'UTR	mutant cincinnata, putative, expressed
LOC_Os01g11600	RGNMS75	(TCG)7	AACAAATTCTGAAGCCTGATTA	TATATAATAAGGCGGAGGTACG	55.786	55.381	376	1	6254070	Promoter	conserved hypothetical protein
LOC_Os01g11650	RGNMS76a	(GA)10	TCATCATCCATAATACAACAGC	CATGGCTCTCCTTCTCCTTC	55.206	58.966	398	1	6274472	Promoter	esterase precursor, putative, expressed
LOC_Os01g11650.1	RGNMS76b	(GATC)5	GGCATTTCATCGAACACCATTC	TTAAGATAGTTGATTACCTACGCA	63.694	55.262	269	1	6275322	5'UTR	esterase precursor, putative, expressed
LOC_Os01g11790.1	RGNMS77a	(TA)28	TAAGGAAGAAGTAGTCTGACATGA	AATATTTATAAGATCGTCCATTCC	55.091	54.86	379	1	6375316	Intron	GDSL-like Lipase/Acylhydrolase family protein, expressed
LOC_Os01g11790.1	RGNMS77b	(TA)12	CAGAATTTAGAAATACAGAGCAAA	TATTTCAGTTCTTCACATCCTAAA	54.984	55.047	202	1	6375316	Intron	GDSL-like Lipase/Acylhydrolase family protein, expressed
LOC_Os01g11910.1	RGNMS78	(GCG)10	TACATAGTTGTGAACCAAAGAAGT	CTGTACAAGTTAGCAACAGAGGT	55.047	55.771	389	1	6460898	Intron	DNA binding protein, putative, expressed
LOC_Os01g12160.2	RGNMS79	(TC)10	CCTCCCTTATTAAGCTACTAGATG	CAGGCCAAGAACCACAAGAACA	55.061	64.609	160	1	6627264	5'UTR	expressed protein
LOC_Os01g12240.1	RGNMS80	(CT)19	CGTGCAGCACCGAAGTCCTTTC	ATGGATCGACATTTATCAAGTT	68.461	55.285	271	1	6690514	Intron	hypothetical protein
LOC_Os01g11650.2	RGNMS81	(GATC)5	AGTGAACAAACCAGAGTTCAAA	GTAATCCTACTCCTGATCTCACA	56.521	55.095	321	1	6868755	5'UTR	esterase precursor, putative, expressed
LOC_Os01g12660.1	RGNMS82	(AG)10	AGCGAGAGGAGAGAGGAGAGGG	AGAGGTAGCAGCTGCGGAATTT	64.926	63.667	154	1	6968158	Intron	ATP binding protein, putative, expressed
LOC_Os01g12690	RGNMS83	(GTG)7	GCCACTCCCTCTCCCTCTAC	TGACCCTGTTATTTGAAATTG	60.216	55.252	398	1	7004879	Promoter	plant-specific domain TIGR01568 family protein, expressed
LOC_Os01g12750.1	RGNMS84	(TATG)6	TTCAAATTTCATTTGTGTGACT	AGCAGAGATTGGAATAAATC	54.889	51.107	127	1	7052992	3'UTR	cytochrome P450 71A4, putative, expressed
LOC_Os01g12870	RGNMS85	(CAC)7	GCTACTCCTTCCCTCCTCGC	CTAGGATTCCCATTCCATTC	62.65	55.998	399	1	7126352	Promoter	eukaryotic translation initiation factor 3 subunit 6-interacting protein, putative, expressed
LOC_Os01g12880.1	RGNMS86	(GGT)7	ATCTCTCCGATCTCGATCTCTCT	GTACGTTGACGTGTTCGTTCTC	55.315	54.903	286	1	7132965	Intron	VHS and GAT domain protein, putative, expressed
LOC_Os01g12890.1	RGNMS87a	(TC)14	GATTTATTCTTATTGACGGTTTCT	AAATACCAATCTCACACCATCG	64.795	58.836	254	1	7160732	Intron	expressed protein
LOC_Os01g12890.1	RGNMS87b	(TG)11	TTTGGGTTATTGTTAGTCTCATTA	AAGAGGAAGTAAGAGTAAGGTCAA	54.953	54.961	283	1	7160732	Intron	expressed protein
LOC_Os01g12900	RGNMS88	(ATAC)6	ACTAGTCTGCTACTGTGGGAAG	TTTGTAATCTTGCTTTGTTGTT	55.421	54.456	367	1	7165099	Promoter	rac-like GTP-binding protein 2, putative, expressed
LOC_Os01g12930.1	RGNMS89	(AG)13	GTGGTGTCTGGCCTAGAGATGG	TATTTGAAATTCACTTAAGAAGGA	55.308	54.403	176	1	7174303	Intron	U-box domain containing protein, expressed
LOC_Os01g13000.1	RGNMS90a	(AT)44	GTTGTACTCAGCCTTGCTATTATT	GTAATAAACAGTTCCAAACGTAAA	56.107	54.679	233	1	7214544	Intron	helix-loop-helix DNA-binding, putative, expressed
LOC_Os01g13000.1	RGNMS90b	(CT)10	AACAAGAAGACAGATAGAGAAGGA	GTGACACCACGAGATCACCAAA	55.682	63.286	100	1	7222025	5'UTR	helix-loop-helix DNA-binding, putative, expressed
LOC_Os01g13030	RGNMS91	(CCA)8	GCCGTACAATACTGCTGGTA	GTGAAAGTATAGGAAAGCCAAG	56.393	55.031	302	1	7245708	Promoter	OsIAA3 - Auxin-responsive Aux/IAA gene family member, expressed
LOC_Os01g13030.1	RGNMS92a	(CCA)8	TTATGCTAATTTGCTTGATCTG	CAGTTTGCACTAAACCTTGTAA	55.038	54.948	219	1	7246572	5'UTR	OsIAA3 - Auxin-responsive Aux/IAA gene family member, expressed
LOC_Os01g13030.1	RGNMS92b	(TGG)9	AGTTGGTCACAACTCCAAGTCT	ACTCCTTTCCATAACATTTCTTAC	57.821	55.005	379	1	7250180	Intron	OsIAA3 - Auxin-responsive Aux/IAA gene family member, expressed
LOC_Os01g13080.1	RGNMS93	(CCG)9	GCTCTCGCTACAACTACTACAA	AGCGAGCGAGAGGGAGAGAT	54.369	62.999	313	1	7277043	5'UTR	60S acidic ribosomal protein P3, putative, expressed
LOC_Os01g13090	RGNMS94	(CT)21	GAGTAGCTTTAACAGGGACAAG	GTATATCCAACAAGACGAGGAT	55.091	54.889	251	1	7278266	Promoter	nucleic acid binding protein, putative, expressed
LOC_Os01g13090.1	RGNMS95	(TA)26	GAGGGAAGCGGCCACTGAATAG	CTCTCCCTCTATCTCTTTCTCTC	66.361	54.874	388	1	7282165	Intron	nucleic acid binding protein, putative, expressed
LOC_Os01g13100.1	RGNMS96	(GCC)8	CTCTCTCTCTCTCTCTCTCTCG	TCAAGCAAATTAGCATAATCAC	54.498	54.874	348	1	7284709	5'UTR	nucleic acid binding protein, putative, expressed
LOC_Os01g13140.1	RGNMS97	(TCG)8	ATGCAGTGCTATAATCTTTAGTCC	AGAGAGATCGAGATCGGAGAGAT	56.044	59.963	384	1	7306598	Intron	nucleotide binding protein, putative
LOC_Os01g13190.1	RGNMS98	(GA)13	CTTTCCGATCGATAAATACTACTC	AAGCTTATCCTCTCCTACCGAC	55.603	58.077	366	1	7348285	Intron	histidinol dehydrogenase, chloroplast precursor, putative, expressed
LOC_Os01g13270.1	RGNMS99	(CTC)7	GATCTGATCGATTCAACGAG	ATACTTCTCTCCAAATCTCGC	55.725	55.297	125	1	7397311	5'UTR	protein kinase G11A, putative, expressed
LOC_Os01g13280.1	RGNMS100	(GCA)7	GTCTCTTGCTCTGTTCTTGG	GCGTAATGGAGACAAATACAA	55.14	55.432	349	1	7406442	5'UTR	baculoviral IAP repeat-containing protein 6, putative, expressed
LOC_Os01g13300.1	RGNMS101	(GAT)7	GCAAGCACTACCTTCACTATTT	GTAGTACACACACGGGTAATTAGA	55.498	55.2	373	1	7418824	3'UTR	B3 DNA binding domain containing protein, expressed
LOC_Os01g13350.1	RGNMS102	(CT)17	TCTCTCTCTCTCTCGCAAAC	GAAGCTAGGGCTTTCTATCC	54.913	54.977	205	1	7440024	5'UTR	25.3 kDa vesicle transport protein, putative, expressed
LOC_Os01g13390.1	RGNMS103	(TA)15	TATACATAAATTGAGGCAAAGGTA	AAAGAAACGTAAACACATGAAGT	55.067	54.885	389	1	7455864	Intron	expressed protein
LOC_Os01g13460.1	RGNMS104	(TTG)7	ACTTCCTCATACATTCCTACTTTC	AATCCAGTTGCTTCTGTTTACT	56.086	55.44	241	1	7494765	Intron	helix-loop-helix DNA-binding domain containing protein, expressed
LOC_Os01g13480.1	RGNMS105	(AG)13	CCCACTAGATTTCAGGAGCC	GGGCTACGCGTCGTGTCCTC	58.741	67.553	283	1	7514014	5'UTR	electron transporter/ thiol-disulfide exchange intermediate, putative, expressed
LOC_Os01g13610.1	RGNMS106a	(AT)24	GAACAAAGAACAGATCCATGTC	GAAATATTCAGCTTCTCTGGTG	56.217	55.791	393	1	7616692	Intron	isoflavone reductase homolog IRL, putative, expressed
LOC_Os01g13610.1	RGNMS106b	(TA)12	TCCATCCTCTCTACCTCGTTAC	TATTTCAGTTCTTCACATCCTAAA	54.984	55.047	202	1	7616692	Intron	isoflavone reductase homolog IRL, putative, expressed
LOC_Os01g13660.1	RGNMS107	(ACCCA)5	TGTCCACTCTACTCTAGCCTCT	CGGCGGGTTTGGATTCCTAT	55.058	65.242	105	1	7653390	5'UTR	expressed protein
LOC_Os01g13710.1	RGNMS108	(AC)14	TGCTCTTCTGGAAATAATATGTAG	AGACATAAATGCATTACATTGAAC	54.8	55.17	335	1	7671164	Intron	transposon protein, putative, unclassified, expressed
LOC_Os01g13740.2	RGNMS109	(CCG)7	GAGATGTACAGGATGAGAAGAAC	GAATCATGAGAGAGAGAGAGAGAT	54.708	55.794	250	1	7684723	Intron	myb-like DNA-binding domain, SHAQKYF class family protein, expressed
LOC_Os01g14020.1	RGNMS110	(ATCGA)5	GATCGATCTCCCTCTCTCTC	CTCACCTCGACAACAAGACT	55.401	55.353	129	1	7849447	5'UTR	expressed protein
LOC_Os01g14110.1	RGNMS111	(CT)15	GTACGTAACGTGAATACGTGATA	ATCGATGGAGCAAACTAATAAA	54.653	55.743	198	1	7901557	5'UTR	expressed protein
LOC_Os01g14410.1	RGNMS112	(TTAA)5	CAAGCTAGCTCCTACTACTCCTAC	AGCAAGAATCACTACTCCCTACTA	55.302	55.739	185	1	8059511	3'UTR	early light-induced protein, chloroplast precursor, putative, expressed
LOC_Os01g14540.1	RGNMS113	(CGG)7	CACTAGAAGCTTCCATCCACCC	GATCGGAGACGGCGAAACCCTA	62.228	68.59	174	1	8149983	3'UTR	BIP1, putative, expressed
LOC_Os01g14550.1	RGNMS114	(TAA)7	ACAGTGACTAATTTCTGTCATTTG	CATCATAGGAGTACCCTACATAAA	54.663	55.728	165	1	8157637	Intron	pathogen-related protein, putative, expressed
LOC_Os01g14860.3	RGNMS115a	(CTT)20	TACTGCTCCTACAAAGACACTG	GGAGAGAAGAAGAGGAGGAA	54.906	55.204	108	1	8326759	5'UTR	glycogen synthase kinase-3 homolog MsK-3, putative, expressed
LOC_Os01g14860.1	RGNMS115b	(CTT)20	TCTAACTTTGGTACAAATGACAAC	GAAACTTATAATATGAAACGGAGG	55.283	55.471	232	1	8330076	Intron	glycogen synthase kinase-3 homolog MsK-3, putative, expressed
LOC_Os01g14890.1	RGNMS116	(CTC)7	GGGATATATGTGGTTGTATAGATG	CAACACATAAGAAGAACAACTCTC	56.232	65.848	320	1	8342358	Intron	expressed protein
LOC_Os01g14920.1	RGNMS117	(GGT)8	CAGTAACCACGAGATATATACGG	GAGGCACTAGACATTCTCTACTCT	54.988	54.927	322	1	8357173	Intron	nucleic acid binding protein, putative, expressed
LOC_Os01g15480.1	RGNMS118	(CT)11	GTACCCTACCTGCGAATGGTT	CAGAGCAGAGAAAGACACAATA	60.256	54.95	338	1	8696430	5'UTR	EMB3013, putative, expressed
LOC_Os01g15490.1	RGNMS118a	(CT)13	CATATGTGCACTTAGCTTACACTT	ACAAATGACATTATTTCGAGACTT	55.631	56.174	216	1	8698949	Intron	transferase, putative, expressed
LOC_Os01g15490.1	RGNMS118b	(GGA)7	TCTCTCTCTCTCTCCTCTGTTC	GACAAATACAAGAACGAAACAA	54.578	54.667	306	1	8705373	5'UTR	transferase, putative, expressed
LOC_Os01g15720.1	RGNMS119	(TA)40	ATGCATCTCTCTTCTATTTCTTCT	TAAGTATGAATAATGAGAACCCTG	54.946	54.514	389	1	8841566	Intron	tobamovirus movement protein containing protein
LOC_Os01g15830	RGNMS120	(TA)30	GATGTGCAAATTATCATGTGTT	CATTATCGAACCTTTATGGATT	55.115	55.013	294	1	8913861	Promoter	peroxidase 72 precursor, putative, expressed
LOC_Os01g15910.1	RGNMS121	(CGC)7	CTCACATTGCTATCTATCATCAGT	TCATTATCTCACAGCAGAAGTAGT	55.143	54.988	252	1	8963300	Intron	UTP--glucose-1-phosphate uridylyltransferase family protein
LOC_Os01g16310.1	RGNMS122	(CCTCTC)5	AATGTCTTACACCTCTTAATTTCC	CTCAATAGAGAAACATGTACCATT	61.434	54.31	381	1	9249037	Intron	glycosyl hydrolases family 31 protein, expressed
LOC_Os01g16340.1	RGNMS123	(GCC)9	GCTCTCGCTACAACTACTACAA	GAATCACCCGCATTTGCCTC	54.369	64.981	390	1	9261793	5'UTR	expressed protein
LOC_Os01g16650.1	RGNMS124	(CT)10	CTTCCTCCGTATATATCAATCATC	ATTCCCTCTCCTCTGCTTCCTT	56.004	61.892	175	1	9442463	5'UTR	ubiquitin-conjugating enzyme X, putative, expressed
LOC_Os01g16714.1	RGNMS125	(TA)31	AGTCTAATAGTACAGCCCACTACC	CACCAACTAGTGTAGTAGGATAGG	55.122	54.149	373	1	9489768	Intron	disulfide oxidoreductase/ monooxygenase/ oxidoreductase, putative, expressed
LOC_Os01g16950.1	RGNMS126	(CGG)7	CTACTCCACACCGCACAGAC	AATAAATTTCCAAGGGAGTAGA	59.336	53.995	177	1	9687092	5'UTR	protein binding protein, putative, expressed
LOC_Os01g16960	RGNMS127	(TA)14	CTACAGCCCTACAGTGATGG	ATCTAACCCTCAAACCCTAGTC	55.799	55.581	392	1	9697258	Promoter	pyruvate kinase, cytosolic isozyme, putative, expressed
LOC_Os01g17060.2	RGNMS128	(TTC)31	GTTTAACTCAGTTGGTTTGGAT	GCTTTCACATGAATATTGCTTA	55.013	54.874	272	1	9791655	3'UTR	expressed protein
LOC_Os01g17260.1	RGNMS129	(CCCCT)6	GTCTCTCTCTCTCTCTCTTCTCTC	GAACTAAGCTATGCAGGTAGATTC	54.206	55.799	252	1	9925734	5'UTR	transcription factor HBP-1b, putative, expressed
LOC_Os01g17279.1	RGNMS130	(TC)10	GGAAGAAGAAGAGGAAAGGAAA	CCCGCTCCTGTCTACTACTGGC	58.139	64.538	176	1	9941557	Intron	histone mRNA exonuclease 1, putative, expressed
LOC_Os01g17402.1	RGNMS131	(GAG)8	CTGCTCCATCTTAACAGCTACT	AATTATACCACTTCACCAGGTC	55.656	54.814	167	1	10012233	5'UTR	cyclin-A2, putative, expressed
LOC_Os01g17420.1	RGNMS132	(TC)10	CTCTCTTTCCTCTCTCCTACCT	GGGTTAAGTTTAGCCAAATCGG	55.197	61.002	229	1	10016599	Intron	conserved hypothetical protein
LOC_Os01g18220.1	RGNMS133	(TA)50	ACACATAGAGAAGAATTGTTGAGG	GTGTTCATTTCATTCAGTGATAGT	55.495	55.035	289	1	10199313	Intron	expressed protein
LOC_Os01g18280.1	RGNMS134	(CCT)7	GTGGCTTTCTCGTTCTTGATTT	GACAGATATGATTTCTCACAATTT	55.02	54.446	285	1	10263356	Intron	SNF7 family protein, expressed
LOC_Os01g18584.1	RGNMS135	(TA)10	GTCTGCAACGCATCGAAGAAAG	TCGTGATGAGAGAGAGAGAGAC	64.391	56.3	120	1	10469871	Intron	OsWRKY9 - Superfamily of rice TFs having WRKY and zinc finger domains, expressed
LOC_Os01g18640	RGNMS136	(CCGAG)5	CTCCAGTCAAGAAACATCCTAT	CTCCTCGCTCTCGCGGATCT	55.084	66.578	357	1	10498410	Promoter	isopenicillin N epimerase, putative, expressed
LOC_Os01g18744.1	RGNMS137	(AATT)5	CTACTGCTACACGTTCATCTTC	TGCAATAGTACATATTTATGAGCA	54.42	54.609	298	1	10561550	Intron	3-N-debenzoyl-2-deoxytaxol N-benzoyltransferase, putative, expressed
LOC_Os01g19150.1	RGNMS138	(CCT)7	CGAGAGAGAGAGAGAGAGAGAA	AGTATGCCTGTCCTTAACCTG	54.931	56.013	232	1	10819365	5'UTR	glycogen synthase kinase-3 homolog MsK-1, putative, expressed
LOC_Os01g19240.1	RGNMS139	(AC)13	TTGTAAACTGCATGAAGACTCTAT	CCACATGTCATTTCTTTATTCTAA	55.127	55.303	375	1	10878126	Intron	mtN21-like protein, putative, expressed
LOC_Os01g19290.2	RGNMS140	(CGG)7	CTTGCTTCCTCTACCTAGCTCT	CACCAGCCTAACTAACTAACATAA	55.667	54.991	342	1	10911006	Intron	nodulin-like protein, putative, expressed
LOC_Os01g19390.1	RGNMS141	(GT)18	GAGGGAGTGTCCAACACGCAAC	GATAGTCGACAAGCAGAGGAAG	66.354	58.227	393	1	10969182	Intron	glycerol-3-phosphate acyltransferase 1, putative
LOC_Os01g19420.1	RGNMS142a	(GATC)5	ACTAGCGGCTCGGTTATTCTCT	TTGTCCATTATCTAATTCATTGTC	60.748	55.076	315	1	10983709	5'UTR	expressed protein
LOC_Os01g19420	RGNMS142b	(CGC)7	AATCTCTCCGCTTCGAGCAC	GTAGAGGGAGAGGGAGTGGC	61.97	60.216	211	1	10984332	Promoter	expressed protein
LOC_Os01g19470.1	RGNMS143	(TC)10	ATCGAAGAAAGCGAGACTAAAG	TCGTGATGAGAGAGAGAGAGAC	57.131	56.3	109	1	11022813	Intron	nodal modulator 1 precursor, putative, expressed
LOC_Os01g19800.1	RGNMS144	(TCT)12	GTTTCATTAGTAATCTGATGGTGA	CACTACTATCAAATACTACCACGG	55.136	54.927	364	1	11229063	Intron	PIT1, putative, expressed
LOC_Os01g19940	RGNMS145	(CTCCT)5	CGATACGATATTACTTTGAGCA	TTCCTCTTTCTTCTTCTTGGT	54.919	54.915	393	1	11312662	Promoter	negatively light-regulated protein, putative, expressed
LOC_Os01g20860.1	RGNMS146	(AAG)7	GCTGTTACTGTTGTTTAATTTGTC	TAATATTACTCGGCTACGTACAAC	55.241	54.941	371	1	11608417	Intron	phospholipase D. Active site motif family protein, expressed
LOC_Os01g20980.1	RGNMS147	(ATAC)9	CTCTCTCTCTCGCCGAAGTGGT	TTTAGTTGCAGTCGGTGGAGAC	64.572	61.579	122	1	11698030	3'UTR	pectinesterase-1 precursor, putative, expressed
LOC_Os01g21070.1	RGNMS148	(TC)20	GTTTACTCCCTTCTTCCTTCTT	AATAGACCAGAACTAGGGACAATA	55.065	55.392	378	1	11740838	Intron	endoglucanase 1 precursor, putative, expressed
LOC_Os01g21100.1	RGNMS149	(AG)14	CTCTTCCTCCATTGTTCATACT	TCAATTATTCATACCAGACGAA	55.084	54.952	241	1	11757492	3'UTR	expressed protein
LOC_Os01g21190.1	RGNMS150	(ATGTT)5	CTATACACCATACATTATGCGATT	TTGAATGTTATCACTTAGGCTATT	55.182	54.312	287	1	11800803	Intron	SWIM zinc finger family protein
LOC_Os01g21280.1	RGNMS151	(CT)11	ACATATATCTACGTGCACTGAATG	TACTCAACATGCTCATAATTTCTT	56.053	55.068	260	1	11866262	Intron	conserved hypothetical protein
LOC_Os01g21300.1	RGNMS152	(CGAT)5	GATGGGTATGTTCAGAATGTAG	TGTTATTAACGTAGCAAGCTTTAC	53.795	55.118	374	1	11881542	Intron	catalytic/ hydrolase, putative, expressed
LOC_Os01g21420.1	RGNMS153	(TATG)5	CACACTACTCTCTCTCAGTCTCTG	TGGATAATATACACAAGCTCCTTA	55.206	55.052	257	1	11946695	Intron	pre-mRNA-splicing factor SF2, putative, expressed
LOC_Os01g22000.1	RGNMS154	(CT)11	GAAGAGAGGGATAGATTCAGC	CAGAGCAGAGAAAGACACAATA	54.772	54.95	183	1	12335544	5'UTR	expressed protein
LOC_Os01g22220.1	RGNMS155	(CAAG)5	CTGTAAGGCATTTGCATTGTTT	AAATTCCAATCAAAGAGACATC	59.188	54.977	219	1	12476207	Intron	hypothetical protein
LOC_Os01g22500	RGNMS156	(TC)15	CAGTAGTCATCACTGGTAGTCG	GCAGAGAGTGAAGAAGAAGAAG	55.014	55.309	302	1	12628208	Promoter	craniofacial development protein 1, putative, expressed
LOC_Os01g22630.1	RGNMS157	(CCGT)5	AGCTACACTTTAGAACCAACTCTT	AAGGAAGAACAAGAACATTTATTT	55.052	54.779	241	1	12712945	3'UTR	YT521-B-like family protein, expressed
LOC_Os01g22640.1	RGNMS158	(AG)11	AATGTCACCTAATTAAAGCAATTT	CTTGAGCTCCTCCAGGTCCTCCT	55.528	66.549	314	1	12719239	Intron	alpha-L-fucosidase 2 precursor, putative, expressed
LOC_Os01g23370.1	RGNMS159	(AT)27	ATATTTAATGCTCTATGCATGTGT	TATAGGCTGTGTTGTGTTTAGTTT	54.92	55.101	233	1	13123164	Intron	hypothetical protein
LOC_Os01g23440.1	RGNMS160	(AT)26	TTATCCTTGAATTTCATCAGTTT	TTCTCTGTTTCCTTCTCTGTTT	54.806	55.007	400	1	13155424	Intron	expressed protein
LOC_Os01g23580.1	RGNMS161	(TA)15	GTGGATGAACAGATCAAATAGTAA	AGAACTCATTCGAGGTAGGAAA	55.136	57.12	321	1	13228035	Intron	pyrophosphate-energized vacuolar membrane proton pump, putative, expressed
LOC_Os01g23590.1	RGNMS162a	(TC)12	GACTTTGCCCTTTCCCTTCT	TTAACCTCAAGAAGGTGATGTA	59.691	54.19	171	1	13244709	5'UTR	expressed protein
LOC_Os01g23590	RGNMS162b	(CT)10	TTCGACAATTCTGAAACATAAA	GCTGTTGTATTATGGATGATGA	55.153	55.206	256	1	13245434	Promoter	expressed protein
LOC_Os01g23640.1	RGNMS163	(CCG)8	TCTCCATCCACCTATTCTCG	GTGACAGAAGAGAGGCCAAG	57.678	57.578	165	1	13278822	5'UTR	mov34/MPN/PAD-1 family protein, expressed
LOC_Os01g23680.1	RGNMS164	(CTT)10	GTAAGTGAACTATGGCTTGTGATA	AAATCTAGAATCTAAGGCAGTCAT	55.989	56.014	381	1	13302683	Intron	cysteine sulfinate desulfinase/cysteine desulfurase and related enzymes, putative, expressed
LOC_Os01g23840	RGNMS165	(AT)18	CTGTATTTAGCCTAGGGCAGTA	GTGGGCCTCGGTGGCATTTA	55.624	67.392	398	1	13398713	Promoter	transposon protein, putative, unclassified
LOC_Os01g23960.1	RGNMS166	(TA)10	ACTAAAGTTTCTCTCTCCTCTCCT	CCCGCCGAATTCTAGGGTTTCC	55.515	68.641	138	1	13459811	Intron	retrotransposon protein, putative, Ty3-gypsy subclass
LOC_Os01g24030.2	RGNMS167	(GAG)8	AGGTAGTAGGTAGGAGCAGGAG	CAAGTGTATCGGAGTAGTAGCAG	54.777	55.011	322	1	13523738	Intron	AMP binding protein, putative, expressed
LOC_Os01g24070.1	RGNMS168a	(GA)11	TACCAATTGTTGTATCCTGTATTC	TCTAACATCCTCATTTCTTTATGA	55.036	54.974	247	1	13553970	Intron	GATA transcription factor 22, putative, expressed
LOC_Os01g24070.1	RGNMS168b	(GATC)5	GTCTCTTCGACTTTATATGAGAGG	ATCAATCGATAAACACATACACTC	55.642	55.008	258	1	13553970	Intron	GATA transcription factor 22, putative, expressed
LOC_Os01g24070.1	RGNMS168c	(TATT)5	ACATGTCTAATCATCCACCAAAC	AGCTATTACACAGGTTACTCATCA	57.852	55.011	235	1	13553970	Intron	GATA transcription factor 22, putative, expressed
LOC_Os01g24080.1	RGNMS169	(GA)16	ACCTATATGGGCTTAGTCTCTCT	AGAGAACACAAACTCAGACACC	54.71	55.965	384	1	13562584	Intron	hypothetical protein
LOC_Os01g24330	RGNMS170	(AT)10	CGTGATGTACACTTCTACCAAC	CATCTCCGTCTCAAAGCGTA	54.857	59.024	201	1	13691316	Promoter	retrotransposon protein, putative, unclassified
LOC_Os01g24480.1	RGNMS171	(CCACGC)5	AATTCCCTCCCAAATCTCTC	AGAATACCAGGTAATATGCAGC	57.104	55.241	327	1	13787245	5'UTR	expressed protein
LOC_Os01g24530.1	RGNMS172	(AT)27	ATATTACAGGACAGGGTGAGTAAT	ATTCATTGCTAGTATCAACTCTCA	55.131	55.052	332	1	13812862	Intron	transposon protein, putative, CACTA, En/Spm sub-class
LOC_Os01g24960.1	RGNMS173	(AT)47	AGAGAATGAAATGGATGAAATCT	AATGGATGAGTAATATCAGATGAA	56.016	54.623	170	1	14051217	Intron	dirigent, putative
LOC_Os01g25010.1	RGNMS174	(GAGAG)5	TTTGAATGTTATCAATTAGGCTAT	CTATGCACCATACATTATGAGATT	54.272	55.139	293	1	14088757	Intron	flavonol synthase/flavanone 3-hydroxylase, putative, expressed
LOC_Os01g25240.1	RGNMS175	(GT)27	AAATTGTATTCCTATTTGAACTCC	ATTAAGCAATATGGAAAGAAGAGT	54.952	54.874	287	1	14239090	Intron	expressed protein
LOC_Os01g25386.1	RGNMS176	(TTA)15	CTCTCTGTCTCTCTCTCTCTCTCT	ACTAACACTCACGTTCGTTCAC	54.719	56.925	397	1	14323352	Intron	multidrug resistance-associated protein 4, putative, expressed
LOC_Os01g25440.1	RGNMS177	(CCTC)5	GAATTCAGTTTGATCAGTGGTT	AATCTACTACGCTGTTGATTACTG	55.797	54.803	150	1	14381079	5'UTR	thiamin pyrophosphokinase 1, putative, expressed
LOC_Os01g25484	RGNMS178	(CAC)8	ACTCCACATTTCAAATCCCT	GAGTTGGAGGCTTCTCATTG	55.991	57.451	208	1	14432999	Promoter	ferredoxin--nitrite reductase, chloroplast precursor, putative, expressed
LOC_Os01g25560.1	RGNMS179	(TCC)7	CTACTCCACACCGCACAGAC	CATGCACAAATAACTTCTGACT	59.336	54.672	380	1	14469639	5'UTR	rapid alkalinization factor preproprotein, putative, expressed
LOC_Os01g25820.1	RGNMS180a	(TTC)13	ATGGATCGACATTTATCAAGTT	ACTTTAAATTTCAACTTCCTCATT	55.005	54.779	398	1	14604293	Intron	respiratory burst oxidase 2, putative, expressed
LOC_Os01g25820.1	RGNMS180b	(CT)12	AGTCTGAAACTGAAGGAAACC	GTGAGCGGTAAGGGAGGGAG	55.091	63.325	267	1	14610415	5'UTR	respiratory burst oxidase 2, putative, expressed
LOC_Os01g25880.1	RGNMS181	(TC)10	GAAGCAGAGTAGAGAAGGAGAG	GAAGTTGGAGGGCCGGTAGTGG	54.427	68.09	314	1	14662808	Intron	dephospho-CoA kinase, putative, expressed
LOC_Os01g26039.1	RGNMS182	(ATAG)5	CTAAGGTTAGAGTTAGCCAAGAAC	TGTTCATACAGAGGAGAGAGATAA	55.145	55.013	284	1	14738171	Intron	acyltransferase/ catalytic, putative, expressed
LOC_Os01g26410.1	RGNMS183	(CT)14	GTTAATGTTTCACAACCGAAACT	ATTACCTTATTCCTTGATACCTTG	57.311	54.992	310	1	14970135	Intron	hypothetical protein
LOC_Os01g27020.1	RGNMS184	(CCG)7	GGATATAGGGCATAGGTGTACT	TTGGAGAATAGAGAGGAGGTAA	54.121	54.914	232	1	15386316	5'UTR	transposon protein, putative, unclassified, expressed
LOC_Os01g26864.1	RGNMS185	(CCG)7	ACGAGAGAGAGAGAGAGAGAGA	CATGCACAAATAACTTCTGACT	54.31	54.672	351	1	15386345	5'UTR	transposon protein, putative, unclassified, expressed
LOC_Os01g27140	RGNMS186	(TC)11	GGAGAGAGTTTAGGAAGAGGTT	TATAGGAGGGAAGGAGGGAG	55.048	57.291	383	1	15450678	Promoter	glutaredoxin, putative, expressed
LOC_Os01g27260	RGNMS187	(CTC)7	AAATACTTGGGTGGGTGGAG	CACCAAACCCAATCCAAATC	58.764	60.029	237	1	15545818	Promoter	glutathione S-transferase GSTF1, putative, expressed
LOC_Os01g27370.1	RGNMS188	(AAAG)8	CTCTCCCTCTCCCTAGCCTCTG	TTTCTAGTATGTGTGTGTGTGTGT	55.368	54.885	362	1	15612417	Intron	hypothetical protein
LOC_Os01g27420.1	RGNMS189	(GGCAG)5	GATCATCATCACTTTCACTATCAC	ATGACGTATACAAGTTGAAGAAGA	55.341	54.979	329	1	15633037	Intron	retrotransposon protein, putative, Ty1-copia subclass
LOC_Os01g28370.1	RGNMS190a	(AT)31	CTGCTATTGTACCTGCTCTAATAA	CACCAACTAGTGTAGTAGGATAGG	55.044	54.149	152	1	16215138	Intron	transposon protein, putative, CACTA, En/Spm sub-class
LOC_Os01g28370.1	RGNMS190b	(TAT)19	GTCTAGATGTAGCATACGCAGTAG	AATGAGTAGGAGGAATTTATCATC	55.335	54.861	395	1	16215138	Intron	transposon protein, putative, CACTA, En/Spm sub-class
LOC_Os01g28450	RGNMS191	(ATAG)6	ACGAATTAAGGAGATTACTGGA	AGGGATTTGAAATGTGGAGT	54.805	55.991	307	1	16260636	Promoter	pathogenesis-related protein PRB1-2 precursor, putative, expressed
LOC_Os01g28474	RGNMS192	(TAGA)9	CTGTATTTAGCCTAGGGCAGTA	AGAGAGAGAGAGAGAGAGAGGG	55.624	55.298	349	1	16274951	Promoter	transferase, putative, expressed
LOC_Os01g29488.1	RGNMS193	(AAAG)5	CTAAGGTTAGAGTTAGCCAAGAAC	TGTTCATACAGAGGAGAGAGATAA	55.145	55.013	284	1	16859177	Intron	retrotransposon protein, putative, unclassified
LOC_Os01g29840.1	RGNMS194	(TACA)7	CCTCCCTTATTAAGCTACTAGATG	CAGGCCAAGAACCACAAGAACA	55.061	64.609	160	1	17048118	3'UTR	NAC domain-containing protein 77, putative, expressed
LOC_Os01g31580.1	RGNMS195	(GGCA)6	CATTTCTTTCTTTAATTGCCAG	GTGTAGATTGGGAAATTTCAGT	55.932	54.935	287	1	17601661	5'UTR	expressed protein
LOC_Os01g31629.1	RGNMS196	(TC)14	TTAGCTTTATCTCGCTTGATCG	AGAGATACTTCCCTCATTACCTC	58.808	54.884	242	1	17636616	Intron	expressed protein
LOC_Os01g32730	RGNMS197	(AT)12	GTGACTACTACGCTTCAATCAA	GTGGATTCTGGTGTCAAGATA	54.833	55.045	327	1	18278421	Promoter	FLU, putative, expressed
LOC_Os01g32830	RGNMS198	(ATAG)5	AAACTACGTGATCTTCAGGATG	GTTGGTAGAAGTGTACATCACG	55.993	54.857	322	1	18344792	Promoter	expressed protein
LOC_Os01g32870.2	RGNMS199a	(GTT)9	TCCACTTTACCTCATTCCTAAC	ACTCTCTGCGAGTGCCGCTT	55.1	64.94	109	1	18368605	5'UTR	chaperone protein dnaJ 15, putative, expressed
LOC_Os01g32870.1	RGNMS199b	(GTT)9	GTTAGATTTGCTTGGTTTGTGT	CACTCCTGTACAATTGGAAACC	56.044	58.486	125	1	18374996	Intron	chaperone protein dnaJ 15, putative, expressed
LOC_Os01g32980.1	RGNMS200a	(AGTC)5	TTTGGTGTGTATACGAGTAAATTC	ACATCAAACAATTTATATTTCCTT	55.252	53.275	123	1	18429614	Intron	mitochondrial carrier YEL006W, putative, expressed
LOC_Os01g32980.1	RGNMS200b	(CCG)7	AGTCAGGACATACAAAGCAAAG	ATTGGATGGGAAGATAGATATG	56.217	54.765	188	1	18438194	5'UTR	mitochondrial carrier YEL006W, putative, expressed
LOC_Os01g33430.1	RGNMS201	(AT)19	GCGGCTACAATTATATTACAGAGT	ATACTCTAATTTAACCACTCAGGC	56.06	55.173	371	1	18732604	Intron	Leucine Rich Repeat family protein
LOC_Os01g33869	RGNMS202	(AT)10	GTGTACGTCTTCGAGTTTGAG	TATTAATTATTCACTCCCTCGC	55.121	55.303	366	1	18952018	Promoter	expressed protein
LOC_Os01g33910.1	RGNMS203	(TA)15	GTCACTGTTCCGCGCTGGATTTC	ACAGCAGCTAGAGCCACTAAAT	69.216	57.513	391	1	18979364	Intron	hypothetical protein
LOC_Os01g34060.1	RGNMS204	(TC)16	CATACATAGATCAGATGCCAAG	CAATCCATTCATCAACACTG	54.967	54.752	311	1	19083291	3'UTR	DNA binding protein, putative, expressed
LOC_Os01g34420.1	RGNMS205	(CT)22	ATTTGATTGATTGTCCTTTCTC	GAAACCAATCAACCTCTCTCTA	54.977	55.207	395	1	19304271	5'UTR	expressed protein
LOC_Os01g34480	RGNMS206a	(GGC)7	GAGGAGGTACTCCTAATTCCTT	GCTGCTCTCCGAAATCTCTC	54.873	59.268	318	1	19335728	Promoter	dihydroflavonol-4-reductase, putative, expressed
LOC_Os01g34480.1	RGNMS206b	(GGC)8	CCTCTCTCTCTCGCCGAAGT	AGGAGGGTTTAGTTGCAGTC	61.2	55.972	129	1	19336555	5'UTR	dihydroflavonol-4-reductase, putative, expressed
LOC_Os01g34480.1	RGNMS206c	(GTACT)6	GATTTATTCTTATTGACGGTTTCT	ATGTTTAATCAACAAGACATCAAC	54.896	54.962	276	1	19340453	Intron	dihydroflavonol-4-reductase, putative, expressed
LOC_Os01g34610	RGNMS207	(GCG)7	ATGGAATAAACCCTACAACAAG	TAAACGAATGATACAGTTACGC	54.999	54.834	244	1	19405148	Promoter	expressed protein
LOC_Os01g34670.1	RGNMS208	(GGA)11	GTCTAATCCACTCCGCTAATC	ACCTCCGATTACCACCAACAG	55.575	61.165	183	1	19449256	5'UTR	hydrolase/ protein serine/threonine phosphatase, putative, expressed
LOC_Os01g35254.1	RGNMS209	(AT)25	TTTCTCATTCATCTCTCTAGATCC	CGTAGCTTATTAATTTGCTTAGGA	55.919	56.416	231	1	19846111	Intron	transposon protein, putative, CACTA, En/Spm sub-class
LOC_Os01g35270.1	RGNMS210	(AT)43	GTAACTACTCTCCTCTCCTCCTC	TCCTATTAGCATAACATAATCTGG	54.669	54.641	343	1	19855299	Intron	transposon protein, putative, CACTA, En/Spm sub-class
LOC_Os01g36080.1	RGNMS211	(GCG)9	CTGGACGAATGAGATAGACC	GCCCGTGACTCTGTCTTGTT	54.674	60.307	101	1	20296926	5'UTR	protein phosphatase 2C containing protein, expressed
LOC_Os01g36240.1	RGNMS212	(TA)43	ATTCCTGGCTTCCTTCCGATCT	AAACAAGGGTTTATGGCTATGG	64.534	59.29	158	1	20391119	Intron	peroxidase 72 precursor, putative, expressed
LOC_Os01g36860	RGNMS213	(GA)11	GTATCGTATTCGTACCCAAAGT	CTCCTCTGCGAGTGCGCTTCT	55.02	66.665	175	1	20850076	Promoter	ATP-dependent RNA helicase-like protein DB10, putative, expressed
LOC_Os01g26240.1	RGNMS214a	(TA)22	AATACTCATGTTGATCTTGATCTG	AGCCCTTTCAACCTAGTACTATAA	55.122	54.984	324	1	20939649	Intron	retrotransposon protein, putative, Ty1-copia subclass
LOC_Os01g26240.1	RGNMS214b	(GCCTG)5	ATCATCAAGCTAAGTCACAAGATA	GCTCTAACTCCAATAGAAGAAGAA	55.052	55.532	382	1	20939649	Intron	retrotransposon protein, putative, Ty1-copia subclass
LOC_Os01g37000	RGNMS215a	(ATTA)7	ATAAGGATCGGTCTTATAGGC	CGTGGAGATTATCTGTTTGTTA	54.298	54.632	396	1	20967378	Promoter	carboxyl-terminal peptidase, putative, expressed
LOC_Os01g37000.1	RGNMS215b	(ATT)26	CACCAACTAGTGTAGTAGGATAGG	TAAGTATGAATAATGAGAACCCTG	54.946	54.514	389	1	20969912	Intron	carboxyl-terminal peptidase, putative, expressed
LOC_Os01g37020.1	RGNMS216	(TTA)18	ATGCTCTTCCAAACACCAAATC	AGAGACTCAAGAGTCACACAAGT	60.36	54.84	380	1	20980168	Intron	conserved hypothetical protein
LOC_Os01g37020.1	RGNMS217	(AT)10	GGGACACGTGTACATAACTCTT	CTAGATCCGGAAACAGCGATGC	55.78	65.276	241	1	20980168	Intron	conserved hypothetical protein
LOC_Os01g37040	RGNMS218	(ACCG)5	TCTCTTCGTTGTGTTAAAGAGA	CAACACAGACTCCCTTCCTC	54.525	57.251	348	1	20988933	Promoter	expressed protein
LOC_Os01g37050.1	RGNMS219	(ATA)28	ACCGCTAGAGGAGAGAGGAGAG	TCTACAAGACCACGATACAAGTAG	60.653	55.463	385	1	20993540	Intron	endoribonuclease Dcr-1, putative, expressed
LOC_Os01g37210.2	RGNMS220	(TCT)9	TTTAGCTAGATAGATTGGAGACG	TCATCAAACTGATCAGAACTAAAT	54.913	54.87	285	1	21111470	Intron	expressed protein
LOC_Os01g37320	RGNMS221	(CCG)7	GTAAATTGATGCGAACTTCC	ACTCTCAGTCTTCAACCAAATC	54.884	55.102	276	1	21162911	Promoter	hypothetical protein
LOC_Os01g37460.1	RGNMS222	(TA)10	CCTACTCCACCACCGTTTCTCC	CTTGCTCCTCCTCCTCCTCGTC	64.188	66.046	116	1	21263884	Intron	zinc finger protein, putative, expressed
LOC_Os01g37630.1	RGNMS223	(TCT)19	AACTCTAGCCCTGATTCGTGTT	AAAGTGTATAAAGACCGTACCAAT	59.304	55.349	354	1	21384418	Intron	esterase PIR7B, putative, expressed
LOC_Os01g37760.1	RGNMS224	(CGC)8	CTTCCCTTCCCTTTGTGGAG	ACCTTACTCCTCCCTCCTCCT	60.977	59.592	223	1	21445766	5'UTR	NADP-specific glutamate dehydrogenase, putative, expressed
LOC_Os01g37770.1	RGNMS225a	(TGA)8	CAAGTGTATTGTAGTGTGTGTGAG	AAGACAGTGATGGACACTAACAG	54.64	55.096	322	1	21452192	Intron	RWD domain-containing protein 1, putative, expressed
LOC_Os01g37770.1	RGNMS225b	(CGC)8	GAGTCGAACTAGGGTTAGTGAG	TCCTTTGTTACAGAGCTACACA	54.918	55.32	325	1	21455204	5'UTR	RWD domain-containing protein 1, putative, expressed
LOC_Os01g37800.1	RGNMS226	(CTT)7	GATAAATCAACTGTCTGAACTTTG	ATGATAATTTAAACAATTTGGACA	55.473	55.03	315	1	21470905	Intron	ras-related protein RIC1, putative, expressed
LOC_Os01g37837.1	RGNMS227	(CGC)7	CCTTCCACACGACTCTACTAAA	TTTCTTCAAGACATCAGTATTGC	56.224	56.261	176	1	21502603	5'UTR	seryl-tRNA synthetase, putative, expressed
LOC_Os01g38229.1	RGNMS228	(AGAT)9	CTATACGGGCTAGGCTTCTCTCT	CAATCTAAATAGACCCTTCTTAGC	59.595	55.021	326	1	21765153	Intron	peptidyl-prolyl isomerase, putative, expressed
LOC_Os01g38359.1	RGNMS229	(CGG)7	GGTGTACTTGATCCATTATTTGTA	CTTGTGTTATCCAATCAGGTAGTA	55.036	55.252	198	1	21875412	Intron	peptidyl-prolyl isomerase, putative, expressed
LOC_Os01g38390	RGNMS230a	(TA)26	TCTCTCGTCGATCTTAGCAG	AGTTCGTAATAAGTCGTTCGTT	55.887	54.979	227	1	21885738	Promoter	hypothetical protein
LOC_Os01g38390	RGNMS230b	(AT)23	GCTCGATCTCTCTCTAATCCTA	GAATACATCAATTCTCACACCA	54.733	55.075	228	1	21885738	Promoter	hypothetical protein
LOC_Os01g38610.1	RGNMS231	(GAC)8	GAGAGAGAGTTCGAGCTTGTT	ATCATCTTGGTCTAAAGTCTGG	55.568	55.084	361	1	22014645	3'UTR	DNA binding protein, putative, expressed
LOC_Os01g38980.1	RGNMS232a	(TTC)14	GTACCGTTCCTTTCGTCACTTC	CTAGTGAGTGGGTACTACTGAATG	60.04	54.931	197	1	22227834	Intron	calmodulin binding protein, putative, expressed
LOC_Os01g38980	RGNMS232b	(ATCC)8	GAGACGAACAACTACACAACC	CTAATTAGTGGCGTTGCTTG	54.77	56.254	398	1	22229770	Promoter	calmodulin binding protein, putative, expressed
LOC_Os01g39020	RGNMS233	(TCC)7	ACCATTGTCATCCATATATTCC	CCTTCTTCTCCCAAAGCTAAT	55.329	56.778	356	1	22265053	Promoter	heat shock factor protein HSF30, putative, expressed
LOC_Os01g39270.1	RGNMS234	(CATTTC)7	GAGCGAACGAACGAGGACGAAC	TTATATTATTACGTCACTTGCCTG	67.582	55.507	226	1	22415476	Intron	2-hydroxy-3-oxopropionate reductase, putative, expressed
LOC_Os01g39380.1	RGNMS235	(AT)12	CAGAATTTAGAAATACAGAGCAAA	TATTTCAGTTCTTCACATCCTAAA	54.984	55.047	202	1	22490751	Intron	SCD1, putative, expressed
LOC_Os01g39464.1	RGNMS236	(AT)33	TTAAGATTATCTATATGGCTGCTG	GGAGTAGTGTAGTAGGATAGGAGC	54.919	54.795	350	1	22559841	Intron	transposon protein, putative, CACTA, En/Spm sub-class
LOC_Os01g39680.1	RGNMS237	(TC)16	CAAGTGTATTGTAGTGTGTGTGAG	AAGACAGTGATGGACACTAACAG	54.71	55.965	384	1	22709394	Intron	expressed protein
LOC_Os01g40000.1	RGNMS238	(CGC)7	GTGCCTGTGCGTCGGAAAGAAA	CGAGAGAGAGAGAGAGATGGAG	68.75	57.552	132	1	22888525	5'UTR	expressed protein
LOC_Os01g40094.1	RGNMS239	(TG)15	AATGTCTTACACCTCTTAATTTCC	CTCAATAGAGAAACATGTACCATT	55.005	54.4	387	1	22946134	Intron	protein phosphatase 2C ABI2, putative, expressed
LOC_Os01g40160.1	RGNMS240	(TC)19	TCTTTCTTCTGATAAAGACACAAC	TACAGCTATAACTTGGTGTAGAGG	54.681	54.815	292	1	22978583	Intron	F-box domain containing protein
LOC_Os01g40290.1	RGNMS241	(TAA)9	GTCTTAGCTTCATCGAATCCAC	GGATATATCACAGAAGACAATCAA	57.955	55.061	272	1	23074632	3'UTR	expressed protein
LOC_Os01g40610.1	RGNMS242	(CTC)8	CTAGTCCGATTCCCTCGCCT	CCTCTACTCTACAACCCACCTA	62.868	55.208	130	1	23258862	5'UTR	coiled-coil domain-containing protein 94, putative, expressed
LOC_Os01g40630.1	RGNMS243a	(TTC)15	TTGACCGGAGCTCATTTACTAT	TTGTCTAGGCTTACCAATGTATAA	57.913	55.123	359	1	23282449	Intron	carboxy-lyase, putative, expressed
LOC_Os01g40630.1	RGNMS243b	(CTG)7	AATCATAATATATCCCTGGTCAAT	AGAAGCCTTCATACTAGCAGATAC	54.948	55.442	327	1	23282449	Intron	carboxy-lyase, putative, expressed
LOC_Os01g40630.2	RGNMS244	(TTC)15	TCAGGATTCTTCTTCTTCTTCT	ATTGTAAGATTGTTGTTCCGTT	54.184	55.434	352	1	23285993	5'UTR	carboxy-lyase, putative, expressed
LOC_Os01g40870.1	RGNMS245	(TTAA)6	TCTTCGTTTCATAATGTAAGTCAT	ATGCAGATCACACACGTGACAA	54.923	62.605	186	1	23445893	Intron	aldehyde dehydrogenase, mitochondrial precursor, putative, expressed
LOC_Os01g40990.1	RGNMS246	(TA)31	ATTTCCTTTAGTTAGTTTGCTTGT	GTATAACCCGTCAAAGGTAATG	55.014	55.409	146	1	23540396	Intron	expressed protein
LOC_Os01g41120	RGNMS247	(GAC)7	ACCATTGTCATCCATATATTCC	CTAGCTAGCTTCTGTATGAGGC	55.329	55.498	249	1	23611145	Promoter	protein binding protein, putative, expressed
LOC_Os01g41240.1	RGNMS248	(TAAT)5	CAAGTAGCGTAGCACTAGAAAC	TTAAACTCGTTAACTAAATGAAGG	54.011	54.189	122	1	23670665	Intron	sigma factor sigB regulation protein rsbQ, putative, expressed
LOC_Os01g41350.1	RGNMS249	(TA)48	GTAGTCAACATCTTGAACCAGAC	CTCGACGCAGGTCATTAGTGAAG	55.479	63.38	376	1	23727053	Intron	hypothetical protein
LOC_Os01g41400.1	RGNMS250	(ATG)10	CATTTCATATTATTTCCTCGATTT	AATATTCTCCCTCTAGTTTGTGTC	55.604	55.326	274	1	23767146	Intron	amino acid permease, putative, expressed
LOC_Os01g41870.1	RGNMS251	(TTGA)5	CTTTATTATTGTTTCGGTATGATG	ACCAGTACAAGAATCCAATACACT	54.93	56	193	1	24059179	Intron	ATP binding protein, putative, expressed
LOC_Os01g42020.1	RGNMS252	(TA)41	TACTTGTATCGTGGTCTTGTAGAT	TAGGGAGATTAGATTGACTGAGAT	54.863	55.428	332	1	24150284	Intron	retrotransposon protein, putative, unclassified
LOC_Os01g42234.1	RGNMS253	(GA)15	GTTAATCTCCTATTAAGGTGTCGT	ATTGCATACTACTAGTCCAGAACA	55.035	55.011	210	1	24259488	Intron	amino-acid permease C584.13, putative, expressed
LOC_Os01g42460.1	RGNMS254	(AT)18	GAGGGAGTGTCCAACACGCAAC	GATAGTCGACAAGCAGAGGAAG	66.354	58.227	393	1	24470526	Intron	BAH domain containing protein, expressed
LOC_Os01g42480.1	RGNMS255	(CCG)8	CTTTCTCGCTAGTCCGATTC	TCTACTCTACCAACCCACCTAC	56.786	55.041	136	1	24480949	5'UTR	yip1 domain family, member 1, putative, expressed
LOC_Os01g42800.1	RGNMS256	(ATTT)5	TACATAACTTGAAGTCCAGGAATA	AACACTCCTGTCTTACTCTTTCC	54.934	55.853	277	1	24682222	Intron	uncharacterised protein family protein, expressed
LOC_Os01g42830	RGNMS257	(CT)15	ATTGCAATTCAATTCTCCTTTA	CTACCAGTGATGACTACTGCTC	55.712	54.212	345	1	24701970	Promoter	adaptin ear-binding coat-associated protein 1, putative, expressed
LOC_Os01g42870.1	RGNMS258	(GA)10	CAAGCTAGCTCCTACTACTCCTAC	AGCAAGAATCACTACTCCCTACTA	55.302	55.739	185	1	24723659	5'UTR	10-deacetylbaccatin III 10-O-acetyltransferase, putative, expressed
LOC_Os01g43010.1	RGNMS259	(AG)13	AAATTATATTGAACCATGACTGTG	GCAGAAGAGTACTTAGGAGCTTT	55.036	55.609	283	1	24821734	Intron	transposon protein, putative, unclassified, expressed
LOC_Os01g43020.1	RGNMS260	(CT)10	TAGTAGGGAGTAGTGATTCTTGCT	GATCAGCTACTGACAACTGTACTC	55.739	55.008	344	1	24831704	5'UTR	CTP synthase, putative, expressed
LOC_Os01g43130.1	RGNMS261	(GTA)8	CAGTAACCACGAGATATATACGG	GAGGCACTAGACATTCTCTACTCT	55.273	54.402	322	1	24931613	Intron	ATP-dependent RNA helicase HAS1, putative, expressed
LOC_Os01g43370.1	RGNMS262	(CT)17	GGATAGAAAGCCCTAGCTTC	TACTAGCAGTCGTGTAGCACTC	54.977	55.091	222	1	25137645	5'UTR	expressed protein
LOC_Os01g43480.1	RGNMS263	(CGG)7	AGTGTGCAGTGTGGGTTGTGTCT	AAGCTTGGGTTTGTCCTACGGAT	64.255	64.211	169	1	25221554	5'UTR	ATP binding protein, putative, expressed
LOC_Os01g43650	RGNMS264	(GGA)8	AAAGATAGGTGTTGAAATTTGG	GAATTCAATCTGGCTATGGAT	55.115	55.745	349	1	25335394	Promoter	OsWRKY11 - Superfamily of rice TFs having WRKY and zinc finger domains, expressed
LOC_Os01g43760.1	RGNMS265	(TC)23	CCTCTCTCTCTCTATCTCGATGT	CGTTCGTTCACGTTTCTTTAAC	56.03	58.855	349	1	25398838	Intron	cytochrome P450 72A1, putative, expressed
LOC_Os01g44040.1	RGNMS266	(CCCT)5	ACTCGCCTCCCTCCTCCTCTCAG	TTCTTTAAATTTATTGGTAGTTGA	68.605	52.409	101	1	25553722	5'UTR	O-acetyltransferase, putative, expressed
LOC_Os01g44110.1	RGNMS267	(CT)12	AGTCTGAAACTGAAGGAAACC	CTAGCGTGCCACGACCAGAT	55.091	63.66	361	1	25608601	5'UTR	BRASSINOSTEROID INSENSITIVE 1-associated receptor kinase 1 precursor, putative, expressed
LOC_Os01g44200.1	RGNMS268a	(AT)15	GATTTATTCTTATTGACGGTTTCT	ATGTTTAATCAACAAGACATCAAC	55.088	55.052	336	1	25671698	Intron	retrotransposon protein, putative, unclassified
LOC_Os01g44200.1	RGNMS268b	(AT)14	TGTAAGGAATTTAACCAAACAAC	TATAAGCAACCACGAACTATACAT	55.211	55.003	399	1	25671698	Intron	retrotransposon protein, putative, unclassified
LOC_Os01g44200.1	RGNMS268c	(AT)11	ACTAGTGTTAATCACATTCTTTGC	ACCATCATCACACACACCATTA	54.613	58.625	110	1	25671698	Intron	retrotransposon protein, putative, unclassified
LOC_Os01g44220.1	RGNMS269	(AT)13	ATGACCGGCTTCATCGAGAGCTA	TTAACCACAACTTGCATTATATTT	66.479	54.99	267	1	25688279	Intron	glucose-1-phosphate adenylyltransferase large subunit 1, chloroplast precursor, putative, expressed
LOC_Os01g45570.1	RGNMS270	(CT)10	GGAGAGGAGAGGAGAAAGCCAC	GAGACAGAATCGGAGGCGAAAT	62.966	63.973	140	1	26208882	Intron	homeobox-leucine zipper protein ATHB-4, putative, expressed
LOC_Os01g46080.1	RGNMS271	(TA)24	TCTAATATATCTGAACCTATGCCA	CTGAATTAAATTAACAAAGAGCAT	54.98	54.1	283	1	26527327	Intron	esterase precursor, putative, expressed
LOC_Os01g46090.1	RGNMS272	(TATC)8	AAAGAAACGTAAACACATGAAGT	TTTCTAGTATGTGTGTGTGTGTGT	55.368	54.885	362	1	26533153	Intron	lipase 1, putative
LOC_Os01g46810.1	RGNMS273	(GCC)7	ATTGCAAGAAGGAAGAGGACTAC	GTACATCCAAGTGCACTGTTAAAT	58.115	57.349	255	1	27032338	Intron	viral A-type inclusion protein repeat containing protein, expressed
LOC_Os01g46980.1	RGNMS274	(CT)19	CGTTTATAGGATGTTTAATGGACT	ACATCAAATTCTTAACGCAAATAG	55.775	56.8	157	1	27142878	Intron	vacuolar ATP synthase subunit E, putative, expressed
LOC_Os01g47060.1	RGNMS275	(ATAG)5	TACATAACTTGAAGTCCAGGAATA	AACACTCCTGTCTTACTCTTTCC	54.934	55.853	277	1	27205145	Intron	expressed protein
LOC_Os01g47400.1	RGNMS276	(AG)13	TTTACCCTAGTCGATCTCCC	CTTGAAGTGTGCTCACCGGC	55.823	64.275	164	1	27408666	5'UTR	hydrolase, hydrolyzing O-glycosyl compounds, putative, expressed
LOC_Os01g47430.1	RGNMS277	(GGATG)5	CTGTTTATCTCTGGTGTTATCTTG	TTAATGTTGCAAACTTACAATACA	54.991	54.585	305	1	27430572	Intron	expressed protein
LOC_Os01g47530.1	RGNMS278	(CTCG)5	CTACTCCACACCGCACAGACAA	TTCCAAGGGAGTAGATAGATAGAG	63.544	55.222	172	1	27498720	5'UTR	OsMPK20-4 - putative MAPK based on amino acid sequence homology, expressed
LOC_Os01g47560.1	RGNMS279	(CATT)6	TCTTCGTTTCATAATGTAAGTCAT	CTGATGCAGATCACACACGTGAC	54.923	64.074	189	1	27524389	Intron	OsWRKY16 - Superfamily of rice TFs having WRKY and zinc finger domains, expressed
LOC_Os01g47690	RGNMS280	(TCC)7	AGACTACAGGCTTGTTCAGATT	TGTGGAATATGGAATATATGGA	54.906	54.537	394	1	27606023	Promoter	hydroxyacylglutathione hydrolase 3, mitochondrial precursor, putative, expressed
LOC_Os01g47700	RGNMS281a	(CT)10	TTGTGTTAAAGAGAAGAGGAGG	CTCAAACTCGAAGACGTACAC	55.449	55.121	230	1	27607254	Promoter	expressed protein
LOC_Os01g47770.1	RGNMS281b	(CT)11	GTGTGTGTGTGAGAAAGGAGT	ATATGAATGAAATCCGTAGAGG	55.086	54.996	355	1	27663108	5'UTR	nudC domain-containing protein 2, putative, expressed
LOC_Os01g48130.1	RGNMS282	(AT)11	GGGTACTTGTCTGAAACATT	GAATGACGGAGTCTGAAATAAT	51.6	55.01	341	1	27883204	3'UTR	ANAC010, putative, expressed
LOC_Os01g48130	RGNMS283a	(GA)26	GGGAGAGGGTGCCAAGTGTG	AGTTCGTAATAAGTCGTTCGTT	65.298	54.979	305	1	27888347	Promoter	ANAC010, putative, expressed
LOC_Os01g48220	RGNMS283b	(CT)13	CTCCACCTCCACCTCCATCT	GGAAGAAGAGGCTACTTGTATG	61.466	55.013	357	1	27961282	Promoter	expressed protein
LOC_Os01g48280.1	RGNMS284	(CTC)7	TCCTATTTATTTGTAAATCGTGTG	ATGGAGGAGATTTATTAGAGTCAG	55.341	55.069	264	1	27998432	5'UTR	ubiquitin-conjugating enzyme E2 N, putative, expressed
LOC_Os01g48530.1	RGNMS285	(TC)16	CTCTTCGGCACTTCCCTTCC	GAGGGAATGGATTTCTTCTT	63.435	54.852	108	1	28160739	5'UTR	expressed protein
LOC_Os01g48610.1	RGNMS286	(GCC)7	GTTCCCTTTCCAATTTCACCTC	GTGGTTTCCTCTTTCTTCTTCT	63.788	54.949	220	1	28197936	3'UTR	expressed protein
LOC_Os01g48780.1	RGNMS287	(GA)10	CAGAGTGGTGGTGGAAGGAAAG	GAGTGGGAGGAGGAGGAGATCG	63.218	65.841	105	1	28305204	Intron	transposon protein, putative, unclassified
LOC_Os01g48790.1	RGNMS288	(GCC)8	CATCTGGTAGCTATCTCGTCTC	GCTATATAATAAGGCGGAGGTA	55.829	54.708	308	1	28310536	5'UTR	YT521-B-like family protein, expressed
LOC_Os01g48920.1	RGNMS289	(GTA)17	AAAGGGTCAAGTAAATAAAGCAT	AACTTTAAGCAGTAACAATCATCA	55.515	55.14	316	1	28398449	Intron	beclin-1-like protein, putative, expressed
LOC_Os01g49250.1	RGNMS290	(TA)30	AGCATAAACACTTATTGTATGACG	GAGCAGTACCAACGGCGGGTTC	55.423	69.105	314	1	28643376	Intron	SLL2-S9-protein, putative, expressed
LOC_Os01g49300.1	RGNMS291	(GT)10	ATTCCTATCCATCCTCCTTCAG	CAGGAGATTTCATTCCGCATAG	58.553	60.939	138	1	28668615	Intron	retrotransposon protein, putative, unclassified
LOC_Os01g49310.1	RGNMS292	(AGCC)5	CTCCTCTTCTCTCTCTCACTAAAC	GAAATCTGAATCTGGGAAACAC	55.04	57.639	232	1	28672690	5'UTR	expressed protein
LOC_Os01g49630.1	RGNMS293	(ACT)20	ACTACCTGAAATTAAAGCAAAGAA	ACTTCATATTTGGTTCCTTACAGT	55.838	55.312	201	1	28863023	Intron	PE-PGRS family protein, putative, expressed
LOC_Os01g49690.1	RGNMS294	(GCG)7	TCTTCTTGAATATACAACATTGCT	TGTAATTAAGCACAACAATACCTT	55.068	55.044	220	1	28886443	Intron	serine/threonine-protein phosphatase 6, putative, expressed
LOC_Os01g49710	RGNMS295	(GAG)7	CCCAAACGAATTTACTTCTAAC	TTCTCTCAAATTCCTATCCATC	54.903	55.065	317	1	28895471	Promoter	glutathione S-transferase GSTU6, putative, expressed
LOC_Os01g50040	RGNMS296	(CT)18	CACTGTCACTGACGTAGATAGG	AACCTAGCAAGACGACAATAAT	55.014	54.903	375	1	29072559	Promoter	expressed protein
LOC_Os01g50440.1	RGNMS297	(GT)11	TGATTAAAGTTGTGAAGGTGAA	TATAAATCAACGCATCCAAATA	55.06	55.095	267	1	29283506	3'UTR	plasma membrane associated protein, putative, expressed
LOC_Os01g50750.1	RGNMS298	(TG)11	GACCTAGTTCGATATTGCTGAT	GGTATATGTTCTCGTTTGGTTT	55.197	54.987	237	1	29481188	3'UTR	protein binding protein, putative, expressed
LOC_Os01g50980.1	RGNMS299	(CT)12	TGAAACTTAAACATCTCCTAGAAA	AAGCAGAAAGGTGACTAGTTTATT	54.447	54.997	271	1	29621926	Intron	cullin-1, putative, expressed
LOC_Os01g51050.1	RGNMS300	(GTGC)5	GACCGATCGATATGATGAAAGT	AGTCTTTACCAATCCAAATTAAAC	58.018	55.021	128	1	29650559	Intron	agglutinin, putative, expressed
LOC_Os01g51060.1	RGNMS301	(GT)15	CCTGGATGATCTGTACAACAC	GTGAAACCAAGACCTCTTCA	55.425	55.239	123	1	29654756	3'UTR	IAA-amino acid hydrolase ILR1-like 4 precursor, putative, expressed
LOC_Os01g51280	RGNMS302	(CT)12	AAGGAACGGAAGAGAAGAGA	TATTCACGTCCCTTACCTAATC	55.744	55.072	183	1	29806270	Promoter	acid phosphatase, putative, expressed
LOC_Os01g51290.1	RGNMS303	(TG)11	ACCTATATGGGCTTAGTCTCTCT	AGAGAACACAAACTCAGACACC	54.424	55.005	322	1	29811189	Intron	ATP binding protein, putative, expressed
LOC_Os01g51370	RGNMS304a	(ATATG)5	GTACCCGATACTACGATACGAT	AAATAAATAAATAGGGTTGGGC	54.976	55.616	350	1	29863611	Promoter	expressed protein
LOC_Os01g51370	RGNMS304b	(GAG)8	TGTCCTGGAACACACTTAGC	AATCAGTATTCACGTCCCTTAC	56.284	54.968	321	1	29863611	Promoter	expressed protein
LOC_Os01g51380.1	RGNMS305	(CCT)8	AGAGTAGAGAATGTCTAGTGCCTC	GTACCAACGACAATATATGCTAAG	54.424	55.005	322	1	29868645	Intron	vacuolar ATP synthase subunit B isoform 1, putative, expressed
LOC_Os01g51610	RGNMS306	(GA)12	GAGCCAGCTCGTTATCTTAC	GGAGGGAGAGAAGTGAATTT	54.371	54.913	326	1	29964025	Promoter	regulatory protein viviparous-1, putative, expressed
LOC_Os01g51630.2	RGNMS307	(CCA)7	GAGAGGACGAGACCAGTAGTAG	TAGAGAGTAACACGGAGTGTTGTA	54.896	55.917	160	1	30002205	5'UTR	expressed protein
LOC_Os01g51770.1	RGNMS308	(TAG)12	CTAAGTCTGGTAACCTCTTTGG	GCCAGTGACAAGAACATTAGTA	54.951	54.672	185	1	30097327	3'UTR	outer mitochondrial membrane protein porin, putative, expressed
LOC_Os01g51840	RGNMS309a	(GA)13	ACTGAGCCGGAAGTGGACGAG	GAAGCAGAGAGAGAGAGAGAGA	66.224	54.918	387	1	30133445	Promoter	calmodulin binding protein, putative, expressed
LOC_Os01g51840	RGNMS309b	(CTGT)6	TTCCTGTCTAGCTGATGTAGTG	CTTGGGAGTAGGGCTGGATA	54.822	59.146	370	1	30133445	Promoter	calmodulin binding protein, putative, expressed
LOC_Os01g51850	RGNMS310	(ATAG)5	GTAGCAACAAGGCAACCTATAC	AACTTGTTTAATCTCTGGCAGT	55.762	54.927	329	1	30139644	Promoter	expressed protein
LOC_Os01g51890.1	RGNMS311	(CT)13	AGTACATTATTGCATTAGCCACTA	AAGATCCTTATCAGTCTAACCATC	55.143	54.914	300	1	30161859	Intron	inositol-1,4,5-trisphosphate 5-Phosphatase, putative, expressed
LOC_Os01g52110.1	RGNMS312	(CT)11	CTGCTCCATCTTAACAGCTACT	AATTATACCACTTCACCAGGTC	55.656	54.814	167	1	30297613	5'UTR	RING finger and CHY zinc finger domain-containing protein 1, putative, expressed
LOC_Os01g52120	RGNMS313	(GA)11	CAGAGCAAAGATAAGAACACAA	GTTAGGAATGAGGTAAAGTGGA	54.971	55.1	283	1	30298010	Promoter	expressed protein
LOC_Os01g52490.1	RGNMS314	(CTCCT)5	TCCACTTTACCTCATTCCTAAC	ACTCTCTGCGAGTGCCGCTT	55.1	64.94	109	1	30486621	5'UTR	40S ribosomal protein S24, putative, expressed
LOC_Os01g52514.1	RGNMS315a	(AT)22	TCAGCAACATAATTAAGACTGATT	AGCATAGAACAGAATGGATATGTA	55.068	54.88	359	1	30505470	Intron	B3 DNA binding domain containing protein, expressed
LOC_Os01g52514.1	RGNMS315b	(TG)18	CTCTCCCTCTCCCTAGCCTCTG	GTTGCGTGTTGGACACTCCCTC	63.065	66.354	162	1	30505470	Intron	B3 DNA binding domain containing protein, expressed
LOC_Os01g52650.1	RGNMS316a	(ACC)7	GATTACTGAATTATTTGTGCCTAA	AAACTGAATAAGTGAATATGGTGA	54.672	54.777	324	1	30590927	Intron	pollen proteins Ole e I family protein, expressed
LOC_Os01g52650	RGNMS316b	(CAT)8	GGAAATACAGAATGATGGAACT	CTCGGTAAGATAACGAGCTG	54.855	55.333	386	1	30592170	Promoter	pollen proteins Ole e I family protein, expressed
LOC_Os01g53020	RGNMS317	(CT)12	GGGTATATGTGCTTATTGTCCT	CATGTCGTTAACACTTCTCATC	54.943	54.901	162	1	30798613	Promoter	electron transporter/ heat shock protein binding protein, putative, expressed
LOC_Os01g53160.1	RGNMS318	(CATC)6	CACTCGCCCATCTCTCTCTC	GTCGCTGCTTGCTGCCACTT	60.096	66.253	311	1	30869648	5'UTR	plant-specific domain TIGR01568 family protein, expressed
LOC_Os01g53240.1	RGNMS319	(TTTA)5	GAGAGTGTTGTAATGTTTGTGATT	TGATGGAGGTACAACTGTAGAAG	55.112	56.085	117	1	30917498	Intron	dehydration-induced protein RD22-like protein 2, putative, expressed
LOC_Os01g53390	RGNMS320	(TA)11	ATCAAATCCCAAATTAAGAATG	CCTATAATTCACCAACTCCACT	54.981	54.98	317	1	31002221	Promoter	anthocyanidin 5,3-O-glucosyltransferase, putative, expressed
LOC_Os01g53450.1	RGNMS321	(TA)45	AACTCCTTCTCTTTACTACTACGC	ACACATAGAGAAGAATTGTTGAGG	54.781	56.652	169	1	31043853	Intron	8-amino-7-oxononanoate synthase, putative, expressed
LOC_Os01g53520.1	RGNMS322	(AGA)9	CTCTTATTAGTGCTCAGGGAAA	CTCACTTCAGGTCGATCTCT	55.562	54.416	172	1	31065548	5'UTR	seed maturation protein, putative, expressed
LOC_Os01g53800.1	RGNMS323	(CT)12	AATAAACTAGTCACCTTTCTGCTT	CACCGACAGTTCTTAAACTATATG	54.997	55.039	322	1	31250278	Intron	dipeptidase, putative, expressed
LOC_Os01g54100.2	RGNMS324	(CGG)7	ACTACGACATGATACATTGCTACT	TACTCGTGGTTTCCATTAGTAT	54.884	53.261	308	1	31442707	5'UTR	ATP binding protein, putative, expressed
LOC_Os01g54300.1	RGNMS325	(AACC)5	ATTTACAGTCCTTGTAGTGCTGTT	GATTAAGGACATGTTGAGGATAAT	56.347	55.535	249	1	31580231	Intron	hydrolase, hydrolyzing O-glycosyl compounds, putative, expressed
LOC_Os01g54420.1	RGNMS326	(CT)17	GGGACTAAAGATCTATGTACCATT	CTATAGCTAGCGAGCAAATGAAT	54.823	57.188	292	1	31636261	Intron	ATP binding protein, putative, expressed
LOC_Os01g54530.1	RGNMS327	(TA)20	TTCAGACAAGTTCAGTTAGATGTT	ACTTTAAATTTCAACTTCCTCATT	55.005	54.779	398	1	31691645	Intron	EMB2756, putative, expressed
LOC_Os01g54540	RGNMS328	(CGC)7	AGAGAGAGTTCGAGCTTGGT	ATCATCTTGGTCTAAAGTCTGG	55.853	55.084	354	1	31693462	Promoter	50S ribosomal protein L13, chloroplast precursor, putative, expressed
LOC_Os01g54600	RGNMS329	(AG)16	AGGGTAGAATTCCTAGCATAAA	TTAGTGCTGTGTGAGGGTATTA	54.177	55.129	242	1	31738318	Promoter	OsWRKY13 - Superfamily of rice TFs having WRKY and zinc finger domains, expressed
LOC_Os01g54620.1	RGNMS330	(AT)12	GTCTACGTGATGGCAAGAGCAT	GTTTACACTGGTTTGTAACTTAGG	61.587	54.221	308	1	31754482	Intron	CESA4 - cellulose synthase, expressed
LOC_Os01g54670.1	RGNMS331	(TGCG)6	ATCCATCCATCCGTCCGAAG	TGGATGATGTACAGAGAAACAC	64.379	55.143	105	1	31780449	3'UTR	coiled-coil domain-containing protein 25, putative, expressed
LOC_Os01g54784.1	RGNMS332	(CCT)9	TGTCCACTCTACTCTAGCCTCT	CGGCGGGTTTGGATTCCTAT	55.058	65.242	105	1	31838384	5'UTR	expressed protein
LOC_Os01g54940.1	RGNMS333	(CGC)7	TAGGTAGATAGAGGAGAGGGTG	TCTACCTACTATATGCTTGCTGC	54.393	55.769	118	1	31926025	5'UTR	reticulon-4-interacting protein 1, mitochondrial precursor, putative, expressed
LOC_Os01g55030	RGNMS334	(GGC)7	ACTATTGTAGCCTCGTCGTAGT	ACCTAACCCTAACCCTAGAAAG	54.993	55.01	353	1	31968159	Promoter	expressed protein
LOC_Os01g55100	RGNMS335	(AT)10	GATGCGCTCATCTCTGATCC	ATTGTCCTATTGATACTACGCC	60.894	55.093	227	1	32026057	Promoter	TCP3, putative, expressed
LOC_Os01g55450.1	RGNMS336	(GA)15	CCCATCAGGAATAGAATTTAGC	CTGATCCGGTGTTGCAGAAG	56.947	61.796	261	1	32275428	5'UTR	CBL-interacting serine/threonine-protein kinase 11, putative, expressed
LOC_Os01g55500.1	RGNMS337	(TC)11	CTACTGAGAGCAAATAGATTGAAC	ATTCCCAGTAACTACTAACCAAAC	59.768	54.272	341	1	32306214	Intron	solute carrier family 23 member 2, putative, expressed
LOC_Os01g55750.1	RGNMS338	(AG)14	GCTCCTATAATAACAAACTGGATT	TAATTTATCCTGTTCAGCTAATGA	55.117	55.162	311	1	32436334	Intron	TCP family transcription factor containing protein, expressed
LOC_Os01g55799.1	RGNMS339	(ACT)8	CAAGTGTATTGTAGTGTGTGTGAG	AAGACAGTGATGGACACTAACAG	55.306	55.112	322	1	32467227	Intron	protein binding protein, putative, expressed
LOC_Os01g55940	RGNMS340	(TG)17	CTCGGATGTTTAATAGACCTTT	GACTTTGTGCGTAGATAGTTCA	54.45	54.833	303	1	32547319	Promoter	indole-3-acetic acid-amido synthetase GH3.2, putative, expressed
LOC_Os01g56030.1	RGNMS341	(GTGC)6	ACTATGTGAGATGGAGTGTGTG	GTGTTAAACAAAGCACAGCTAA	55.079	55.089	178	1	32586135	3'UTR	calmodulin-like protein 41, putative, expressed
LOC_Os01g56100.1	RGNMS342	(CGC)7	CTTCTTCCTTCCTCCTCCTTCC	ATTGAATTGGCTGGATCTTCTT	61.863	59.094	119	1	32625741	5'UTR	BSD domain containing protein, expressed
LOC_Os01g56120.1	RGNMS343	(TG)11	CAGTAACCACGAGATATATACGG	GAGGCACTAGACATTCTCTACTCT	58.115	57.349	255	1	32638717	Intron	RNA recognition motif family protein
LOC_Os01g56560.1	RGNMS344	(TG)11	GCACTTTCGATCGTGTACGTTT	GACGAGAGAGAGAGAGAGAGAG	55.068	55.044	220	1	32937684	Intron	protein COQ10 A, mitochondrial precursor, putative, expressed
LOC_Os01g56764.1	RGNMS345a	(TC)15	TTCTCTAGAGTTCTCTCTCTCGAT	TTCATACTAAACACTTGCAGCTAT	55.113	55.313	316	1	33075260	Intron	expressed protein
LOC_Os01g56764.1	RGNMS345b	(TCTTT)5	CCATATAACTTCTGTCAAACATAC	AGAAAGTAAAGAGCGACAACAC	52.603	55.536	400	1	33075260	Intron	expressed protein
LOC_Os01g56800	RGNMS346	(CGC)10	GCGTAGAGAGAGAGAGAGAGAG	ATATATAATATCTCTCCGCGCC	54.556	56.596	384	1	33110226	5'UTR	MATH domain containing protein, expressed
LOC_Os01g56800.1	RGNMS347	(GCC)9	GTCAAGAATCGGAGGAGCAG	ACAGAGCAAACCGCACGAAT	59.95	63.066	132	1	33110419	5'UTR	MATH domain containing protein, expressed
LOC_Os01g56890.1	RGNMS348	(TTCT)5	TTAGGATTATGGATTTGTAGGAAA	GCCATGAAACATAAACATAAACTA	56.168	55.331	193	1	33183377	Intron	expressed protein
LOC_Os01g56940.1	RGNMS349	(GA)17	CTGCTCAACCCTAAATTGCTTC	AGTTATCTCGGAGAAGGAACAG	60.257	56.742	100	1	33220231	5'UTR	exonuclease, putative, expressed
LOC_Os01g56980.1	RGNMS350	(TC)12	TCCATCCTCTCTACCTCGTTAC	TCGTTTAAGCAAGAAATCTATATG	57.432	54.96	252	1	33237488	Intron	acid phosphatase, putative, expressed
LOC_Os01g57020.1	RGNMS351	(CGC)7	ATGGATGAATAGCGAATGAATC	AAGAACATCGAATTATTAAACCTC	58.035	55.088	196	1	33268941	Intron	expressed protein
LOC_Os01g57210.1	RGNMS352	(CT)14	ACAATGGGTAGGAGTAGTATGTG	CATATGTGATACTCCTCTCTCACT	54.95	54.327	250	1	33384788	Intron	katanin p80 WD40-containing subunit B1 homolog 1, putative, expressed
LOC_Os01g57350.1	RGNMS353	(CGAGC)5	CGTTTAAATTTGTGTATTAGGATG	ATTTAAGTGCAGGTTTCAGAGT	55	54.927	361	1	33473337	Intron	D-erythro-sphingosine kinase/ diacylglycerol kinase, putative, expressed
LOC_Os01g57550.1	RGNMS354a	(TC)10	CTCGTTTCTTGCTGAGATTATAG	GCTGATTATGATATCTGAACGTAT	55.346	54.443	269	1	33571590	5'UTR	expressed protein
LOC_Os01g57550.1	RGNMS354b	(TC)12	TATGATGTAACTAACTTGCCATCT	GCAGCTTCTCACATAAATAAGATA	54.955	54.931	349	1	33574668	Intron	expressed protein
LOC_Os01g57670.1	RGNMS355	(TA)12	TTCTCACCTAATTTCTTAATACCC	GTGTTCTTTCAGAACTGTGTAATC	55.098	54.841	393	1	33672028	Intron	transposon protein, putative, CACTA, En/Spm sub-class
LOC_Os01g57854.1	RGNMS356	(AT)25	ACTTTCTAATGAATTGATGATCG	CAGATTAAGTAAATTACAAGCCAA	55.199	54.893	335	1	33781286	Intron	pectinesterase-1 precursor, putative, expressed
LOC_Os01g57890.1	RGNMS357	(GT)12	ATAAACCCTAACTATTCCTTCTCC	AAGAAATCTACATGACACCATAGA	55.526	54.753	345	1	33804886	Intron	ATML1, putative, expressed
LOC_Os01g58240	RGNMS358	(AG)16	TAGACGGACAAATCAATAGACA	GTTAAGAAGGAGAGGGAAGTCT	55.014	55.048	231	1	33985739	Promoter	peptidase/ subtilase, putative, expressed
LOC_Os01g58550	RGNMS359	(ATGC)5	GTGATGAGCGTCACCTTCTG	GTTTCTCCGGACCTCTCGTC	59.42	61.172	389	1	34163341	Promoter	DNA-3-methyladenine glycosylase I, putative, expressed
LOC_Os01g58890.1	RGNMS360	(AT)38	GCGATTTAATTCTATTCCCTATTA	GATTATTAGATAGAGGTTGGGAAA	55.28	55.029	134	1	34361040	Intron	cystatin-1 precursor, putative, expressed
LOC_Os01g59180	RGNMS361	(TGCG)6	CGTACGTAACGTGAATACTGAT	ACAACAGAAGCAGAGAAGAGAG	54.613	55.668	224	1	34513912	Promoter	cyclin-like F-box, putative, expressed
LOC_Os01g59370.1	RGNMS362	(GA)13	AAAGAGGAGAGAGCGAGAGAAG	TCCCTCACTATATGTTTCTATGTT	58.647	53.982	230	1	34670766	Intron	hypothetical protein
LOC_Os01g59390.1	RGNMS363	(GA)14	TGAAGTTTCTATGAGGTTGAGTAA	CGTTCACTCTAAACTTTCAATACC	54.95	56.38	362	1	34670766	Intron	hypothetical protein
LOC_Os01g59440.1	RGNMS364	(GGT)7	AGAAAGAGTGTCTTCTATTGAGGT	AGAGAGAGAGAGAGAGAGAGATGA	54.784	55.047	269	1	34705945	5'UTR	BRASSINOSTEROID INSENSITIVE 1-associated receptor kinase 1 precursor, putative, expressed
LOC_Os01g59480.1	RGNMS365	(TA)14	GTATCATGTCTACTTTGAGTGCAT	GTCTGACTACCTCTGTACCACC	55.22	55.334	372	1	34728901	Intron	hypothetical protein
LOC_Os01g59550.1	RGNMS366	(TAAA)5	GATGAACTTAACATACTGCCATT	TAAGTTACAGTAATCTCAAACCCA	55.146	55.008	371	1	34754960	Intron	senescence-induced receptor-like serine/threonine-protein kinase precursor, putative, expressed
LOC_Os01g59560.1	RGNMS367a	(AT)33	AGTATTGTCATTTCCTTTAGTTTG	AGAAATTAAAGTCGATCTCTCCTA	53.851	54.975	292	1	34765925	Intron	protein kinase domain containing protein
LOC_Os01g59660.1	RGNMS367b	(TTC)8	ATCTCTCCGATCTCGATCTCTCT	GTACGTTGACGTGTTCGTTCTC	59.768	54.272	341	1	34839289	Intron	transcription factor GAMYB, putative, expressed
LOC_Os01g59670.1	RGNMS368	(TAC)12	CTACGACCACTACTACTACCCATT	CACTACTATCAAATACTACCACGG	55.136	54.927	364	1	34845189	Intron	expressed protein
LOC_Os01g47530.1	RGNMS369	(GCAC)6	CCAAGCCATATAGAGAGAGAGA	TCTAAAGATCCAAGAACAACAA	55.485	54.314	232	1	34858435	5'UTR	OsMPK20-4 - putative MAPK based on amino acid sequence homology, expressed
LOC_Os01g59720.1	RGNMS370	(TC)27	ACTCTTCTTTCCATATTGCTTAAT	GGAGATTCCAAGTAGAAATACAAT	54.874	54.934	236	1	34875280	Intron	expressed protein
LOC_Os01g59750.1	RGNMS371	(TC)15	TACATAGTTGTGAACCAAAGAAGT	CTGTACAAGTTAGCAACAGAGGT	54.907	55.512	130	1	34887877	Intron	zinc-binding protein, putative, expressed
LOC_Os01g60020.1	RGNMS372	(GCA)9	CAGAGGAGAGGGAGGAGAAT	ACAGAGCAAACCGCACGAAT	57.431	63.066	115	1	35021240	5'UTR	NAC domain-containing protein 68, putative, expressed
LOC_Os01g60040.1	RGNMS373a	(CT)10	AAATCCTACTCTTATCATCCTGTC	CTGCTGCTGCTGCTGCTCATCT	54.914	67.742	370	1	35049392	5'UTR	cytoskeleton-associated protein 5, putative, expressed
LOC_Os01g60040.2	RGNMS373b	(GGT)7	TCATCACTCTCTTCTCTTCACTAA	AAAGACAACATTATTTGTGGGT	55.197	55.284	235	1	35049392	5'UTR	cytoskeleton-associated protein 5, putative, expressed
LOC_Os01g60110.1	RGNMS374a	(AAT)11	AGGAGAGAGGAGATAGAGAGAGAT	TTTCTAGTATGTGTGTGTGTGTGT	55.368	54.885	362	1	35098526	Intron	expressed protein
LOC_Os01g60110.1	RGNMS374b	(CCTCC)5	GATCGATCTCCCTCTCTCTC	CTCACCTCGACAACAAGACT	55.401	55.353	129	1	35099217	5'UTR	expressed protein
LOC_Os01g60110	RGNMS375	(CCTCC)5	CTTGTGTTTACGAAATAGACCTC	GGGTCTCGCACTACTTAGTTAC	54.969	54.96	280	1	35099924	Promoter	expressed protein
LOC_Os01g60270.1	RGNMS376	(GA)26	GAATATCTGTTTCGCCAGATT	ATTGGGAAAGTTGTGTTCTTT	55.972	55.385	153	1	35189336	5'UTR	WUSCHEL-related homeobox 14, putative, expressed
LOC_Os01g60280.1	RGNMS377	(TGAG)5	TCAGTATTAGCTGACTGATTGATT	GATGATCACCATAGATAAAGTTGA	55.052	55.061	366	1	35195594	3'UTR	ATP binding protein, putative, expressed
LOC_Os01g60290.1	RGNMS378a	(AT)16	TATACATAAATTGAGGCAAAGGTA	AAAGAAACGTAAACACATGAAGT	54.433	54.967	104	1	35213740	Intron	expressed protein
LOC_Os01g60290.1	RGNMS378b	(TCTT)5	CTAGATCTGCTTAGTTCACTGGTA	TGCTTCAACCATATATCACTTTAT	54.907	54.9	309	1	35213740	Intron	expressed protein
LOC_Os01g60400.1	RGNMS379	(TTAT)7	CTCCTCCTCCTCCTCCTCTTCCT	AAATACCAATCTCACACCATCG	64.795	58.836	254	1	35261218	Intron	retrotransposon protein, putative, Ty3-gypsy subclass
LOC_Os01g60940.1	RGNMS380	(GCA)7	CTGCTCAACCCTAAATTGCTTC	AGTTATCTCGGAGAAGGAACAG	60.257	56.742	100	1	35574725	5'UTR	expressed protein
LOC_Os01g61010.1	RGNMS381	(TTTC)5	ATTTAACGACCATACAGAAAGC	ATATCTACTGATCAGGCTCCAA	55.283	55.597	162	1	35630594	3'UTR	nodulin-like protein, putative, expressed
LOC_Os01g61044.2	RGNMS382a	(CGC)7	GAGCGAGCGCGAATACTAAAGC	AGGAAATTAATTAACCGAGGAA	64.605	56.156	146	1	35648286	Intron	amino acid-polyamine transporter, putative, expressed
LOC_Os01g61044	RGNMS382b	(CGC)7	TTCAATCATCACTGCAATAGTT	AGAGAGAGGAGAGAGAGAGCTT	55.002	55.047	322	1	35651009	Promoter	amino acid-polyamine transporter, putative, expressed
LOC_Os01g61110.1	RGNMS383	(CT)10	ACGCCTCATCTGACTCTTCTTC	GTCAACTTGGACGGGAGGCAGG	60.023	69.36	165	1	35696115	Intron	ulp1 protease family, C-terminal catalytic domain containing protein
LOC_Os01g61610.1	RGNMS384	(AT)10	GTTGTTGGACGATGGTGAGGTC	CTACTGCTAAGTGCTACTAACTGA	63.958	53.109	242	1	35966541	Intron	gibberellin 20 oxidase 2, putative, expressed
LOC_Os01g61780.1	RGNMS385	(AG)14	TAATTAATGAATAAACAGAACGGA	CCTATACGCCACCACCAGGCAC	55.038	67.844	372	1	36069602	Intron	vacuolar ATP synthase 91 kDa subunit, putative, expressed
LOC_Os01g61830.1	RGNMS386a	(AGA)15	ATTTCCTCTCTCTCCATCTCTC	GGAGGGAGAAAGGACAATCA	55.75	59.065	355	1	36094431	5'UTR	nucleic acid binding protein, putative, expressed
LOC_Os01g61830.1	RGNMS386b	(CT)12	TCCATCCTCTCTACCTCGTTAC	TCGTTTAAGCAAGAAATCTATATG	57.432	54.96	252	1	36097716	Intron	nucleic acid binding protein, putative, expressed
LOC_Os01g62060.3	RGNMS387	(CGG)7	CAGTAGAGGAGGAGTACTGACACT	GTACAGAGAGAGCAGTAGACTGTG	55.982	55.241	155	1	36238933	5'UTR	plant-specific domain TIGR01589 family protein, expressed
LOC_Os01g62070.2	RGNMS388	(TGTT)5	CTCTTCCTCCATTGTTCATACT	TATTCATACCAGACGAATTAACC	55.084	55.097	240	1	36245746	Intron	metal tolerance protein C3, putative, expressed
LOC_Os01g62210.1	RGNMS389	(CGC)8	TACATGTACGCACCGCGACACT	CCGATGATCTCTCCAAGCTA	65.923	57.991	109	1	36334251	5'UTR	50S ribosomal protein L17, putative, expressed
LOC_Os01g62410.1	RGNMS390	(GTG)7	GTTGCAGCGCTTTGCATAGGAAT	ACGCTGCAATATAGTACTCCTC	66.582	55.456	217	1	36449635	5'UTR	myb-like DNA-binding domain containing protein, expressed
LOC_Os01g62480.1	RGNMS391	(ATTG)5	CTGTAACGGTTTATGATTTATTTG	GACCAGTATTCATAATGCTACAAC	55	54.797	153	1	36493231	Intron	L-ascorbate oxidase precursor, putative, expressed
LOC_Os01g62490.1	RGNMS392	(CGAT)5	AAGATAAAGATGATGACCATGAG	TCCTTCATATTGAAAGAGACAGTA	55.033	55.031	375	1	36504816	Intron	L-ascorbate oxidase precursor, putative, expressed
LOC_Os01g62670.1	RGNMS393	(GA)10	CCTCCCTTATTAAGCTACTAGATG	CAAGAACAACAAGAAGAAGAAGT	55.061	54.723	137	1	36625449	5'UTR	avr9/Cf-9 rapidly elicited protein 137, putative, expressed
LOC_Os01g62810.1	RGNMS394	(TC)15	GTAAGTGAACTATGGCTTGTGATA	AAATCTAGAATCTAAGGCAGTCAT	55.387	54.854	180	1	36711593	Intron	expressed protein
LOC_Os01g63020.1	RGNMS395	(CT)10	TTATTTATTTATTTAACCCTTCCC	CTCCTCGCTCTCGCTGGATCTC	54.377	67.202	147	1	36829811	Intron	hypothetical protein
LOC_Os01g19050.1	RGNMS396	(AT)33	ATCAGTGTGTTAGTCTATCCAGAA	GTGATATCGTCGGATCACAAAC	54.937	59.321	344	1	36842658	Intron	transposon protein, putative, unclassified
LOC_Os01g19040.1	RGNMS397	(AT)23	GTTCTAGTACTTTCTAGTTTGGGC	TGACAAACTTAACTTGCTACCTAC	54.997	54.846	234	1	36844391	Intron	conserved hypothetical protein
LOC_Os01g63150.1	RGNMS398	(CT)11	ACCACACACGGTCACACGTCTC	GAGATGATGGAGAACGAGAAGG	54.672	54.777	324	1	36916637	Intron	retrotransposon protein, putative, Ty3-gypsy subclass, expressed
LOC_Os01g63190.2	RGNMS399	(TCA)13	TTATAGCAACAACCAGCGTAT	AAGTACCAACAATATCCTGGAG	55.23	54.98	249	1	36949878	5'UTR	L-ascorbate oxidase precursor, putative, expressed
LOC_Os01g63400.1	RGNMS400	(CA)15	ATCCATGTACAGTTTAGACAGATG	GAAACATAATTGTTCTTCAGCAA	55.079	56.242	207	1	37063568	Intron	rf1 protein, mitochondrial precursor, putative, expressed
LOC_Os01g63470	RGNMS401	(TC)12	ATCCATCCATCTTTCAGCTC	GCGATATCAGTATTCACGTTAC	56.685	54.188	198	1	37097080	Promoter	ras association and pleckstrin homology domains 1 isoform 2, putative, expressed
LOC_Os01g63710.2	RGNMS402	(TC)15	CATGAGCAGCTTCAGATCTAC	GTAGAACCGGATGGCGGTGT	55.288	64.411	284	1	37279632	5'UTR	cell division control protein 6, putative, expressed
LOC_Os01g64030.1	RGNMS403	(TG)11	TATATATGGATAATGGGAACATTG	TAATAGGACCACATCATTGAATAC	58.035	55.088	196	1	37521354	Intron	Leucine Rich Repeat family protein, expressed
LOC_Os01g64090.1	RGNMS404	(CCT)7	TAATCTTAATCTGCATCGTGTAAT	CTTTCGAGATGGGATAATGAAA	55.042	58.2	207	1	37560798	Intron	60S ribosomal protein L10a-1, putative, expressed
LOC_Os01g64290.1	RGNMS405	(AG)12	AACACAAGATAAGTTTCACTTCAA	GTATTTCTATATGGACTCTGCCTT	55.022	55.104	163	1	37649665	3'UTR	expressed protein
LOC_Os01g64300	RGNMS406	(GA)11	TCAACTATTCATAGTACGGCAG	GGAATATGTAAATCTGTCTCGG	54.823	55.447	267	1	37650024	Promoter	expressed protein
LOC_Os01g64430	RGNMS407	(TC)18	TGTTAAAGCAAGTTTGAACTGA	ACGTGGCTTTGAATCAATATAC	55.451	55.925	373	1	37725113	Promoter	plant-specific domain TIGR01568 family protein, expressed
LOC_Os01g64470	RGNMS408	(AT)12	ATACTATACTTCATCACGCACG	GTGACGGCGAGATATTCTTC	54.688	57.357	359	1	37740789	Promoter	YLS9, putative, expressed
LOC_Os01g64670.1	RGNMS409	(CT)14	TTAGCTCCTTTGAAATATAGGATT	CTATTCCTATAGTGTCCTTTCGAT	54.969	55.114	311	1	37849615	Intron	soluble inorganic pyrophosphatase, putative, expressed
LOC_Os01g64700.1	RGNMS410	(CTT)10	ACAGGAACACAACCAATCAG	GATTCCCTGGCCTCTCCTCC	55.942	64.549	123	1	37862801	5'UTR	tubby-like protein, putative, expressed
LOC_Os01g64770.1	RGNMS411	(TG)30	GAACCCGCCGTTGGTACTGCTC	CGATAATGATAAATAAGAATCCAA	69.105	54.564	338	1	37910863	Intron	retrotransposon protein, putative, unclassified, expressed
LOC_Os01g65090.2	RGNMS412	(CCT)7	GTCTCTCTCTCTCTCTCTTCTCTC	GAACTAAGCTATGCAGGTAGATTC	54.206	55.799	252	1	38106668	5'UTR	aspartate aminotransferase, putative, expressed
LOC_Os01g65210.1	RGNMS413	(AT)37	ACCAACAACTTAAGATCTGTGATA	ACTGCAGTACATACTAACCAGAGA	54.831	55.07	263	1	38169074	Intron	peptide transporter PTR2-B, putative, expressed
LOC_Os01g65220.1	RGNMS414a	(TG)12	TGAAACTTAAACATCTCCTAGAAA	AAGCAGAAAGGTGACTAGTTTATT	57.432	54.96	252	1	38172982	Intron	XRN3, putative, expressed
LOC_Os01g65220	RGNMS414b	(CT)11	CCTCTCTCTCTTCCCTTCAT	GACTGCAGGTTGGACACGAG	55.072	61.9	171	1	38180477	Promoter	XRN3, putative, expressed
LOC_Os01g65230	RGNMS415	(TA)11	GAAGGAGTGAGGAGGAGGAG	CTAATCTGACTGGAAACCCA	57.973	55.216	138	1	38184955	Promoter	3-phosphoinositide-dependent protein kinase 1, putative, expressed
LOC_Os01g65310.1	RGNMS416	(CT)21	TGTGTATCATTTGTCGAATACC	GCTACAAAGGAGAGAATACAACT	55.127	53.876	353	1	38216785	3'UTR	non-imprinted in Prader-Willi/Angelman syndrome region protein 1homolog, putative, expressed
LOC_Os01g65320.1	RGNMS417a	(CT)28	CTCTAAATATGTGAACCTAGGGAG	CTACAACAAGAATCAACAAGGTT	55.541	55.263	251	1	38218555	Intron	expressed protein
LOC_Os01g65320.1	RGNMS417b	(CGG)7	AGAAGCCAACCATTATAACCAC	TAGTGCTATGCTATAGTGTGTGTG	57.213	55.036	112	1	38224296	5'UTR	expressed protein
LOC_Os01g65340.1	RGNMS418	(AT)41	ACTGCAGTACATACTAACCAGAGA	TAGGGAGATTAGATTGACTGAGAT	54.863	55.428	332	1	38237554	Intron	hypothetical protein
LOC_Os01g65410.1	RGNMS419	(GGT)7	CCTGCTTCTCTCTCTCTCTCTC	TCTCCTGTGCAGTAGAGCGTAG	56.813	59.842	118	1	38289408	5'UTR	serine hydroxymethyltransferase, mitochondrial precursor, putative, expressed
LOC_Os01g65480.1	RGNMS420	(TCT)8	TACATGTACGCACCGCGACACT	CTCCGATGATCTCTCCAAGC	65.923	59.91	111	1	38336490	5'UTR	dnaJ protein homolog 1, putative, expressed
LOC_Os01g65550.1	RGNMS421	(TCTCT)5	ATGACGATCTCCTAGTCCCT	GCTTAGGGTTCTCTTAGGGTT	55.228	55.862	334	1	38374909	5'UTR	RNA-binding region-containing protein 1, putative, expressed
LOC_Os01g65780.1	RGNMS422	(TC)22	TTACGTCTCAGTTTCATAGTCTCT	AATATATCAAACAGCACACAACTT	54.328	54.873	338	1	38527681	Intron	secondary cell wall-related glycosyltransferase family 8, putative, expressed
LOC_Os01g65790.1	RGNMS423	(TC)15	AATGAATTTGTAATCCTACTTTGG	TACTAACGTATCCCTCAACTTACA	55.747	55.039	385	1	38536570	Intron	pectinesterase PPE8B precursor, putative, expressed
LOC_Os01g66170.1	RGNMS424	(AC)20	ACATCAAATTCTTAACGCAAATAG	ACTTTAAATTTCAACTTCCTCATT	55.005	54.779	398	1	38764339	Intron	expressed protein
LOC_Os01g66240	RGNMS425	(CCT)8	GAAGGAGTGAGGAGGAGGAG	CTAATCTGACTGGAAACCCA	57.973	55.216	138	1	38802042	Promoter	catalytic/ hydrolase, putative, expressed
LOC_Os01g66490.1	RGNMS426	(CT)18	TATAGCTACAGTTCATGCACGC	GATCGTTTCATCAGAATTAATAAC	58.175	54.044	144	1	38940568	3'UTR	NAC transcription factor, putative, expressed
LOC_Os01g66610.1	RGNMS427	(TTA)40	ATATGCAAATGCTCATAACTGTAG	GTGTTCATTTCATTCAGTGATAGT	55.495	55.035	289	1	39019166	Intron	serine/threonine-protein kinase receptor precursor, putative, expressed
LOC_Os01g66850.1	RGNMS428	(ATCC)5	GATCTGTTTGTTAAGTGAAATCTG	TCTGCATGTAATCTATGTATGTCA	54.947	55.087	379	1	39139461	Intron	carboxylic ester hydrolase, putative, expressed
LOC_Os01g66860.1	RGNMS429	(CCG)8	CACTCTCATGGTTCTCTCTCC	CTCACCACACCACCACCACC	56.421	64.836	131	1	39145616	5'UTR	ankyrin-kinase, putative, expressed
LOC_Os01g25700.1	RGNMS430	(AT)23	GTCTTCTCCACCAACACTTAGAC	AGAGAGAGAGACAGAGAGCTACAT	57.002	55.044	222	1	39155607	Intron	transposon protein, putative, CACTA, En/Spm sub-class
LOC_Os01g66970.1	RGNMS431	(TC)16	GTGGATGAACAGATCAAATAGTAA	AGAACTCATTCGAGGTAGGAAA	55.559	55.283	366	1	39222333	Intron	zinc finger protein, putative, expressed
LOC_Os01g67170.1	RGNMS432	(CCG)8	CACTCTCATGGTTCTCTCTCC	CAAATCCGCAACCCTAGCCC	56.421	65.937	160	1	39313528	5'UTR	expressed protein
LOC_Os01g67210.1	RGNMS433	(CGC)7	CAATGGGAGTATCTGACTGACTA	TAGTATGTTCCTGTATTGATCTGG	56.013	55.179	256	1	39327531	5'UTR	expressed protein
LOC_Os01g67220.1	RGNMS434	(TC)13	AACAAGATATTGTCATTGAAGATG	GTTAAACACAGTCAACAAGCTTAC	55.136	55.117	247	1	39336344	Intron	lactase-like protein precursor, putative, expressed
LOC_Os01g67320.1	RGNMS435a	(AT)44	GTTCTTATCATCAATCCACACC	TAATTGAAGTCGTAATTGTAAAGC	56.003	54.883	189	1	39408250	Intron	expressed protein
LOC_Os01g67320.1	RGNMS435b	(TC)25	ACAGTACACATTAGATGGGTTGTA	GTATCAGTTAGACAGTAAGAGGCA	55.422	54.747	244	1	39408250	Intron	expressed protein
LOC_Os01g67560	RGNMS436	(AAAT)5	AGTCTCCAACAACCGTTCTAC	GTTTCTTACTTCAATTCCTGCT	55.9	54.602	239	1	39597101	Promoter	acid phosphatase/vanadium-dependent haloperoxidase related, putative, expressed
LOC_Os01g68050.1	RGNMS437	(GATG)5	CTACTGATTTGTTTGTTTGCTAAG	TAATACTAAGCAGGGAGTAGCAG	55.362	55.018	328	1	39892034	Intron	betaine/proline transporter, putative, expressed
LOC_Os01g68160.1	RGNMS438	(AT)19	AGAGAATATGCATAAGCTTGTATT	CAAGAAGAAGAGGAAGACACTC	53.68	54.988	391	1	39943487	Intron	histone deacetylase 2b, putative, expressed
LOC_Os01g68370.2	RGNMS439	(GGC)7	GTACATATCGACTCAATCCAAAG	TTCGATGATGACAAATAATAGAAT	55.531	54.795	124	1	40050845	Intron	protein viviparous, putative, expressed
LOC_Os01g68380	RGNMS440	(GGA)7	GTAGCTCGATGACAAGTTGAG	ATCGCTCAAGTACGCCGCTC	55.204	65.003	290	1	40056454	Promoter	expressed protein
LOC_Os01g68440	RGNMS441	(GCC)8	CAGTACAAGTAACAGGAAGCAA	GATTGGAGAGGAGAGAAAGG	54.928	55.501	164	1	40098940	Promoter	expressed protein
LOC_Os01g68510	RGNMS442	(CACG)5	GATCAAGAGGAGCACACGTA	TAGGAGAAATCGTTAGACAAGG	56.377	55.413	323	1	40136337	Promoter	peptide transporter PTR2, putative, expressed
LOC_Os01g68550	RGNMS443	(CT)26	AGTTAAGTGAGAGGAACGACTG	GTCAACAAGTGTAGATGGAGTG	55.387	54.795	343	1	40151050	Promoter	expressed protein
LOC_Os01g68760.1	RGNMS444	(TC)15	AATGAATTTGTAATCCTACTTTGG	TACTAACGTATCCCTCAACTTACA	55.747	55.039	385	1	40266739	Intron	protein binding protein, putative, expressed
LOC_Os01g68860	RGNMS445	(AG)10	TTTCAGAATAGAAGGATCCAAT	GTACGTGTGCTCCTCTTGAT	54.692	55.301	142	1	40336517	Promoter	zinc finger CCCH type domain-containing protein ZFN-like 2, putative, expressed
LOC_Os01g68870.2	RGNMS446	(CT)12	GCTCTCGCTACAACTACTACAA	GAATCACCCGCATTTGCCTC	54.369	64.981	390	1	40343452	5'UTR	leucine-rich repeat receptor protein kinase EXS precursor, putative, expressed
LOC_Os01g69070.1	RGNMS447	(TA)18	GAGGGAGTGTCCAACACGCAAC	GATAGTCGACAAGCAGAGGAAG	66.354	58.227	393	1	40463465	Intron	auxin efflux carrier component 6, putative, expressed
LOC_Os01g69260.1	RGNMS448	(CT)31	TCTAACTTTGGTACAAATGACAAC	GAAACTTATAATATGAAACGGAGG	55.283	55.471	232	1	40580461	Intron	hypothetical protein
LOC_Os01g69850.1	RGNMS449	(CACG)5	ACCACCACAGCCGCCTCTCATA	TTATTCAGATCTAATGAACAGCTC	68.3	54.733	182	1	40671223	5'UTR	MADS-box transcription factor 8, putative, expressed
LOC_Os01g70060.1	RGNMS450	(GT)10	AGTGAACAAACCAGAGTTCAAA	GTAATCCTACTCCTGATCTCACA	56.521	55.095	321	1	40869268	Intron	expressed protein
LOC_Os01g70090	RGNMS451	(TA)15	ACCGATCTAGAACGTCAAATAA	TTTCTCTCTTCTCTCTCTCTCG	55.669	54.953	241	1	40889435	Promoter	delta3,5-delta2,4-dienoyl-CoA isomerase, mitochondrial precursor, putative, expressed
LOC_Os01g70130.2	RGNMS452	(CCG)7	AATCACACAAACCTGCGTGCAAAG	GTTACTGCTTGGTTAGTTTGTTG	67.393	55.889	107	1	40918122	5'UTR	transposon protein, putative, unclassified, expressed
LOC_Os01g70180.1	RGNMS453	(CCTG)5	TAGGAACTGAGTATCTGGTCAAG	CTACAAGCATTTACCAACAATCT	55.34	55.377	345	1	40946013	Intron	secondary cell wall-related glycosyltransferase family 47, putative, expressed
LOC_Os01g70220	RGNMS454a	(CGC)7	GGTCTTCATCCAATATTCAGTT	CTCAACTTGTCATCGAGCTAC	54.855	55.204	270	1	40980630	5'UTR	histone-lysine N-methyltransferase, H3 lysine-9 specific SUVH6, putative, expressed
LOC_Os01g70220.1	RGNMS454b	(GCC)7	CTCCACTCTCCTACGCTTCCAC	GATGTCTCCGGAAGCGATCTAC	62.569	62.351	144	1	40981087	5'UTR	histone-lysine N-methyltransferase, H3 lysine-9 specific SUVH6, putative, expressed
LOC_Os01g70240.1	RGNMS455	(CT)12	TCCATCCTCTCTACCTCGTTAC	TCGTTTAAGCAAGAAATCTATATG	57.432	54.96	252	1	40996232	Intron	expressed protein
LOC_Os01g70260.1	RGNMS456	(CTCCT)5	GTCAAGAATCGGAGGAGCAG	ACAGAGCAAACCGCACGAAT	59.95	63.066	132	1	41006428	5'UTR	receptor-like protein kinase 5 precursor, putative, expressed
LOC_Os01g70370.1	RGNMS457	(ATC)7	CCGGCTGATCTATAGTTAGTTAAT	TATATCGTAATTGCTAAACCATGT	55.29	54.949	306	1	41094217	Intron	serine palmitoyltransferase 2, putative, expressed
LOC_Os01g70470.1	RGNMS458	(AG)12	GCTCTCGCTACAACTACTACAA	AGCGAGCGAGAGGGAGAGAT	54.369	62.999	313	1	41139395	5'UTR	expressed protein
LOC_Os01g70980.1	RGNMS459	(AG)13	TCATTCTTTCCGATCCTCCG	ACGAGGAAGAGAGGCGGTAGTA	62.381	61.618	100	1	41415017	5'UTR	expressed protein
LOC_Os01g71040.1	RGNMS460	(CTC)7	CGAAGCGTGAGAGAGAAACGTA	GATGTCAGAGGCGGAGGAGGAG	61.948	66.886	177	1	41441707	5'UTR	expressed protein
LOC_Os01g71420	RGNMS461	(CT)11	GACGAGAGAGAGAAGAGAGAGA	AGGTGAGGTGGAGGGAGGAA	54.749	63.298	371	1	41714069	Promoter	hydrolase/ protein serine/threonine phosphatase, putative, expressed
LOC_Os01g71840.1	RGNMS462	(TAA)9	GGATTTGACGGTAGAGAAGACT	ATAAATCCACATACACTGTGAGAG	56.589	55.079	106	1	41947734	Intron	retrotransposon protein, putative, unclassified, expressed
LOC_Os01g71960.1	RGNMS463	(AT)35	GGAGTAGTGTAGTAGGATAGGAGC	ACTGCAGTACATACTAACCAGAGA	54.831	55.07	263	1	42024894	Intron	ERCC4 domain containing protein, expressed
LOC_Os01g71990.1	RGNMS464	(CCT)8	GTGGCGAGTAGTAGTGGTATTC	AGTCAAACAAGGTATCCAGTCT	55.615	54.588	180	1	42048420	5'UTR	pyrroline-5-carboxylate reductase, putative, expressed
LOC_Os01g72350.1	RGNMS465	(TTGGT)5	ACTACTACTCCTACTCCGTTCATC	GTGTGAGCTCCTACTACTACTCCT	55.076	55.283	333	1	42295858	Intron	amidohydrolase 3, putative, expressed
LOC_Os01g72570.1	RGNMS466	(AT)10	GTTTCTCTCCCTCTCTCTCTCC	AAATCTTCTTATAAGCTACTTGCC	57.765	54.819	308	1	42421516	Intron	expressed protein
LOC_Os01g72690.1	RGNMS467a	(GAGGGG)5	GTTAATCTCCTATTAAGGTGTCGT	ATTGCATACTACTAGTCCAGAACA	65.765	60.212	360	1	42509457	Intron	NAD kinase 1, putative, expressed
LOC_Os01g72690.1	RGNMS467b	(CATATA)5	AACACAAAGCAAACGTCCATCT	CTCTTTCTTGGCTTCTCACCGT	60.942	62.138	206	1	42510148	3'UTR	NAD kinase 1, putative, expressed
LOC_Os01g72834.1	RGNMS468	(TAAT)5	GATCATACAGGTTTCTTGGTTTAT	TGATCAATTTATCTACGATACAGC	55.603	55.395	157	1	42579939	Intron	RNA binding protein, putative, expressed
LOC_Os01g72990.1	RGNMS469	(TCTT)5	AATGTGTTACTTCACTTTATGAGC	TTTGGTAAGGTTTATTTAGGCTAC	54.613	55.335	108	1	42664734	Intron	ATP binding protein, putative, expressed
LOC_Os01g73040	RGNMS470	(CTC)8	CTTCCGCTTCTCTTTACTTTAC	CTGTCTCTGTGGAGTGGAAG	54.561	55.822	143	1	42703332	Promoter	CBS domain containing protein, expressed
LOC_Os01g73450	RGNMS471	(GCC)7	ACCAGTGCTTCTACGACTGC	ACTCAAATTCACTCCAACTCTC	58.116	55.102	222	1	42888723	Promoter	uridylate kinase, putative, expressed
LOC_Os01g73550.1	RGNMS472	(GCG)8	CTGAAGTTCAAGATGAAGATAATG	AGTAACTTTCCATCATATCAACAA	54.947	54.75	185	1	42944748	Intron	mitochondrial-processing peptidase alpha subunit, mitochondrial precursor, putative, expressed
LOC_Os01g73930.1	RGNMS473	(ATGTT)5	ATAGTTTAACCTTCTGCATTTCTT	AGAATGACTTACATTATGAAACGA	54.945	54.923	389	1	43158658	Intron	transposon protein, putative, Mutator sub-class
LOC_Os01g73970.1	RGNMS474	(TTC)10	GTTAATGTTTCACAACCGAAACT	ATTACCTTATTCCTTGATACCTTG	55.326	55.003	268	1	43175590	Intron	lysine ketoglutarate reductase trans-splicing related 1, putative, expressed
LOC_Os01g74152.1	RGNMS475	(CTCCAT)5	ACTAAACTGGTTTCATTAAGGC	AAATAAGATGACTCCTCAAATG	54.516	52.843	137	1	43281011	5'UTR	catalytic/ hydrolase, putative, expressed
LOC_Os01g74160.1	RGNMS476	(TAAT)5	ATAAGAAATTTCACGATCCAAC	AGGAGTAGAGATGTGTGGTTGT	55.028	55.334	125	1	43290128	Intron	carboxyl-terminal peptidase, putative, expressed
LOC_Os01g74200.1	RGNMS477	(TCCT)5	TTGATGATGAGTGCTTGTAAAT	TCAGGTACATATATATAATTGGTG	55.002	50.792	195	1	43308350	3'UTR	protein kinase APK1B, chloroplast precursor, putative, expressed
LOC_Os01g26772.1	RGNMS478	(AT)30	CAAATATCAAGTCCAAGATCAATA	CTATCATCACCGGCACCGACCT	55.231	67.576	346	1	43314488	Intron	transposon protein, putative, CACTA, En/Spm sub-class
LOC_Os01g27080.1	RGNMS479	(AT)15	ACTAGTTGACCGTTTCCACTATC	AAACTTACTTCTCTCGGCGAGGC	56.521	64.326	323	1	43314488	Intron	transposon protein, putative, CACTA, En/Spm sub-class
LOC_Os01g32230.1	RGNMS480	(AT)29	CTACAACAAGAATCAACAAGGTT	AATGAGTAGGAGGAATTTATCATC	55.335	54.861	395	1	43314488	Intron	transposon protein, putative, CACTA, En/Spm sub-class
LOC_Os01g33190.1	RGNMS481	(AT)33	TTTCGTATTTATTATCTCGATCTG	AATTACTCCCTTATCTCCACATAG	54.75	54.975	309	1	43314488	Intron	transposon protein, putative, CACTA, En/Spm sub-class
LOC_Os01g66870.1	RGNMS482	(AT)20	TTCAGACAAGTTCAGTTAGATGTT	ACTTTAAATTTCAACTTCCTCATT	55.005	54.779	398	1	43314488	Intron	transposon protein, putative, CACTA, En/Spm sub-class
LOC_Os01g74310.1	RGNMS483a	(TC)13	CTCTCCCATTCGCAGTCTACCT	AAACAAACCGAAGGCATCACAT	62.012	62.819	314	1	43376459	Intron	expressed protein
LOC_Os01g74310.1	RGNMS483b	(CT)10	AGAACCCGTCCACGTCCATCTC	AGACGAAGCTTAGCGAAACAAC	66.891	60.082	299	1	43376459	Intron	expressed protein
LOC_Os01g74330	RGNMS484	(ACTCT)6	ACTTGTTCCACTAACTGAATCG	ACGACATATACTACTGGTGCAA	56.065	54.993	250	1	43397979	Promoter	carboxylic ester hydrolase, putative, expressed
LOC_Os01g74340.1	RGNMS485	(GAGTA)6	TTCTCTAGAGTTCTCTCTCTCGAT	TTCATACTAAACACTTGCAGCTAT	55.047	55.771	389	1	43398945	Intron	cold-inducible RNA-binding protein, putative, expressed
LOC_Os01g74470.1	RGNMS486	(TTC)7	CCTAAGTTACATACAAACAACTGG	TGTGCTAGTGATGAGTCGAGTA	54.969	56.199	104	1	43461350	5'UTR	multidrug resistance protein 14, putative, expressed
LOC_Os01g74540.1	RGNMS487a	(AGA)9	CCGAAGCTAGCTAATAATCAAT	GATCAATAACCAAAGCTCAAG	54.869	54.238	243	1	43499291	3'UTR	GATA zinc finger family protein, expressed
LOC_Os01g74540.1	RGNMS487b	(TTC)23	CTCTGCTTTCTTCAGTAGGAATA	GTGATATCGTCGGATCACAAAC	54.937	59.321	344	1	43499661	Intron	GATA zinc finger family protein, expressed
LOC_Os02g01010.1	RGNMS488	(ATGC)5	GACTAGTGGAAATAAAGGGACA	CATATCCATTCATCATTTCTCA	55.1	55.102	370	2	4860	Intron	OsPDIL1-4 - Oryza sativa protein disulfide isomerase, expressed
LOC_Os02g01030.2	RGNMS489	(CGG)8	GCTCTTCTCTCTCTTCTTCCTT	AGATCTACCCTCCTCCTCCT	55.46	55.891	325	2	13148	Promoter	hsc70-interacting protein, putative, expressed
LOC_Os02g01020.1	RGNMS490	(TCG)7	CGTATCACCACAGTATTCTACG	CAACAAGAGCAAGCAGAGAG	55.005	56.494	390	2	14624	Promoter	expressed protein
LOC_Os02g01100.1	RGNMS491a	(GA)11	TGCAGTAAGATAATATCAAAGCC	TCTTGTGCTAACACCAATTATC	55.527	54.618	110	2	50766	Intron	amino acid permease, putative, expressed
LOC_Os02g01100.2	RGNMS491b	(GA)11	CTCTCTCTCTCTCTCTCTCTCG	GTCACCAGCTCCTTTCTACC	54.498	56.407	384	2	55838	5'UTR	amino acid permease, putative, expressed
LOC_Os02g01150.1	RGNMS492	(TC)11	TTCTTGTGATGACTTCCTTGTA	GTTACTGTAGCAGCTGCCTTAT	55.043	55.677	303	2	80193	Intron	hydroxypyruvate reductase, putative, expressed
LOC_Os02g01180.1	RGNMS493	(AT)18	AGTAGCTCCGTGTAACACTCTC	TATGCAGGCAAAGTATAGTACG	55.41	55.029	278	2	108650	Promoter	ATP binding protein, putative, expressed
LOC_Os02g01210.1	RGNMS494	(AG)10	AATTTATAACGGAAGTACGTGG	TCGAATTCTGATATTTCTTTGA	55.191	54.341	182	2	120425	Intron	amino acid transporter, putative, expressed
LOC_Os02g01220.1	RGNMS495	(TCT)21	GCCTCTTCTTGATTCTTGATT	TAGGAACTTCTCCCTAGAAACA	55.263	54.992	393	2	124645	5'UTR	senescence-associated protein DIN1, putative, expressed
LOC_Os02g01230.1	RGNMS496	(CTTC)6	TGTTAGGTACTCAGGTGCTACA	TGGAAGCCTCAAATTACTTTAT	55.195	54.974	212	2	127759	Intron	structural constituent of ribosome, putative, expressed
LOC_Os02g01270.1	RGNMS497	(CATT)5	GTCTTCTCCTTCTTCTTGGC	ATCACTACTCGATAGTTAGCCG	55.735	55.466	346	2	146494	5'UTR	START domain-containing protein, putative, expressed
LOC_Os02g01310.1	RGNMS498	(ATT)7	TGTTTGAGAGTGATGAGCTAGA	TTTCAGTAGCTAGCAATAGCAT	55.359	54.042	190	2	168683	3'UTR	pectinesterase inhibitor domain containing protein, expressed
LOC_Os02g01332.1	RGNMS499	(GA)16	CTTGTCGTCCAACCCTCCTCT	ATGACTGCTTCAGACTCTTTCT	62.863	55.011	369	2	183440	5'UTR	60S ribosomal protein L9, putative, expressed
LOC_Os02g01440.1	RGNMS500	(AATC)5	CTCTAGCACTCTCTTCAATTCC	TTTGAACATCCAAATTAACAAG	55.118	54.627	221	2	264714	Intron	nitric-oxide synthase, putative, expressed
LOC_Os02g01500.1	RGNMS501	(TGTT)6	GTTGTAATGAGTACCTCCGACT	TCAAATAGGTTGATCAGAAACA	55.029	54.979	205	2	293310	Intron	dihydrolipoyllysine-residue acetyltransferase component of pyruvatedehydrogenase complex, putative, expressed
LOC_Os02g01700.1	RGNMS502	(CT)15	CCTGAATGTTACCTCCATATTT	TCTGTTCAAGCATATCAACATT	54.922	55.002	309	2	386211	Intron	RNA recognition motif containing protein, putative
LOC_Os02g02040.1	RGNMS503	(CT)15	ATGTTGATATGCTTGAACAGAA	ATAAATAAACGAGAGGAAACGA	55.002	54.974	277	2	567222	Intron	protein kinase, putative, expressed
LOC_Os02g02110.1	RGNMS504	(CGC)9	TTCTAATATATTGATGCGTTCG	CATATGTAAATGGATGGTTGAG	54.863	54.672	248	2	625824	Intron	dolichyl-phosphate-mannose--glycolipid alpha-mannosyltransferase-like protein, putative, expressed
LOC_Os02g02160.1	RGNMS505	(TAAT)8	CTCTCTCTCTCTCTCTCAGCTC	AAGAACTCCACTTCTTGAGAGA	54.483	54.988	198	2	651893	Promoter	hypothetical protein
LOC_Os02g02210.1	RGNMS506	(GA)15	TGAAATTTGACTTGTAGTTGGA	CAAGAAGCAAGTGTTAATTCTG	55.06	54.592	217	2	679774	Intron	aminotransferase y4uB, putative, expressed
LOC_Os02g02230.1	RGNMS507	(AT)15	CCCAAATATGTGTCATGTCTTA	ATACGCCTAACGTATCTTGAAT	55.139	54.88	351	2	715301	Intron	cytochrome P450 51, putative, expressed
LOC_Os02g02400.1	RGNMS508	(TAAT)5	GCATATATAGGGTACTGAATTGC	CTGCGATATGAATTGAACATA	54.836	53.936	147	2	825777	Intron	catalase isozyme A, putative, expressed
LOC_Os02g02540.1	RGNMS509	(AGC)7	TGGAGAACTACCGAATGAAGTA	CAGAATGCATGCAGAGGATA	56.547	57.377	125	2	918797	5'UTR	glutamate receptor 3.3 precursor, putative, expressed
LOC_Os02g02570.1	RGNMS510	(ATGA)5	TACACCTAATCATGCATACCAC	ATGTTCACGGAATCTGTACTTT	55.161	55.429	277	2	930460	3'UTR	autophagy protein 5, putative, expressed
LOC_Os02g02560.1	RGNMS511	(ATGA)5	AATCGGAGGAGGCGATGTGATT	CATTCTCCTATTTGAGATGACA	66.199	54.478	216	2	930868	Promoter	UTP--glucose-1-phosphate uridylyltransferase, putative, expressed
LOC_Os02g02740.1	RGNMS512	(TGG)8	AATCTACTACTACCACCGCATC	AAGGAAGAAGAGAGAGAAGAGC	55.154	55.46	211	2	1040272	Promoter	ATP binding protein, putative, expressed
LOC_Os02g02750.1	RGNMS513	(CCA)8	GCTTCAGCAGCTTCTTCCTC	TTTGAGGTTATTTCGGTAATTC	59.459	55.201	214	2	1040539	5'UTR	ethanolaminephosphotransferase, putative, expressed
LOC_Os02g02780.1	RGNMS514a	(ATCT)5	ACTAGTGCTAAATAGCTGGGAG	TGGCTACAAATTAAATGAAACA	54.831	55.199	243	2	1051377	Intron	ATP binding protein, putative, expressed
LOC_Os02g02820.1	RGNMS514b	(CTGAAT)5	CCGATGAAACAGATCTCTAACT	TTATGTGGTGGGTAATCACAG	55.241	55.9	371	2	1074112	Intron	helix-loop-helix DNA-binding domain containing protein, expressed
LOC_Os02g02830.2	RGNMS515	(TAT)26	AGAACAAATAAAGCCCTACAAA	TAATCAGCTAGTGTGGTGTGAT	55.047	54.937	383	2	1077775	Promoter	ubiquitin-conjugating enzyme E2-17 kDa 9, putative, expressed
LOC_Os02g02840.1	RGNMS516	(GA)21	ACTAGAGACACACGAAACGC	AACTCCAATGTATTCACCTCAG	55.557	55.838	215	2	1084282	5'UTR	rac-like GTP-binding protein 6, putative, expressed
LOC_Os02g02910.1	RGNMS517	(TTC)14	ATAATTCCCTTGACTAGCAGTG	ACATTATGCATGTACAGTGACC	55.284	55.053	323	2	1126949	Intron	expressed protein
LOC_Os02g03200.1	RGNMS518	(GA)11	CTCCTCGAGCATCCTCCTAAT	TCCTCTCTCTCTCTCTCTCTCA	59.819	55.178	223	2	1266918	Promoter	FAD binding domain containing protein, putative, expressed
LOC_Os02g03260.1	RGNMS519	(TC)15	TCTATTTGCTCAAACACAAGTC	TTAATGAGATAGGCAGCTGTAA	54.798	54.648	313	2	1305676	Intron	3-isopropylmalate dehydratase large subunit 2, putative, expressed
LOC_Os02g03610.1	RGNMS520	(GCG)7	TAGAGTAGTTCATACCGCTCTC	AGAATTGCATGCAGAGGATA	53.227	55.922	101	2	1476344	5'UTR	ADP-ribosylation factor, putative, expressed
LOC_Os02g03650.1	RGNMS521	(AT)13	ATAAGCACTTGGTAGTGGAAAT	AAACACACCCTTAATTTGAATC	54.753	54.955	152	2	1518879	Intron	expressed protein
LOC_Os02g03740.1	RGNMS522	(AGC)7	TGCTTCTTTCTTTCTTTCTTTC	ATCCAACTTCAGGTGGCTAT	54.999	56.184	166	2	1569511	5'UTR	glutamine amidotransferase subunit pdxT, putative, expressed
LOC_Os02g03760.1	RGNMS523	(GCG)7	TGCTTCTTTCTTTCTTTCTTTC	ATATATGGATTGCTGCAGGTT	54.999	56.274	179	2	1578979	5'UTR	S-ribonuclease binding protein SBP1, putative, expressed
LOC_Os02g03860.1	RGNMS524a	(AT)19	TCTCTCTCTCTCTCTTGATGCT	GCTAGTAGAATTAGTTGCACCC	55.216	55.052	320	2	1636880	Promoter	mitochondrial ATP synthase precursor, putative, expressed
LOC_Os02g03860.1	RGNMS524b	(AT)10	CAGCACATAAACCTTATCAATG	TTAAGAATATTAAGGCCATCGT	55.065	54.949	231	2	1636880	Promoter	mitochondrial ATP synthase precursor, putative, expressed
LOC_Os02g03850.1	RGNMS525	(TA)19	TGTAATCATGGATTGTGAAATAA	GAAAGCTCTGAAACCCTAACTA	54.83	54.765	399	2	1637262	Promoter	expressed protein
LOC_Os02g03860.1	RGNMS526	(AT)43	TGTCTTCTGTGCAAATATTGTT	TCTAGCCAAGTTCTCTCTCATT	55.083	55.118	393	2	1641220	Intron	mitochondrial ATP synthase precursor, putative, expressed
LOC_Os02g03900.1	RGNMS527	(TTTA)10	GTACTTATGTTTCTCCGGCGT	AGTCGCAAATAGATCAAGAAAT	58.277	54.943	154	2	1659222	Intron	metal transporter Nramp6, putative, expressed
LOC_Os02g04030.1	RGNMS528	(CCT)8	ATGGATTGACAGATGGATAGAT	TCTATTTAGACTTCCCTCCAAA	55.035	54.934	400	2	1748942	Intron	phosphatidylinositol transporter/ transporter, putative, expressed
LOC_Os02g04130.1	RGNMS529	(GCGT)5	TCGACGAGGTAGAGAGAGTTAT	CTTCGAGCCAGGGAACATTT	54.995	61.502	112	2	1801706	Promoter	expressed protein
LOC_Os02g04250.1	RGNMS530	(GGT)7	CATCTGAAACATGAAAGATGAG	ATCATGATATTGAGCAACTTGA	54.959	54.919	134	2	1874505	3'UTR	glycosyltransferase, putative, expressed
LOC_Os02g04320.1	RGNMS531	(CCG)7	TTACATTCTCTCCCTCATCTTC	CATCATTATTGAGGCAAAGAG	55.128	55.081	312	2	1903004	5'UTR	SEC13-related protein, putative, expressed
LOC_Os02g04430.1	RGNMS532	(GCG)9	CTGAGGTCTCCATTACTTCTTC	GAGAGAAAGAAAGAGGAGTGTG	54.802	54.988	319	2	1949377	Promoter	protein kinase, putative, expressed
LOC_Os02g04420.2	RGNMS533	(CGC)9	GTCGGTGAAGGCGTAAACTC	TTAATCACCGATGCTCAACT	59.74	55.835	274	2	1949400	5'UTR	expressed protein
LOC_Os02g04490.1	RGNMS534	(CT)13	CTACAGACTTGTGAGAGCTGAA	GAGGAGGAAGAAGAAGAAGAAC	55.014	55.547	386	2	1985422	Promoter	HAC1, putative, expressed
LOC_Os02g04630.1	RGNMS535a	(CT)11	TTTATTTGCCCTTTAATTTCC	GATCTACCCTCCATTCAAATC	55.272	55.149	323	2	2069492	Promoter	sodium/calcium exchanger protein, expressed
LOC_Os02g04630.1	RGNMS535b	(TTA)26	GATAACAGATGGGAGTTTGTTT	CGGATAGGGTAGGATACAGATA	54.935	55.04	309	2	2075231	Intron	sodium/calcium exchanger protein, expressed
LOC_Os02g04630.1	RGNMS535c	(CT)18	GTCTCTCTCTCCATCCTCTCTT	GCTAGGAATAAGAACAAACAGG	55.831	55.031	274	2	2075231	Intron	sodium/calcium exchanger protein, expressed
LOC_Os02g04810.1	RGNMS536a	(TC)10	CAGCTTTAGCACGTAGCTTT	CCATGCATACGTACTACTACCA	55.319	55.441	300	2	2208771	Intron	auxin response factor 2, putative, expressed
LOC_Os02g04810.1	RGNMS536b	(AGC)7	GCATTGTCTCTCTCTCTCTCTC	GATAAGATCTCGGAATGTGAGT	55.037	54.991	351	2	2215641	Promoter	auxin response factor 2, putative, expressed
LOC_Os02g04970.1	RGNMS537	(TC)11	TTGGCTACTTGCCTAATAGAAT	CAACAATAGTATTTCCCACACA	55.149	55.218	347	2	2345066	Intron	expressed protein
LOC_Os02g05440.1	RGNMS538	(CGG)7	CCCTATCATGAGTAAATTGGTT	AGGACTAGGAGGACTAGGAGAG	54.922	55.076	375	2	2613394	Promoter	expressed protein
LOC_Os02g05450.1	RGNMS539	(TA)10	TGAATGAAACGTGACCTTAAC	AGGACCCTAGCTAGTCAATAAT	55.31	53.245	396	2	2625519	Intron	pathogenesis-related homeodomain protein, putative, expressed
LOC_Os02g05460.1	RGNMS540	(CTG)7	AACACCCTTATTACAATATCACG	CATGTCACCACCCTTTATTT	55.057	54.923	358	2	2632598	Promoter	expressed protein
LOC_Os02g05630.2	RGNMS541a	(GAG)7	AGAGGTAACGACCTCTCTCC	CATCAGCTTCTGCTCAGGAT	55.013	58.129	211	2	2744640	5'UTR	protein phosphatase 2C isoform epsilon, putative, expressed
LOC_Os02g05630.1	RGNMS541b	(GAG)7	GGAGAGGGAGGACTTGGCTC	CAATCCTTCCAAATCAAATTC	62.595	56.189	397	2	2746704	Intron	protein phosphatase 2C isoform epsilon, putative, expressed
LOC_Os02g05670.1	RGNMS542	(AT)30	TTACTCCCTACAGGCTGATACT	AGTATTACTTCCTCCGTTTCAC	54.894	54.33	202	2	2775148	Promoter	expressed protein
LOC_Os02g05692.1	RGNMS543	(TTAA)6	ACTGATTTGGCCCTTGTTCT	TCAGTTCATACATCTCCTTGAA	58.646	54.959	209	2	2794505	Intron	protein binding protein, putative, expressed
LOC_Os02g05700.1	RGNMS544	(AT)31	AGCTACCAAAGTACCAATCATC	TTCATGGAGTTATGGTATGTGT	55.122	54.551	368	2	2798256	Promoter	adagio protein 1, putative, expressed
LOC_Os02g06340.1	RGNMS545	(TGAC)5	TATTGAACTGAACGTGTTAGGA	GTAATCACAGGTTTATGGGAAT	55.095	54.759	363	2	3167114	Intron	EH-domain-containing protein 1, putative, expressed
LOC_Os02g06390.1	RGNMS546	(CT)15	TAGGACTACTAGATGCCAACCT	TGTTAACATAGAAGTAAGAGAGAA	54.894	50.139	106	2	3193737	Intron	expressed protein
LOC_Os02g06430.1	RGNMS547	(TC)19	ACTCCACCATTCCACCAACTA	CTGCGCGCCTCCTCTCTACT	59.318	64.421	115	2	3212390	5'UTR	expressed protein
LOC_Os02g06480.1	RGNMS548	(CGC)7	CATACAAACACACACTCCTGTC	AAGAACTCCACTTCTTGAGAGA	55.604	54.988	254	2	3233932	5'UTR	protein SCO1, mitochondrial precursor, putative, expressed
LOC_Os02g06490.1	RGNMS549	(TG)19	ACACCACGAAGAGGAAAGAG	TCAGTCCTCACACTCGTCTAC	56.939	55.366	394	2	3237020	Intron	vacuolar protein sorting-associated protein VPS4, putative, expressed
LOC_Os02g06540.1	RGNMS550a	(CCG)7	ACCATAGCTGCAGAGGTACTTA	CTTGGCCACCTGTTCTCTTT	55.925	59.328	125	2	3266009	5'UTR	sugar carrier protein C, putative, expressed
LOC_Os02g06540.1	RGNMS550b	(GCC)7	CACCTGTCATCTCCTCCCTC	AGGGTTTAAATAGGGTTGGA	59.638	55.274	290	2	3267716	Intron	sugar carrier protein C, putative, expressed
LOC_Os02g06830.2	RGNMS551	(CCG)7	TTCTTCTCCTTGAGATGTTCTT	CATCATTATTGAGGCAAAGAG	54.926	55.081	293	2	3452058	Promoter	expressed protein
LOC_Os02g06840.1	RGNMS552	(AG)12	GACGACGACCAACCCTAGAC	AGCTTCTGCTCCAGGATCTC	59.579	58.72	269	2	3453469	5'UTR	beta-1,3-galactosyltransferase sqv-2, putative, expressed
LOC_Os02g06910.1	RGNMS553	(TGG)8	TTTATTTACATATGAACGCACG	TGTATTTGTGCAGGACCTATTA	55.641	55.065	364	2	3486811	5'UTR	auxin response factor 6, putative, expressed
LOC_Os02g07040.1	RGNMS554	(TTTA)8	CTAGCATCTTCTTCCAATATCC	TAAGCAACATTTGTAAGAGTGG	54.877	54.869	339	2	3613574	Intron	biotin--protein ligase, putative, expressed
LOC_Os02g07170.1	RGNMS555	(TTGA)6	GCTCTCTCTCTCTCTCTCTCTCT	TCAGTTCATACATCTCCTTGAA	54.772	54.959	170	2	3682829	Intron	DNA binding protein, putative, expressed
LOC_Os02g07180.1	RGNMS556	(TG)10	ACGACAGGATGCGGCAGATT	GTCAAACAAGGCTTAGAGGAT	65.278	55.218	375	2	3690831	Intron	expressed protein
LOC_Os02g07190.1	RGNMS557	(CT)17	TTATCGTAGTTCCGTTCTGG	GTGGACGCTAGTTGGGTCTC	55.425	59.727	327	2	3699090	Intron	expressed protein
LOC_Os02g07210.1	RGNMS558	(TTCT)6	TCCTCCTTCCTCCAAAGAGT	TTGGAGAGAGGACCTAGGAG	57.898	56.056	223	2	3709901	5'UTR	cysteine-type peptidase, putative, expressed
LOC_Os02g07430.1	RGNMS559	(TTC)9	AACTAGTCTTCTTTCTTGTCCG	TGGAAGAATGTGTAAGTTTCAA	54.666	55.06	160	2	3833747	Intron	MADS-box transcription factor 29, putative, expressed
LOC_Os02g07720.1	RGNMS560	(TC)19	GTGCGAGATAGTCGTCACTC	CTACTTTCAACCGTGTTCCTT	55.923	56.053	218	2	4024688	5'UTR	choline-phosphate cytidylyltransferase B, putative, expressed
LOC_Os02g07770.1	RGNMS561	(CTAG)6	TCGTGTGTTATATGGTGTTAGG	ATGGATGGATGGAAGTCGAG	55.252	59.886	318	2	4061228	Promoter	APL, putative
LOC_Os02g08030.1	RGNMS562a	(TG)12	CTCTCTCGGCCTTGGAAGCTA	CCAAATCTCTCCAAATCAAA	63.227	55.275	399	2	4221338	Intron	apospory-associated protein C, putative
LOC_Os02g08030.1	RGNMS562b	(TTG)7	GTGAACGAGCAAACGAACGAG	CCAATTCCGTAGTCAATAATGT	63.186	55.786	383	2	4221338	Intron	apospory-associated protein C, putative
LOC_Os02g08090.1	RGNMS563	(TTC)11	CAGAAACCTAGGTATATCGCTC	GTAATAGGAGCAATGGCATTAT	54.987	55.179	381	2	4271547	Intron	small nuclear ribonucleoprotein F, putative, expressed
LOC_Os02g08100.1	RGNMS564	(AG)10	GAGAGGAGAGATCCTTACCAC	CTCCGTCGTCGGATTCACAG	54.497	64.122	393	2	4285402	Intron	4-coumarate--CoA ligase 1, putative, expressed
LOC_Os02g08120.1	RGNMS565	(AT)26	AAAGTGAACTTAACAGGACGC	ATATATTGTATTTCACGTTCGC	56.198	53.803	122	2	4294560	Intron	calmodulin binding protein, putative, expressed
LOC_Os02g08130.1	RGNMS566	(CT)11	GAGGGTTTAAATAGGGTTGG	ATCTCCCTTCCTCTCTCTCTC	55.274	55.742	399	2	4307118	Intron	carbohydrate kinase, putative, expressed
LOC_Os02g08180.1	RGNMS567	(TTGC)5	TAGTTCGTTCTTAGGTTTCGAT	TACGGAATAATACCATCTCCTC	55.031	54.996	352	2	4332446	Intron	protein transport protein SEC61 gamma subunit, putative, expressed
LOC_Os02g08230.1	RGNMS568a	(ATT)17	GGAGAGGGAGGACTTGGCTC	TCTCTCTCTCTCTCTCTCTCCC	62.595	56.14	248	2	4355573	Intron	gl1 protein, putative, expressed
LOC_Os02g08230.1	RGNMS568b	(TTC)8	GTGCAGTAGCGTGTTAGTCTTA	AATTGTTCACTGAATGTCTAAA	55.107	51.762	335	2	4355573	Intron	gl1 protein, putative, expressed
LOC_Os02g08230.1	RGNMS568c	(TTAT)5	TTAATTTGGCTTATCCAGTTTC	TTACAACTTACCAGCATGAGAA	55.344	55.252	375	2	4355573	Intron	gl1 protein, putative, expressed
LOC_Os02g08310.1	RGNMS569	(CT)29	CGGGACTTACTTGACTCATAAT	TAACTCCACACACATACACACA	55.133	54.915	225	2	4413186	Intron	tub family protein, expressed
LOC_Os02g08370.1	RGNMS570	(TC)13	ACCAGTCTAAGCTTGTGATCTT	GGTATAAGAAAGGAAGAGAGGG	54.906	55.407	369	2	4458329	Promoter	ubiquitin carboxyl-terminal hydrolase isozyme L5, putative, expressed
LOC_Os02g08480.1	RGNMS571	(CGAT)5	TTAATTTGGCTTATCCAGTTTC	TTACAACTTACCAGCATGAGAA	55.344	55.252	375	2	4566066	Intron	ubiquitin fusion degradation protein 1, putative, expressed
LOC_Os02g08490.1	RGNMS572	(TC)10	TATGCATACATATTTGGACACC	TTTGCTTTATTTCCTCCTTAAT	55.097	54.327	317	2	4568279	Intron	chaperone clpB 1, putative, expressed
LOC_Os02g08530.1	RGNMS573	(CT)13	ACTAAGTCGTGCTTAGAACCAT	TGTAGATGATGAATAAAGGCAA	54.96	55.108	354	2	4608419	Promoter	phytosulfokine receptor precursor, putative, expressed
LOC_Os02g09060.1	RGNMS574a	(GTA)14	ATTATATAGTTGGAGACCGAGC	ACGTCAGTACGTGTGATATGAG	54.39	55.299	220	2	4631199	Intron	BRCA1-associated protein, putative, expressed
LOC_Os02g09060.1	RGNMS574b	(CGC)8	GACGACGACCAACCCTAACC	CATCAGCTTCTGCTCAGGAT	61.707	58.129	272	2	4634546	5'UTR	BRCA1-associated protein, putative, expressed
LOC_Os02g09130.1	RGNMS575	(CCCT)5	CTCCACTTCCTCCACTCCTC	TCTCTCTGCTTTAACTAGTGGC	58.819	55.775	178	2	4689593	5'UTR	palmitoyltransferase TIP1, putative, expressed
LOC_Os02g09150.1	RGNMS576	(CT)18	TTCATTCATCACTCAATGATTC	GTGATAGGGAGGGAGGCGAC	55.121	63.21	277	2	4694442	Intron	pyrophosphate-energized vacuolar membrane proton pump, putative, expressed
LOC_Os02g09170.1	RGNMS577a	(GAT)10	GTGAAACCAGGGTGTAGTAGTT	ATCACGTCGTCTTCGCCGGA	54.952	68.53	214	2	4715176	Intron	sucrose-phosphate synthase 1, putative, expressed
LOC_Os02g09170.1	RGNMS577b	(CCCT)5	GCACACTTGGAATCAATTACT	TGAAACTAAAGCAACATTCTGT	54.397	54.421	101	2	4715176	Intron	sucrose-phosphate synthase 1, putative, expressed
LOC_Os02g09220.1	RGNMS578	(TA)10	TTGGCACCATAAACAAGTAGTA	TTTAAGGGAATTTGGTTTATTT	55.143	54.082	384	2	4741409	Intron	cytochrome P450 71D8, putative, expressed
LOC_Os02g09310.1	RGNMS579	(ATAG)10	AGAGAGCTTCACTTCACGTCT	AAAGAATCACATGAACAGCTC	55.943	54.49	387	2	4790732	Promoter	cytochrome P450 71D7, putative, expressed
LOC_Os02g09420.1	RGNMS580	(CGC)7	ATATGAGATGTTTGGAACACAA	TTCCATGGTAAATGCATACTAA	54.678	55.005	249	2	4834231	Intron	cyclase, putative, expressed
LOC_Os02g09490.1	RGNMS581	(GCC)7	GAGAATTTATAGGAGATCCGTG	ACTGCAACAAACTAAACATGAG	54.726	54.756	390	2	4874079	5'UTR	cinnamyl alcohol dehydrogenase, putative, expressed
LOC_Os02g09580.1	RGNMS582	(TA)19	CACAAATTAGATTTGCTGTGAG	GTCTTAAGTTTAGTGGTGGAGC	55.252	54.927	211	2	4935628	Intron	F-box domain containing protein
LOC_Os02g09850.1	RGNMS583	(AT)40	TGTCTGTTACGCTTATTTCTTG	GCTGGGTATACTAATTTGAAGC	55.023	54.994	315	2	5080315	Promoter	expressed protein
LOC_Os02g09890.1	RGNMS584	(CCG)7	AAATCCGAGCCAAATCCTTT	TTTCTAATTTGCTTCTCCAATC	59.909	55.452	240	2	5121509	5'UTR	expressed protein
LOC_Os02g09900.1	RGNMS585	(GGC)7	AGCTCCAAACCCTGCCTAGC	GAAGCTTCCACAGCTGAGTT	63.019	57.255	209	2	5121678	5'UTR	transposon protein, putative, Mutator sub-class, expressed
LOC_Os02g09890.1	RGNMS586	(CGC)7	TTCTTCTCCTTGAGATGTTCTT	CTCTCTCTCTCTCTCTCTCTGC	54.926	54.483	226	2	5122354	Promoter	expressed protein
LOC_Os02g09930.1	RGNMS587	(GTA)8	CAAGTGTAACTCTCTCTCTCCC	TCCCGTAGTAGTATTACCGAAC	54.861	55.179	103	2	5152489	Intron	CSLA1 - cellulose synthase-like family A; mannan synthase, expressed
LOC_Os02g10000.1	RGNMS588	(GA)14	CTTCGCTGCTCCGATCTCCC	CCATTTCTTCGTCTCCTCTC	66.789	56.471	100	2	5205588	Promoter	expressed protein
LOC_Os02g10080.1	RGNMS589	(AG)10	TTAATAATGCAGCAAGTTCATC	TAGAAAGAGAGAGATGGAAGGA	54.874	55.016	285	2	5251919	Intron	zinc finger C-x8-C-x5-C-x3-H type family protein, expressed
LOC_Os02g10130.1	RGNMS590a	(ATTA)5	TAAGCTAGCTGAAGAATCAATG	TCATTCTTCCAGTGCATAATAA	54.374	55.108	282	2	5298003	3'UTR	expressed protein
LOC_Os02g10130.1	RGNMS590b	(CTC)7	TAGGGTAGCTACTGCTAGTTCC	CTCTGCAGGTGCTTCTCTGCT	54.831	62.347	116	2	5306435	5'UTR	expressed protein
LOC_Os02g10140.1	RGNMS591	(TC)25	ACTGTCATGATTGGTTTATTCA	ATAGTTAGATCCATTGACAGCC	54.678	55.044	357	2	5314504	Promoter	TGACG-sequence-specific DNA-binding protein TGA-2.1, putative
LOC_Os02g10190.1	RGNMS592	(TC)11	TGTACTAGTAGGCAACGATTTG	AGGAAGCAGAAATCAATACACT	54.903	54.848	325	2	5343127	Intron	secreted protein, putative, expressed
LOC_Os02g10200.1	RGNMS593	(GA)12	CCTCTCTTAATCTCTTTGCCTA	TACAAACACATACCTTCGGTTA	54.85	54.99	393	2	5347238	Promoter	zinc finger A20 and AN1 domains-containing protein, putative, expressed
LOC_Os02g10260.1	RGNMS594	(ATT)9	GATGGATCGAATAAGAGGAATA	AGATTGGCTCTAACAGAGTAGC	55.037	54.761	378	2	5373911	Intron	membrane protein, OMP85 family, putative, expressed
LOC_Os02g10300.1	RGNMS595	(TACA)5	GTCCTATTCCTATCCCTATTCC	ACTGCGTCCTATTCTTAACTTC	55.004	54.635	215	2	5412784	Intron	exopolygalacturonase precursor, putative, expressed
LOC_Os02g10310.1	RGNMS596	(CACGA)5	CGCACAGAGAATGAACATATTA	CAAACAATGCTTACAGAAGAAA	55.61	54.99	143	2	5418652	5'UTR	fumarylacetoacetase, putative, expressed
LOC_Os02g10420.1	RGNMS597	(TTC)19	CTGACTGACTAGAAATCACACG	GGGTTGACATAGGAGCTTTAG	55.145	55.66	215	2	5478145	Intron	hypothetical protein
LOC_Os02g10430.1	RGNMS598	(CCTCG)5	GCTCAGTTCCGGCCGTTCAC	CGGTTGGAGTCAGGTGAGGG	67.55	65.269	114	2	5480751	5'UTR	expressed protein
LOC_Os02g10540.1	RGNMS599	(CCG)7	GGAGAAGAATCGAATCGAAG	ATCATGTATACAGGCTCAAACA	56.531	54.876	204	2	5552103	5'UTR	60S ribosomal protein L7/L12 precursor, putative, expressed
LOC_Os02g10640.1	RGNMS600	(AG)12	CTGTTCATGCTCTTCTCCTC	CTACCTACCACTCTACCAGTGC	55.052	55.699	297	2	5600852	5'UTR	26S protease regulatory subunit S10B, putative, expressed
LOC_Os02g10810.1	RGNMS601	(ATAG)5	TCATCTGTTTATCATTGCACTT	CATTCATCATAAATAAGCATGG	55.002	54.927	293	2	5740850	Intron	expressed protein
LOC_Os02g10920.4	RGNMS602	(GCC)7	AGCGAACCTTCAACACAAAC	ATGTTCTTCACACTCGAAGTTA	57.854	54.219	100	2	5806395	5'UTR	RNA-binding protein cabeza, putative, expressed
LOC_Os02g11010.1	RGNMS603a	(GCT)8	CAAATCATTCCAAACATCTAAA	ATCTCCAGTAGTGCTTACTCGT	54.546	54.94	400	2	5852080	Intron	hypothetical protein
LOC_Os02g11010.1	RGNMS603b	(GA)11	CTAGGTCATCAGCTTCACATTA	TTACAGTTCTACACAATGCACA	54.763	54.482	178	2	5852080	Intron	hypothetical protein
LOC_Os02g11060.1	RGNMS604	(CA)10	CTAAAGAGCATATGAGCACAAG	TAACTCTCTCTACCTCGTCGAT	54.701	54.995	153	2	5924261	Promoter	serine-threonine kinase receptor-associated protein, putative, expressed
LOC_Os02g11110.1	RGNMS605	(AT)34	ATTCAAACTTTAAACATGGGAG	CAGGTCGAGTATTCCTCATTAT	55.115	55.055	338	2	5957811	Promoter	flavonol-3-O-glycoside-7-O-glucosyltransferase 1, putative, expressed
LOC_Os02g11840.1	RGNMS606	(AAAG)6	GCATCTCGTTCTTCTCTTCTAC	TCACGATCTAACGTACTAGCAG	55.106	55.039	160	2	6132385	Intron	coatomer subunit beta, putative, expressed
LOC_Os02g11990.1	RGNMS607	(GAG)8	CGGGACTTACTTGACTCATAAT	TAACTCCACACACATACACACA	55.133	54.915	228	2	6216862	Intron	hypothetical protein
LOC_Os02g12200.1	RGNMS608	(GCG)9	TTCCCTTATAAACTGGATCAAC	TATTACAAACAAGAAGCAGACG	55.04	55.023	270	2	6344208	Intron	kinesin heavy chain, putative
LOC_Os02g12480.1	RGNMS609	(AT)10	AGCTGCTAGCTAGAGAGAGAAA	AGATTCAAGAACAAGGAATAGG	54.96	54.381	244	2	6516996	Promoter	expressed protein
LOC_Os02g12550.1	RGNMS610	(GATA)5	ACAAGCGATTCTAATTATCCAT	TGTGACACAAACTTTCTCTTTC	54.771	54.656	347	2	6558542	Promoter	cytochrome P450 71D7, putative, expressed
LOC_Os02g12650.1	RGNMS611	(CT)19	GATTTACGGTTCCTTATAGTCG	GTCACTCATCTCCGTAATTCTT	54.86	55.072	399	2	6605961	Intron	puromycin-sensitive aminopeptidase, putative, expressed
LOC_Os02g12720.1	RGNMS612	(TTA)7	ACACGAGACGAGAGAGGAGT	AAATCACAGTGGAATCAACC	56.539	54.848	392	2	6653921	Promoter	conserved hypothetical protein
LOC_Os02g13170.1	RGNMS613	(GA)15	TTCATAGGTACACCAAGATCAA	ATATGCATTCAAATCAATGTGC	54.854	57.54	349	2	7023698	Intron	mitochondrial carrier protein, expressed
LOC_Os02g13290.1	RGNMS614	(ATTA)7	CTGGGCCAGATGATAGATTA	CAACAACACAGGTGAAGTTTAT	55.264	54.434	112	2	7079735	3'UTR	phosphoethanolamine/phosphocholine phosphatase, putative, expressed
LOC_Os02g13380.1	RGNMS615	(AG)11	TTAACACTTCCACCTAGGAGAC	ACTAAGCAACATGCAAACATAG	55.163	54.891	259	2	7136871	Intron	early nodulin 93, putative, expressed
LOC_Os02g13400.1	RGNMS616	(GGTA)7	CTTAATTTGCCTTCTCTTTGAG	ACTAGAATGCAAAGTGGAGAGT	55.304	54.906	359	2	7144563	5'UTR	poly, putative, expressed
LOC_Os02g13530.1	RGNMS617	(CGC)8	AGAGGTAACGACCTCTCTCC	CATCAGCTTCTGCTCAGGAT	55.013	58.129	211	2	7260380	5'UTR	40S ribosomal protein S24, putative, expressed
LOC_Os02g13650.1	RGNMS618	(CGC)7	AAGGCCACGAGGCAGAGGAAC	GTGTGAATGGGAACGGCAGTC	67.188	65.039	331	2	7321447	5'UTR	expressed protein
LOC_Os02g13810.1	RGNMS619	(CT)12	CTCGGCCTCTGCCTTCCTCA	GAACCCTAATCCCTCGGAGC	67.403	62.178	160	2	7470926	5'UTR	DNA binding protein, putative, expressed
LOC_Os02g13830.1	RGNMS620	(ATCG)5	AACTGGTCACAATAGGTCCTT	TACAGTCAAAGGCAGAGAAGA	55.252	55.347	180	2	7486547	Intron	OsFTL13 - Rice FT-Like13 homogous to Arabidopsis Flowering Locus T gene
LOC_Os02g13890.1	RGNMS621	(CT)25	GGAGAGGGAGGACTTGGCTC	CAATCCTCCAAATCAAATTC	62.595	54.611	390	2	7545496	Intron	zinc ion binding protein, putative, expressed
LOC_Os02g13910.1	RGNMS622	(AAAT)5	ACTCGATAAATCGCTTGTTATT	ATGTTCGAAGAAGATTAACCAC	54.994	55.089	322	2	7559578	Intron	retrotransposon protein, putative, Ty1-copia subclass
LOC_Os02g14110.1	RGNMS623	(TC)31	ATTAGTGACAGTTGCGGTCTA	GTAGGTATCGGTTCTACCACAC	55.089	55.307	385	2	7710429	Intron	aspartate aminotransferase, mitochondrial precursor, putative, expressed
LOC_Os02g14130.1	RGNMS624a	(ATTTT)6	GTGGTTAATCCAGAAGAGAAGA	ACTAGTAGTCTGAGTTGCCTGC	55.207	55.567	195	2	7719809	Intron	shaggy-related protein kinase eta, putative, expressed
LOC_Os02g14130.1	RGNMS624b	(GGGGA)5	CTCTCTCTCTCTCCTCCACTG	GTAGTAGCTAGGAGCATCAACC	55.858	55.035	350	2	7719809	Intron	shaggy-related protein kinase eta, putative, expressed
LOC_Os02g14190.1	RGNMS625	(AT)44	ACGTGAACGAGAACGAGAAC	TGCATTTCAAATAAACAATCAT	57.929	54.96	297	2	7772982	Intron	spermidine synthase, putative, expressed
LOC_Os02g14620.1	RGNMS626	(AG)22	CATCTCATCATCATCATCTCAT	ATGCTGGACTCCTCCTCGCT	54.88	63.717	369	2	8069644	Intron	retrotransposon protein, putative, unclassified
LOC_Os02g14630.1	RGNMS627	(AT)23	GCTGTCATACGAACAGATTAAA	AGAGAAGGAAGAGGAAGAAGAC	54.776	55.153	211	2	8078469	Promoter	hydroquinone glucosyltransferase, putative, expressed
LOC_Os02g14720.2	RGNMS628	(GCA)9	AAACAAGTTCAAATTCAGTTCA	GAGGAACACGACGACTATATTT	54.226	55.122	292	2	8114531	Promoter	expressed protein
LOC_Os02g14929.1	RGNMS629	(TCA)7	CGACATATCTCCACTTACCTTT	TCGTTAAACTTGAACAAACTCA	55.133	55.296	173	2	8326604	Intron	T-complex protein 1 subunit gamma, putative, expressed
LOC_Os02g15060.1	RGNMS630	(CGC)8	GAACTGTGTGTATGTGTGGAGT	CTAAAGAATGTGTCATTGTCCA	54.98	55.333	301	2	8397660	Intron	zinc finger, C3HC4 type family protein
LOC_Os02g15260.1	RGNMS631	(AG)11	TTGTACATTGTGATTTGTGTCA	TCTATATGAATGTGGACAATGC	54.984	55.206	141	2	8531016	Intron	hypothetical protein
LOC_Os02g15350.1	RGNMS632a	(AC)14	TTTGGTCAGTAAATATAAGCAT	ATCTCACCCAAACCTCCAAG	51.282	58.989	287	2	8592610	Promoter	dof domain, zinc finger family protein, expressed
LOC_Os02g15350.1	RGNMS632b	(AC)14	TATGCAGTGGGTAATTAACAGA	TATGGGAAGAAAGAAAGAAAGA	55.065	55.051	333	2	8593648	Intron	dof domain, zinc finger family protein, expressed
LOC_Os02g15350.1	RGNMS632c	(TA)10	CTGATATGAACCAAGAGAGGAT	AAAGATACTCATTGATTTGTGC	55.004	53.709	159	2	8593648	Intron	dof domain, zinc finger family protein, expressed
LOC_Os02g15500.1	RGNMS633	(AT)31	TGTTTAGCAGTTTGAAAGAGTG	AAACAACTCTAATTGTTAGCGG	55.051	55.511	292	2	8678693	Promoter	expressed protein
LOC_Os02g15610.1	RGNMS634	(CGG)8	ATCAGCAAGGTACTCTCTCTTC	AACTGATCAGATATGCAGTGAT	54.539	53.889	382	2	8769278	5'UTR	40S ribosomal protein S15a, putative, expressed
LOC_Os02g15660.1	RGNMS635a	(TA)29	GAACTGTGTGTATGTGTGGAGT	AAACGACACATATTATCGACCT	54.98	55.392	275	2	8814088	Intron	expressed protein
LOC_Os02g15660.1	RGNMS635b	(ATAC)7	CACCTGTCTCTCTCTCTCTCTC	TGGACTGATACAGGTCGTAGTA	54.946	54.95	346	2	8814088	Intron	expressed protein
LOC_Os02g15820.1	RGNMS636a	(CT)10	TTAATTAGCTGAGAACTGACGA	AGCTCTAGAATTGTTCCTTTCA	54.667	55.133	314	2	8939134	Intron	expressed protein
LOC_Os02g15820.1	RGNMS636b	(TA)34	TTTAAGGAGAATATTTGGCAAT	CTTGAGCTCCTTGATTATTCTC	54.918	55.055	350	2	8944117	Promoter	expressed protein
LOC_Os02g15870.1	RGNMS637	(AAT)20	ACAAGGAAACTAACAGTTGAGC	ACATGAATACGATAACACGAAA	55.384	54.898	270	2	8981479	Promoter	molybdenum cofactor biosynthesis protein 1 B, putative, expressed
LOC_Os02g16000.1	RGNMS638	(CCT)9	TGCTTCTTTCTTTCTTTCTTTC	AAATATATGGATTGGCTTGCT	54.999	55.537	154	2	9082748	5'UTR	GAMYB-binding protein, putative, expressed
LOC_Os02g16490.1	RGNMS639	(AT)10	GATGAGTTCCTGATCATCTTCT	TCTAACCTATCTACGTATGCGA	54.936	54.528	170	2	9409105	5'UTR	expressed protein
LOC_Os02g16630.1	RGNMS640	(CT)40	GTCTCTTTCTCTCTCTCTGTGC	AAACAAACTCCCATCTGTTATC	55.121	54.935	305	2	9504415	Intron	tryptophan biosynthesis protein trpCF, putative, expressed
LOC_Os02g16650.1	RGNMS641	(CCG)7	TTTACTGGTGTTGAGCCGAA	GTCGTCCTCCCACGTCGCTC	59.317	67.82	150	2	9510000	5'UTR	expressed protein
LOC_Os02g16640.1	RGNMS642	(CGG)7	GTTCATCTGCGCCTATTTATT	AGGTAAGGTAGGTAAGGTAGGC	56.139	55.03	381	2	9510760	Promoter	WW domain-binding protein 11, putative, expressed
LOC_Os02g16709.1	RGNMS643a	(CCT)7	AGTTTCTCTCTCTCTCCCTTTC	TGAACTGTACAGAATCTGAGGA	55.153	55.024	348	2	9544169	5'UTR	signal peptidase I-1, putative, expressed
LOC_Os02g16709.1	RGNMS643b	(TTCT)5	TGTTCCTCTTAAATTGAATTGTC	AACCTAATTCCAACACGTACTC	55.241	55.046	342	2	9549995	Intron	signal peptidase I-1, putative, expressed
LOC_Os02g17060.1	RGNMS644	(TCTA)7	ATCAATGTCCATTTACTCCAAT	GAAAGAAGAGACGATGAGAGAG	55.131	55.067	320	2	9758489	Intron	subtilisin-like protease precursor, putative
LOC_Os02g17080.1	RGNMS645	(TATC)14	GTACTTATGTTTCTCCGGCGT	AGTCGCAAATAGATCAAGAAAT	58.277	54.943	154	2	9765163	Intron	subtilisin-like protease precursor, putative
LOC_Os02g17250.1	RGNMS646	(GCC)9	CGAGAACTGCACAGCAGCAG	AACAACAGTAGCTAGAGAGGGA	63.48	55.075	137	2	9893606	5'UTR	expressed protein
LOC_Os02g17500.1	RGNMS647	(AG)10	AGTCGGAGATGAGTAATACCTG	AATCAAGCCAGCTCGACACC	55.118	62.68	336	2	10074588	5'UTR	metabolite transport protein csbC, putative, expressed
LOC_Os02g17680.1	RGNMS648a	(GT)10	ACCTAGCGAACATTAGTGTCTT	GGTGGTAAATCTGGGTCTAGTA	54.96	54.98	249	2	10182010	3'UTR	helix-loop-helix DNA-binding, putative, expressed
LOC_Os02g17680.1	RGNMS648b	(CT)25	TTCCTTTATCACAATGCTACAC	GTCATGATGTAGAAGTGTCCAG	54.618	54.706	399	2	10182326	Intron	helix-loop-helix DNA-binding, putative, expressed
LOC_Os02g17680.1	RGNMS648c	(AG)24	GTGAGTGAAACACAACAGAGAG	AATGCATGCAATAATCAAGTAA	54.994	55.145	134	2	10182326	Intron	helix-loop-helix DNA-binding, putative, expressed
LOC_Os02g17700.1	RGNMS649	(CCG)7	GAGAGAGAGAGAGAGGAGAGG	ATCATGTATACAGGCTCAAACA	54.029	54.876	170	2	10207417	5'UTR	NADPH adrenodoxin oxidoreductase, mitochondrial precursor, putative, expressed
LOC_Os02g17970.1	RGNMS650	(CTCCT)5	CTGTTCACATGGTATCTGGTC	ATGATGATGATGATGATGAGAG	55.425	54.88	216	2	10419060	5'UTR	cyclic nucleotide-binding domain containing protein, expressed
LOC_Os02g18040.1	RGNMS651	(TC)12	AGGAGATCCAGTCGACGACAC	ACGAGGTCCCTTAACTATACAA	61.662	54.765	379	2	10476409	Intron	transposon protein, putative, CACTA, En/Spm sub-class
LOC_Os02g18110.1	RGNMS652	(GGTGGC)5	ACTTGATGCCTTGATTCCTC	CTCTCTCTCTCTAGAGGCTCG	56.755	55.416	135	2	10523512	Intron	hypothetical protein
LOC_Os02g18300.1	RGNMS653	(CT)17	ATCGTACACAATACGTGCATAC	GTGGGATTGGATTACACTAAAC	55.263	55.208	314	2	10617929	Intron	hypothetical protein
LOC_Os02g18380.1	RGNMS654	(CGG)7	AGAGAGAAAGAGGAGAGAGAGAG	CACAAACCCTCCTCGACCTG	54.653	62.989	100	2	10701514	5'UTR	60S ribosomal protein L27, putative, expressed
LOC_Os02g18520.1	RGNMS655	(TA)44	GTGCTTTGCTACAAATAACTCA	ACTTATCCGATCAATATGCTTC	55.011	55.134	198	2	10795727	Intron	retrotransposon protein, putative, Ty3-gypsy subclass
LOC_Os02g18540.1	RGNMS656	(TC)14	TGGGTAATTAACAGAGCATGTA	AGTAGTACGTAAAGATGGATGGA	55.065	54.776	355	2	10811483	Intron	PGPS/D12, putative, expressed
LOC_Os02g18690.1	RGNMS657	(TTA)8	AAGCTTATCACTGGTTTGTCTT	GTTTCACTTAAAGAATCAAGGC	54.927	54.987	266	2	10898145	Intron	BURP domain containing protein, expressed
LOC_Os02g18840.1	RGNMS658	(TC)12	ATATCATATGAGGAAGCAGGAT	GAGAAGAGGAGAATGAATTTGA	54.512	55.252	205	2	10996870	5'UTR	phosphatidylinositol 3- and 4-kinase family protein, expressed
LOC_Os02g18840.1	RGNMS659	(TC)12	ATATGGAAAGGAAATGAAAGAA	CATAACTGTTACTTGCCTACGA	54.719	54.903	353	2	10997638	Promoter	phosphatidylinositol 3- and 4-kinase family protein, expressed
LOC_Os02g18954.1	RGNMS660	(AT)26	AATTGACACTACTTGGTTCCTC	AATTTATAGTCCGAAGTTGATTT	54.995	53.349	219	2	11075269	Intron	lipase/hydrolase, putative, expressed
LOC_Os02g19410.1	RGNMS661	(CT)15	ACTACCTGCCTGCTGCATCT	ATTGGAGAATGATGCAAATTA	60.043	54.848	190	2	11336344	Intron	expressed protein
LOC_Os02g19420.1	RGNMS662	(AT)34	ATCATATCGTGTACCCATTAAA	GCTTAACAGAGCTAAGTGTTCC	53.851	55.23	328	2	11340410	Intron	cell differentiation protein rcd1, putative, expressed
LOC_Os02g19490.1	RGNMS663	(ATG)9	TTCGAGCTAAGAAAGAATAAGG	GAGATCAATTCAATGTTAGCCT	55.016	55.164	398	2	11390025	Intron	retrotransposon protein, putative, unclassified
LOC_Os02g19690.1	RGNMS664	(CCAAC)5	ATGGCTCTCATACAGTACTTCC	GGCACTTAATCTTCCAATTTAT	55.106	54.391	265	2	11521504	Intron	hypothetical protein
LOC_Os02g19820.1	RGNMS665	(AGAT)6	TTAGATGATTTGTGCAGTGATT	CATATGTTTGAACTGAAGGTTG	55.002	54.936	365	2	11594287	Intron	expressed protein
LOC_Os02g20140.1	RGNMS666	(ACGC)5	ACCTTGGAAGTGTTTATGTTTC	CTAACTCGATGCCTAATACTCC	55.013	54.987	249	2	11864000	Intron	protein kinase domain containing protein
LOC_Os02g20280.1	RGNMS667	(CTCTCC)5	CTTGATTCCTCCCTTTCTTT	CTCTCTCTCTCTAGAGGCTCG	55.106	55.416	126	2	11975815	Intron	expressed protein
LOC_Os02g20290.1	RGNMS668	(TTC)7	CAGACCGTTTATGTTGTATTTG	TGTCAATATTAGGCATAGCAAG	54.99	54.919	188	2	11977307	Intron	hypothetical protein
LOC_Os02g20380.1	RGNMS669	(AAG)10	GGTATGTAATCATGGATTGTGA	ATCCGGTTCGATCTTGTATT	54.884	56.095	360	2	12010731	Intron	expressed protein
LOC_Os02g21009.1	RGNMS670	(AGT)7	AGCTAACAGCTAACCACAATTT	TGTCAGCAGCTATGTGTTCTAC	55.127	55.757	177	2	12447876	Intron	vacuolar cation/proton exchanger 1c, putative, expressed
LOC_Os02g21260.1	RGNMS671	(AT)43	GCTATGGTGATGTGCATTTAC	ATCTAATGGATCAGAAATCGAC	55.704	54.931	362	2	12619081	Promoter	ubiquitin-protein ligase, putative, expressed
LOC_Os02g21340.1	RGNMS672	(AT)43	TCAAGAACAGATGTCTAGTGGA	ATGTTCTCTGAAACCTGGAAT	55.024	55.298	175	2	12664195	Intron	ABC-2 type transporter family protein, expressed
LOC_Os02g21630.1	RGNMS673	(GA)16	TCTCAGATGGTTCATATTGCTA	GAGGTAATTAGTTGATTCCCAA	55.092	55.04	106	2	12846467	5'UTR	polyphosphoinositide binding protein, putative, expressed
LOC_Os02g21700.1	RGNMS674	(ACG)8	TACTGTTGCTATCCTTCTCCTT	GTGAAACAACAAACAAATCCTA	55.013	54.509	262	2	12894812	Intron	mitogen-activated protein kinase kinase kinase 2, putative, expressed
LOC_Os02g22060.1	RGNMS675	(TCC)8	TCACAATCCATGATTACATACC	TAGTCATTACCATTATCAGGGC	54.884	55.864	392	2	13127762	Promoter	membrane protein, putative, expressed
LOC_Os02g22130.1	RGNMS676	(TC)10	GAACGAACGTGAATGAGAAC	ATATTATTACGTCACTTGCCTG	55.708	53.853	339	2	13174491	Intron	GTPase activating protein, putative, expressed
LOC_Os02g22140.1	RGNMS677	(GCG)7	CTCTCTCTCTCTCTCTCAGCTC	AAGAACTCCACTTCTTGAGAGA	54.483	54.988	198	2	13184649	5'UTR	ADP-ribosylation factor, putative, expressed
LOC_Os02g22280.1	RGNMS678	(TC)12	CATCACAGATCAAACATCAAAT	TCTTTACTCCCTATGCTCTCAT	55.075	54.935	390	2	13315421	Intron	retrotransposon protein, putative, unclassified, expressed
LOC_Os02g22570.1	RGNMS679	(TAGAGA)7	TTCCTCCGTTTCATATTACAGT	ACACATATGTTTCCCGGCGAT	55.52	63.584	200	2	13454055	Intron	retrotransposon protein, putative, unclassified
LOC_Os02g24090.1	RGNMS680	(AG)21	GCTTATTCTGCTAGGGTTTGTA	ACCCATAATTAATTCAAAGTCG	55.584	55.087	232	2	13946969	Intron	retrotransposon protein, putative, unclassified
LOC_Os02g24720.1	RGNMS681	(ATAA)5	TTTATCAGTGTCTCTCTCTCCC	CATCAAATACCAAACAAACAAC	55.194	54.789	394	2	14330481	Promoter	nonspecific lipid-transfer protein 5 precursor, putative
LOC_Os02g25120.1	RGNMS682	(TA)15	CTATTGATGATGAATGGAACAC	ATTATTACCGTATCAGCAGGTT	54.592	54.733	106	2	14580441	Intron	retrotransposon protein, putative, Ty3-gypsy subclass
LOC_Os02g25580.1	RGNMS683	(GTAG)6	GAAGACCACGCCATATCCAC	ATTGTTGAAGAATGAGTCGG	60.348	55.203	338	2	14937204	Intron	SNARE-interacting protein KEULE, putative, expressed
LOC_Os02g25910.1	RGNMS684	(TATAGA)5	GCTACTCTCTCTCTCCTCTCCT	CTACCACACCACACATCTCTC	55.331	55.505	299	2	15198505	Intron	histone H3, putative, expressed
LOC_Os02g25940.1	RGNMS685	(TAT)34	TGACAATATTGAGTTTACTCGG	AATGTTCGCAATAATACTACCC	54.632	55.108	322	2	15220505	Promoter	histone H3, putative, expressed
LOC_Os02g26650.1	RGNMS686	(TGCG)5	GATATAAAGCATGTGCAGTTGT	GTCAATTTCTCCCAAATTACAT	54.64	54.877	261	2	15636502	Intron	7-dehydrocholesterol reductase, putative, expressed
LOC_Os02g26660.1	RGNMS687	(CT)19	GATTGAGCCGACTTCTATTTAT	AATGCTCGAGTGTGAAAGATA	54.506	55.135	383	2	15645901	Intron	oligoribonuclease, mitochondrial precursor, putative, expressed
LOC_Os02g26850.1	RGNMS688	(CGC)7	ATCCGTTCTGAAGGCTTTGT	AGGAGAATGTCACTACTCGC	58.792	54.479	102	2	15759910	5'UTR	expressed protein
LOC_Os02g26960.1	RGNMS689	(AT)22	CCCAAATATGTGTCATGTCTTA	ATACGCCTAACGTATCTTGAAT	55.139	54.88	346	2	15823918	Intron	expressed protein
LOC_Os02g26984.1	RGNMS690	(TG)12	CAAATAAGCTCAAACAGATGAA	CACGAAGTACAACACATCTTTC	54.911	54.985	325	2	15849498	Intron	expressed protein
LOC_Os02g27130.1	RGNMS691	(ATTC)7	TTAATTAATGACCTGCACATTG	ACCGAGAGAAGAAATTAACAGA	55.459	54.98	361	2	15951999	Intron	expressed protein
LOC_Os02g27490.1	RGNMS692	(CTC)7	CGTCCTCCTCCTCCTCGAAC	GTGTGAATGGGAACGGCAGTC	63.555	65.039	200	2	16259536	5'UTR	bile acid sodium symporter, putative, expressed
LOC_Os02g27500.1	RGNMS693	(GA)11	GGTATGTAGCTATATGTCCCTCA	GGAAATTAAAGGGCAAATAAA	55.114	55.272	394	2	16267600	Promoter	Leucine Rich Repeat family protein, expressed
LOC_Os02g27670.1	RGNMS694	(AT)36	CTATCCTCACTCACCTCAACTC	TAGATAGGAAGAGGAAATGGAG	55.556	54.467	253	2	16391102	Intron	hypothetical protein
LOC_Os02g27820.1	RGNMS695	(GCAT)5	GTGGACTTTCTGGTGATCTAAT	TAGTATACAGCCACCAAACAAA	54.914	55.143	358	2	16469850	Intron	conserved hypothetical protein
LOC_Os02g27950.1	RGNMS696	(CCGC)5	CCCATCTTTGAACCAAACAG	CTCTCCTTTCCCTCCCTCTC	58.049	59.367	199	2	16539876	5'UTR	ataxin-2 N-terminal region family protein, expressed
LOC_Os02g28074.1	RGNMS697	(TA)16	AAATCTGAAGTAGCCTCTACCC	TTTCTGCCTTGTCTTGCCCT	55.873	62.203	364	2	16627232	Intron	XRN 5-3 exonuclease N-terminus family protein, expressed
LOC_Os02g28170.1	RGNMS698	(GGCA)6	TTATTAATTTGCATTCTCATCG	TTATTCATTCGTCTTTCATCTG	54.831	54.672	147	2	16672648	3'UTR	transferase, putative, expressed
LOC_Os02g28220.1	RGNMS699	(GGCA)5	TAATTAGCTGCATAACATCAGG	TCATTCTTCCAGTGCATAATAA	54.919	55.108	202	2	16697658	3'UTR	transferase, putative, expressed
LOC_Os02g28570.1	RGNMS700	(TA)13	ACAAGTTATCCTTACTCAGCCT	GAAGAAGATGAGATGAGAGGAG	54.091	54.82	311	2	16905363	Intron	hypothetical protein
LOC_Os02g28600.1	RGNMS701a	(AT)13	AAACTGGCTGTTGAGAGTATTT	CGTGTAGACAGTTAACCATGAA	54.927	55.446	336	2	16917443	Promoter	F-box domain containing protein
LOC_Os02g28600.1	RGNMS701b	(GA)12	GAGGGAGTCAAATTACACTGAT	GCTTGTGAATTGTGTGATAGAG	54.914	55.066	329	2	16917443	Promoter	F-box domain containing protein
LOC_Os02g28680.1	RGNMS702	(AAT)22	CATCTTATTCTTCTTCTGCACC	ACCAGAACCAAGAAGAGAGTC	55.791	55.074	249	2	16959601	Promoter	expressed protein
LOC_Os02g29220.1	RGNMS703	(CT)14	TCTTTCTTTCTTTCTTCCCATA	ATTATTACCGTATCAGCAGGTT	55.051	54.733	336	2	17335578	Intron	expressed protein
LOC_Os02g29464.1	RGNMS704	(GGA)7	GAGGTAACGACCTCTCCTCC	ATCAGCTTCTGCTCCAGGAT	57.771	58.995	210	2	17501909	5'UTR	DNA repair protein RAD50, putative, expressed
LOC_Os02g30050.1	RGNMS705	(CCG)9	AGCAAGAACCGAGCAAAGTC	CTCAAAGAGAAGGCAAATTAAG	59.621	55.304	292	2	17840425	5'UTR	60S ribosomal protein L35, putative, expressed
LOC_Os02g30100.1	RGNMS706	(TA)10	GTATGTCCTTCCATTCCATAAT	AAATTTGAAGCAGTTTGACTTT	54.679	55.063	158	2	17869334	Intron	cytochrome P450 81E1, putative, expressed
LOC_Os02g30310.1	RGNMS707	(GAG)7	GTCCTCCTCCTCCTCGAACAT	AGAGGAACGACGGCGATGAT	61.911	64.302	387	2	18033263	5'UTR	ubiquitin-activating enzyme E1 domain-containing protein 1, putative, expressed
LOC_Os02g30370.1	RGNMS708	(GA)44	TACATAGATAGACTGCTCGCAC	CCAAACTGAGAAATGAAGAAAT	54.946	55.219	150	2	18079443	Intron	transposon protein, putative, CACTA, En/Spm sub-class
LOC_Os02g30380.1	RGNMS709	(ACGT)5	TAAGCTAGCTGAAGAATCAATG	TCATTCTTCCAGTGCATAATAA	54.374	55.108	282	2	18086675	3'UTR	expressed protein
LOC_Os02g30750.1	RGNMS710	(GAAC)6	GGTGACAAACATGAATCATTAC	AAGTACTCACCCTTGCTCTCTA	54.5	55.075	276	2	18319113	Intron	transposon protein, putative, CACTA, En/Spm sub-class
LOC_Os02g30820.1	RGNMS711	(AG)10	CTCCTCGATTTAGAAACAGAAA	TATTACACAGGACTTTGAAGCA	55.53	55.252	292	2	18372443	Intron	hypothetical protein
LOC_Os02g30850.1	RGNMS712	(CTG)7	TTGGTGTGTTATTAGCTCTCTG	AAGCTAAGCAGACATGACAAC	54.846	54.783	388	2	18409006	3'UTR	OsGrx_C8 - glutaredoxin subgroup III, expressed
LOC_Os02g30910.1	RGNMS713	(CT)14	GTCTGTCTGTGCATGTTTGTAT	GAGAAATGGCTCCACTAGATT	55.252	55.139	135	2	18449541	Intron	MTN3, putative, expressed
LOC_Os02g31290.1	RGNMS714a	(TC)19	TTAGTGATTTGCTCATTGTGAT	AACACATGAGATAGTGTATGCG	55.002	55.39	149	2	18770877	Intron	mei2-like protein, putative, expressed
LOC_Os02g31290.1	RGNMS714b	(AATA)6	AATCTAAGTGTGTGCTTTCCA	TTAGTAATGTCGTGTGGGTAAA	55.054	54.99	399	2	18770877	Intron	mei2-like protein, putative, expressed
LOC_Os02g31330.1	RGNMS715	(CTCCAC)5	AGCCTCTAGAGAGAGAGAGCTT	ACTTGACATTTGCCACTTATAG	55.252	53.852	399	2	18788458	Intron	transposon protein, putative, CACTA, En/Spm sub-class
LOC_Os02g31860.1	RGNMS716	(AT)14	GGTATGTAATCATGGATTGTGA	ATCCGGTTCGATCTTGTATT	54.884	56.095	360	2	18816001	Promoter	expressed protein
LOC_Os02g31910.1	RGNMS717	(TA)39	TTCCTCCGTTTCATATTACAGT	ACACATATGTTTCCCGGCGAT	55.52	63.584	200	2	18841094	Intron	potassium transporter 1, putative, expressed
LOC_Os02g32290.1	RGNMS718	(TA)25	CTAATTTCTGGATTACACAGCA	AGACATATATATACAGAAGGCCC	54.789	53.498	136	2	19065441	Intron	expressed protein
LOC_Os02g32330.1	RGNMS719	(TA)11	GACTGTTTAGGGCAGCTTATAG	CCCAAGTTTGATTAAGTTTGTAG	55.21	54.998	278	2	19082557	Intron	expressed protein
LOC_Os02g32370.1	RGNMS720	(CCG)8	TAATAGGTCCTGCACAAATACA	ATGGTGGGAAGGAGAGGGAG	55.065	62.693	275	2	19116035	5'UTR	inositol hexaphosphate kinase, putative, expressed
LOC_Os02g32490.1	RGNMS721	(GT)10	TTGATGTTTCCATACTTCTTGA	TAAATGCTGAGCTAAATCAGTG	54.979	55.099	231	2	19218481	Intron	acetyl-coenzyme A synthetase, putative, expressed
LOC_Os02g32504.1	RGNMS722	(AAT)7	CCTCTCATCAGCTATCTCTCTC	TTTCACGTTTAATTCTCGTACA	55.02	55.263	383	2	19220043	Intron	expressed protein
LOC_Os02g32620.1	RGNMS723	(TCT)10	AGAGAGCTTCACTTCACGTCT	GTTTCTTGGTATGCCGCGTG	55.943	63.756	178	2	19336159	5'UTR	D-mannose binding lectin family protein, expressed
LOC_Os02g32650.1	RGNMS724	(GA)11	TCTCTCTGACCTTGACTCTCTT	GATAGGAGGAAGAAGAAGAAGC	54.967	55.657	313	2	19349026	5'UTR	expressed protein
LOC_Os02g32670.1	RGNMS725	(TA)18	CTCTCTCTCTCTCTCTCTCTCG	GTCACCAGCTCCTTTCTACC	54.498	56.407	384	2	19379565	Intron	retrotransposon protein, putative, unclassified
LOC_Os02g32814.1	RGNMS726a	(GAG)9	ACTCATCTCTGTGCCTCTATTT	CCCTAGTACTCCAGAGTTATGC	54.824	54.894	283	2	19467193	Intron	heavy metal-associated domain containing protein, expressed
LOC_Os02g32814.1	RGNMS726b	(GGC)7	ATAACTAGGGTTTCTCAGATCG	CTGTTCGTGTCGGTGAAGAG	54.415	59.461	251	2	19467193	Intron	heavy metal-associated domain containing protein, expressed
LOC_Os02g33150.1	RGNMS727	(AG)10	GGTGCACTTTCAATAGGATTAT	GTAAATCCATCCTTCCCTCTTA	55.061	56.414	393	2	19710642	Intron	expressed protein
LOC_Os02g33400.1	RGNMS728	(GT)10	TTTCTTTGACGTATATCTGCTG	TTAAACTTCCTACAAACGCTCT	54.944	55.252	235	2	19837075	Intron	F-box domain containing protein, expressed
LOC_Os02g33490.1	RGNMS729	(CGC)9	ATGCTTATATTTACTGACCAAA	TTTGAACTGAATTTGAACTTGT	51.282	54.226	364	2	19915160	Promoter	pyrophosphate-energized membrane proton pump 3, putative, expressed
LOC_Os02g33900.1	RGNMS730	(GA)11	TTTATGGTATTGGAAATAAGGG	AACAATTTATAGAACGACACCC	55.041	54.987	201	2	20198029	Intron	transposon protein, putative, unclassified
LOC_Os02g33990.1	RGNMS731	(AT)23	ATACCTGAGAGGATCAAGGAC	ATGATGATGATGAGATGAGATG	54.795	54.88	323	2	20282140	Intron	transposon protein, putative, CACTA, En/Spm sub-class
LOC_Os02g34010.1	RGNMS732	(AT)17	CAATTATTCCAGCTTTAAGGAC	TAGCTCTCTTCGGTGTTGTT	54.974	55.192	312	2	20305650	Intron	transposon protein, putative, CACTA, En/Spm sub-class
LOC_Os02g34080.1	RGNMS733	(CTCC)6	AGAATTGATTTATGGGATCAAG	TTTACTCCCTCTTCCGAGTC	54.963	56.033	247	2	20385160	Intron	XIB, putative, expressed
LOC_Os02g34850.1	RGNMS734	(CT)14	AAGGAAATGTTGGTTTACTGAC	AAGTGGTGTTCTAGGATCAAAC	55.013	54.995	120	2	20900856	Intron	histone-lysine N-methyltransferase, H3 lysine-4 and H3 lysine-36specific ASHH2, expressed
LOC_Os02g34950.1	RGNMS735	(TGTT)5	ATGCTGTATGTCTAGAGTGCAA	TGAATCTAACTGAATGGATGAA	55.263	54.896	294	2	20958177	Intron	ATP binding domain 1 family, member B, putative, expressed
LOC_Os02g34960.1	RGNMS736	(AACA)5	TTCTTCAGAAATTCATCCTCAT	AGTTCACTCTCCCTCCCTCT	55.531	56.918	393	2	20959969	Promoter	pentatricopeptide repeat protein PPR868-14, putative, expressed
LOC_Os02g34990.2	RGNMS737a	(TCT)19	AGCTAACCTCCTCTCTTCTTCT	CCTAGCCCTGCTCTCTACTA	54.963	54.145	190	2	20980107	5'UTR	amino acid binding protein, putative, expressed
LOC_Os02g34990.2	RGNMS737b	(AATT)6	GGTGGCTAGAGGAGGTCAAG	CCTCCCTCCTCTCCTTGATT	58.891	59.63	358	2	20987020	Intron	amino acid binding protein, putative, expressed
LOC_Os02g35000.1	RGNMS738	(TGTTT)5	ATGTTAATCCTGTTTGAAGGAG	CTTGTCTATACTGTGGTTGTGC	55.1	55.021	114	2	20988998	Intron	chaperone protein dnaJ 10, putative, expressed
LOC_Os02g35090.1	RGNMS739	(CTT)9	ACCTCTCTCTCTACTCCTCCTC	CCCTCTCTCTCTCTCTCTCTCT	55.013	55.298	332	2	21055687	5'UTR	expressed protein
LOC_Os02g35310.1	RGNMS740	(TG)15	TTCATAGGTACACCAAGATCAA	ATATGCATTCAAATCAATGTGC	54.854	57.54	349	2	21223977	Intron	12-oxophytodienoate reductase 2, putative, expressed
LOC_Os02g35420.1	RGNMS741	(AT)10	CTTGAAATTGTGCGCTGATG	CACATATCAATGAGTGTCTGGT	60.401	55.011	150	2	21275766	Intron	oxidoreductase, putative
LOC_Os02g35480.1	RGNMS742	(GCG)7	TCTCTCTGACCTTGACTCTCTT	CACTAACCCTGGTGACGCGG	54.967	66.069	339	2	21323853	5'UTR	expressed protein
LOC_Os02g35590.1	RGNMS743	(AATC)5	TTATCTCGGTGACAAGTTCAG	AATAGTTCTTATTGGACACGATG	55.477	55.157	395	2	21408729	Promoter	glutathione S-transferase zeta class, putative, expressed
LOC_Os02g35600.1	RGNMS744	(TGAT)5	GTAACCTAGAACAGGAGACACG	AGATGAAGATTCGCTTTCTTT	55.667	55.033	150	2	21410637	Intron	PHD finger protein, putative, expressed
LOC_Os02g35830.1	RGNMS745	(TC)16	CTATGTGTGAGAGAGAAGGGAT	GTACTTGCTCTTGATCTTGTTG	55.067	54.384	382	2	21519157	Promoter	expressed protein
LOC_Os02g35840.1	RGNMS746	(TC)12	CATCTTGTCTATTTAAGGGTCC	TGTATCTGAAACTCATCCAGAA	54.653	54.959	254	2	21526725	Intron	expressed protein
LOC_Os02g36140.1	RGNMS747a	(CTGC)6	CCTTATCCTCCTCTCTCTCTCT	GAGGAAGAGGAAGTGTACTTTG	55.119	54.884	212	2	21759153	5'UTR	ent-kaurene synthase B, chloroplast precursor, putative, expressed
LOC_Os02g36140.1	RGNMS747b	(TA)28	AAAGAATCAACCTCCCTATTCT	CATAACTGTTACTTGCCTACGA	55.252	54.903	395	2	21767225	Intron	ent-kaurene synthase B, chloroplast precursor, putative, expressed
LOC_Os02g36400.1	RGNMS748	(GGT)8	ATTGTTTCTTTCTGTGCCTTAC	TTTCAGAGAAAGAGAAGAGGAG	55.316	54.815	387	2	21981997	Intron	ubiquitin carboxyl-terminal hydrolase 4, putative, expressed
LOC_Os02g36414.1	RGNMS749	(ATCT)5	TACTAGTACGTGTTTAGCCGTG	ACTGCACTATATGCACATTCAC	55.015	55.379	364	2	21995170	Intron	sugar transport protein 5, putative, expressed
LOC_Os02g36440.1	RGNMS750	(AT)19	AGTAGCTTTGCTTTCATGATTT	TTCATGATTATATTCCTCCTCC	55.168	54.885	149	2	22004688	Intron	sugar transport protein 5, putative, expressed
LOC_Os02g36700.1	RGNMS751	(TA)26	TCTATCGTTTCGCATATGTTTA	ACATTAGAAGAGCTTGTGGAGT	55.305	54.906	296	2	22145177	Promoter	sucrose transporter BoSUT1, putative, expressed
LOC_Os02g36840.1	RGNMS752	(AGAT)5	AGGGATCAGAGAAGAAGAAGAG	CTGAACCGCAATATATACACC	55.987	54.841	337	2	22223523	Promoter	cytokinin-O-glucosyltransferase 2, putative, expressed
LOC_Os02g36880.1	RGNMS753	(CT)16	GCAGATCCATCTCATAATGTAA	CCAAACAACACCTTAATCCTAT	54.449	54.999	267	2	22253875	Intron	NAC domain protein NAC5, putative, expressed
LOC_Os02g37120.1	RGNMS754	(CT)17	TCAAATCATCAATCAATCAATC	ATTTGTTTATTTGCGTTTAGGT	55.055	54.942	368	2	22430793	Intron	expressed protein
LOC_Os02g37150.1	RGNMS755	(CT)18	TGGTAGATTAACGGATCCAC	TCAGAGATTGGGAGTATAGGAC	55.004	55.004	112	2	22454657	Intron	expressed protein
LOC_Os02g37654.1	RGNMS756	(AT)17	CACAAATTCCTACCCGAACT	GTTCTAGAAGATTTCTCTTCGC	56.668	54.402	400	2	22722224	Intron	1-O-acylceramide synthase precursor, putative, expressed
LOC_Os02g37730.1	RGNMS757	(AT)35	AGACTTTCTAGCTTGCTCACAT	GTGTGTGTGTGTGTGTGTGTAT	55.219	54.986	398	2	22766550	Intron	transposon protein, putative, CACTA, En/Spm sub-class
LOC_Os02g37910.1	RGNMS758	(TG)10	TATTCCTTGTTCTGTATAAGCG	ATAAACAAGAACGAGAAGATGC	54.14	55.392	388	2	22905878	Intron	alkaline phosphatase D, putative, expressed
LOC_Os02g37950.1	RGNMS759	(CTC)8	GTTCTCTCCTCCCTAGCTGC	TCGAATTGAATAATGTCGTATG	58.228	55.384	139	2	22928261	5'UTR	hydrolase/ protein serine/threonine phosphatase, putative, expressed
LOC_Os02g37960.1	RGNMS760	(GCG)9	AGCCCTTCTTCTTCCTCTTC	AACTACAAGCTAGAACTGCCAT	56.802	55.112	253	2	22935412	5'UTR	expressed protein
LOC_Os02g38040.1	RGNMS761	(CT)11	GAGGGCTTGATTTGATCTCT	AACAACATCAACACATACCAAT	55.949	54.46	363	2	22972961	5'UTR	protein binding protein, putative, expressed
LOC_Os02g38120.1	RGNMS762	(AATC)5	AAGTAGCTAGTCAAAGTCCACC	ATCACGCACACGATACCGAT	54.532	61.361	108	2	23040554	Intron	photoreceptor-interacting protein-like, putative, expressed
LOC_Os02g38160.1	RGNMS763	(CGC)7	AGCAGAAGGAGAAGAGGAAT	ACAAGTCAGTCACATACCGTC	54.82	55.054	167	2	23080571	5'UTR	N-acetylglucosaminyltransferase III, putative, expressed
LOC_Os02g38250.1	RGNMS764	(AG)10	CTCCTCGAGCATCCTCCTAAT	TCCTCTCTCTCTCTCTCTCTCA	59.819	55.178	223	2	23134347	Promoter	EMB1745, putative, expressed
LOC_Os02g38440.1	RGNMS765	(CT)15	CTATTGATGATGAATGGAACAC	ATTATTACCGTATCAGCAGGTT	54.592	54.733	106	2	23236980	Intron	steroid dehydrogenase KIK-I, putative, expressed
LOC_Os02g38710.1	RGNMS766a	(CAG)8	GATCAGCAAGGTACTCTCTCTC	GACACGTAATGATCAGATATGC	54.927	54.779	389	2	23391528	Promoter	protein phosphatase 2C containing protein, expressed
LOC_Os02g38710.1	RGNMS766b	(TC)12	AATTTCTCTGAGCTGAAACTGT	GATCAGTTTCTTCACCTCAAGT	55.029	55.102	174	2	23397144	Intron	protein phosphatase 2C containing protein, expressed
LOC_Os02g38820.1	RGNMS767	(TTC)7	CTCTTCACCGACACGAACAG	TCTACATTTCATCATTCACCAC	59.461	55.075	372	2	23460636	Intron	expressed protein
LOC_Os02g39030.1	RGNMS768	(CT)15	TACTGCTGCTATACTCTGCATC	TCTACCTAATCCCACATAATCG	55.105	55.872	162	2	23567241	Promoter	myelin transcription factor 1, putative, expressed
LOC_Os02g39140.1	RGNMS769a	(CGG)8	TCTAGTATTGCCCACATTCATA	AAGCAGCAGAGGAGTAGAGTAG	54.986	54.986	217	2	23637586	5'UTR	DNA binding protein, putative, expressed
LOC_Os02g39140.1	RGNMS769b	(AT)31	TCTCTCTCTCGATCGATCTTAC	CTAACTCGCTAAGTCGCTAAGT	55.436	55.2	316	2	23644434	Intron	DNA binding protein, putative, expressed
LOC_Os02g39140.1	RGNMS769c	(AT)12	AAGCGGCGCCTATAAATAAA	CGAGCACATAATTAAACAAAGA	58.912	54.964	336	2	23644434	Intron	DNA binding protein, putative, expressed
LOC_Os02g39270.1	RGNMS770	(TC)11	GATGATAATACGACACAGTTGC	GTCGGATCTAGTAGACAGGAAG	54.863	54.837	369	2	23710032	Intron	hypothetical protein
LOC_Os02g39410.1	RGNMS771a	(CTC)7	CACCTTTCAAATACCTACCACT	CTTCAAATCTTCAATCTACGTG	55.058	54.35	206	2	23771333	Intron	protein phosphatase 2C containing protein, expressed
LOC_Os02g39410.2	RGNMS771b	(CTC)7	CAGATAGAGAGGTCAGATCAGG	GGCTATATTTGGTAGCATTTGT	55.65	55.252	392	2	23775536	5'UTR	protein phosphatase 2C containing protein, expressed
LOC_Os02g35910.1	RGNMS772	(CAC)7	ATAAGTGCTTTCTTTAATCGGA	CCAACGAAGAAGAGTAAGAGAC	55.118	55.041	198	2	23776429	5'UTR	catalytic/ protein phosphatase type 2C, putative, expressed
LOC_Os02g39570.1	RGNMS773	(AT)41	GCGATATGTTTATTATGTGTGC	GGATTTATTTAGGAGCATTGTC	55.015	54.739	316	2	23884052	Intron	acetolactate synthase/ amino acid binding protein, putative, expressed
LOC_Os02g39570.2	RGNMS774	(AT)41	GATTGAGCCGACTTCTATTTAT	AATGCTCGAGTGTGAAAGATA	54.506	55.135	383	2	23884653	Intron	acetolactate synthase/ amino acid binding protein, putative, expressed
LOC_Os02g39600.1	RGNMS775a	(AT)47	GTACATCATCTTGTCATCTCTT	TTAATATTGCTTTGCTCAGATG	50.851	55.038	234	2	23889753	Intron	outer envelope protein, putative, expressed
LOC_Os02g39600.1	RGNMS775b	(TA)26	CAAAGGGTCATCTTGATAGATT	AGCAACAATAGGACGAGTAAAT	55.022	54.903	369	2	23889753	Intron	outer envelope protein, putative, expressed
LOC_Os02g39660.1	RGNMS776	(AT)13	CCATCTGCTCATTCTAGCTACT	AAATAATCAGTGAAATCACCC	55.582	53.278	119	2	23948422	3'UTR	receptor kinase-like protein, putative, expressed
LOC_Os02g39750.1	RGNMS777	(CCT)7	GTAAGTATTCGCCGCCCTTCT	TGTCATTATCTCTCTTCTCCCT	61.769	54.719	382	2	24000263	Intron	conserved hypothetical protein
LOC_Os02g40190.1	RGNMS778	(TCTCT)5	TCTCTCTCTCTCTCTGACTCTTG	ACAGTGCCCAATCTATCTACC	54.861	55.776	395	2	24316734	Promoter	leucine-rich repeat receptor protein kinase EXS precursor, putative
LOC_Os02g40220.1	RGNMS779	(CCGGC)6	GTGAAACCAGGGTGTAGTAGTT	GAGTGGAGTGGATTGGATTC	54.952	56.894	168	2	24327998	Intron	retrotransposon protein, putative, unclassified
LOC_Os02g40770.1	RGNMS780	(AT)12	CATTAGCATTAGGCTGTGTTTA	GTTAATTGCACAGAAGTCACAC	54.997	54.973	285	2	24710862	Intron	pre-SET motif family protein, expressed
LOC_Os02g40784.1	RGNMS781	(ACA)8	AACATTAACCACCCATTTATGT	TTTAATTCCGAAATTCAGCTAT	55.104	55.061	230	2	24712942	Intron	CER1, putative, expressed
LOC_Os02g40810.1	RGNMS782	(TC)10	AAAGGATTTGGAGTAGAGAAGA	ATCTGATAATCCAATCAAGAGG	54.106	54.943	205	2	24727244	5'UTR	ubiquitin protein ligase PRT1, putative, expressed
LOC_Os02g40860.1	RGNMS783	(CCG)9	CACGAGCACGAGCACAATCC	GAAGCTTCCACAGCTGAGTT	65.298	57.255	234	2	24760940	5'UTR	casein kinase I isoform delta-like, putative, expressed
LOC_Os02g40880.1	RGNMS784	(GGT)7	GTTTAATTTACACTAAGGCGCT	AAATGGGACTTTCTTTACCTTT	54.862	55.333	331	2	24772351	Intron	60 ribosomal protein L14, putative, expressed
LOC_Os02g41450.1	RGNMS785	(CATG)5	TCATGTTAAGATCTTGTTGCAT	GAATCAAGTGATTGGGATAGAT	55.002	54.774	232	2	24811202	Intron	no apical meristem protein
LOC_Os02g41520.1	RGNMS786	(CTCTC)5	TATTTATTGCGGCCTCTTCT	ACTCCTCTCTCGTCTCGTGT	56.683	56.539	104	2	24893654	5'UTR	glycosyl transferase family 8 protein, expressed
LOC_Os02g41590.1	RGNMS787	(TC)10	AACTTATTCCGGTTTGGATAG	AACAAATTAACAGAAGCCAAAT	55.061	54.891	360	2	24935769	Intron	adenosine kinase 2, putative, expressed
LOC_Os02g41780.1	RGNMS788	(AGG)7	ATCTCAAATAGGAGAATGAGGA	TATCCAATCTATTGCACTTTCA	54.664	55.108	332	2	25113211	5'UTR	integral membrane protein like, putative, expressed
LOC_Os02g41930.1	RGNMS789	(AT)14	CTATGGCTTATTCGGTATGATT	AAACAAGTTCAAATTCAGTTCA	55.19	54.226	223	2	25189256	Promoter	F-box domain containing protein
LOC_Os02g41940.1	RGNMS790	(ATTA)5	TTTGTCTTGTAGATGGCTATGA	GGATTAGCTGAACTGAATTTGT	55.173	55.241	251	2	25193862	Promoter	nuclease/ nucleic acid binding protein, putative
LOC_Os02g41954.1	RGNMS791a	(GGCT)5	CAGTCAACTATTGATCTCCAAA	AGCAGTCATATTCCTTCATTGT	54.565	55.507	375	2	25194954	Intron	gibberellin 2-beta-dioxygenase 7, putative, expressed
LOC_Os02g41954.2	RGNMS791b	(GGCT)5	CGCATAAATAATTGTAATAGGG	GGCTCAAATATTACTTTATTCAAA	53.628	54.065	131	2	25195395	3'UTR	gibberellin 2-beta-dioxygenase 7, putative, expressed
LOC_Os02g42040.1	RGNMS792	(CGG)8	ACCAGATATGTGAGATCCCTT	TTCTTAATTGCTGGCTAGCTT	55.089	56.242	355	2	25269658	Intron	regulator of nonsense transcripts 2, putative, expressed
LOC_Os02g42110.1	RGNMS793	(AT)33	TGATTTACAAGAACCATACCAA	AATACTAGGCCTTCTCCTCTCT	54.877	54.79	394	2	25314214	Intron	wall-associated kinase 1, putative
LOC_Os02g42200.1	RGNMS794	(TC)12	TTTCTTCTGTCCTCGAATAGTT	ATCAAGTCAGAAGCGTTAATTT	54.98	55.02	196	2	25374659	Intron	expressed protein
LOC_Os02g42300.1	RGNMS795	(AGT)7	CATTGCATTTACAAGGTCATT	AACTAGAGTGAAGTGACCCAAC	55.274	55.058	397	2	25431936	3'UTR	expressed protein
LOC_Os02g42310.2	RGNMS796a	(CGCA)5	TATACTCATTCAGTGATCCAGC	TCATAGCCATCTACAAGACAAA	54.5	55.173	377	2	25441061	Promoter	lysosomal protective protein precursor, putative, expressed
LOC_Os02g42310.1	RGNMS796b	(CGCA)5	GGTTAACCATGTCTGTCCTTAC	CCATTGGCATGGTATAACTTT	55.274	56.583	112	2	25443805	Intron	lysosomal protective protein precursor, putative, expressed
LOC_Os02g42350.1	RGNMS797	(AT)18	CAGATACTTCCCATGAAGAGAT	CCTGATGATACTTATAGCGGTC	55.004	55.629	342	2	25463060	Intron	nitrilase 4, putative, expressed
LOC_Os02g42600.1	RGNMS798	(TA)24	TATACCAACATGAATACATCCG	CTCGGCTATTAGATGTACTGGT	55.108	55.316	156	2	25620952	Promoter	CPL1, putative, expressed
LOC_Os02g42850.1	RGNMS799	(CCT)7	GTCTTCTTCAGAGAGAGGGTC	TTGAGACTTATTCACATCTTGC	54.685	54.714	159	2	25753984	5'UTR	transcription factor LAF1, putative, expressed
LOC_Os02g42940.1	RGNMS800	(CT)18	GATGCTGGCTTAAATCTCAC	TACCCTGCTCTCTGGAGACT	55.027	56.607	171	2	25825767	5'UTR	VAP27, putative, expressed
LOC_Os02g42950.1	RGNMS801	(TC)21	AAATTTAAGCACAACTATGTGG	TGAGAGAGAGAGAGAGAGAGGA	53.904	55.178	390	2	25836813	Promoter	yabby15 protein, putative, expressed
LOC_Os02g43350.1	RGNMS802	(CT)10	ATTTGGTGGAATCGTTAGTTAG	GAGGAAGAGGAAGTGTACTTTG	55.147	54.884	394	2	26150407	5'UTR	OsFtsH7 - Oryza sativa FtsH protease, homologue of AtFtsH7, expressed
LOC_Os02g43470.1	RGNMS803	(CT)13	GAAGAGAAGAACAGAGAGGAAA	GGAAGAAGAAGAAGAAATGATG	54.642	54.868	392	2	26236770	Intron	glutamate dehydrogenase A, putative, expressed
LOC_Os02g43670.1	RGNMS804	(GA)22	CTGAGAGAGGAAGAGGAGGT	CCTCTCTCCAGATCCACATC	55.141	57.114	400	2	26344199	3'UTR	transferase family protein, expressed
LOC_Os02g43690.1	RGNMS805	(CTTC)5	GATGGATATCTCACTGGCTC	GTGCCCTATAAATCACTCCTC	54.567	55.42	271	2	26364170	Intron	GTP-binding protein YPTM2, putative, expressed
LOC_Os02g43710.1	RGNMS806	(AAAT)5	AGCGAAAGAGCGGACGAGGAC	CTTTGGAAACTTCGGTTAAAT	67.394	55.252	346	2	26379363	Intron	methylglutaconyl-CoA hydratase, mitochondrial precursor, putative, expressed
LOC_Os02g43750.1	RGNMS807	(GCGA)5	CAATATGCATGGAAAGTACATC	TGTCTAAATTAGGAGAGGGAGA	54.817	54.914	344	2	26397394	5'UTR	transcription initiation factor, putative, expressed
LOC_Os02g44136.1	RGNMS808a	(AT)24	TGAAGATTTCAGACTTTCATCA	CATCAAAGAATGACTTTCACTT	55.088	53.722	132	2	26705160	Intron	retrotransposon protein, putative, Ty1-copia subclass
LOC_Os02g44136.1	RGNMS808b	(GA)11	CGGTAATCCTTCCTGTCTACTA	AAACGGCGGCGATCAGAGAAAG	55.295	68.739	130	2	26705160	Intron	retrotransposon protein, putative, Ty1-copia subclass
LOC_Os02g44360.1	RGNMS809	(GA)19	TTATCAGACAAATTTGAAGCAC	AACATGCACCATTAGTAATCAA	54.741	54.898	298	2	26834957	Promoter	SCARECROW gene regulator, putative, expressed
LOC_Os02g44530.1	RGNMS810	(GATC)5	ATAAGTGCTTTCTTTAATCGGA	CCAACGAAGAAGAGTAAGAGAC	55.118	55.041	198	2	26973364	Promoter	expressed protein
LOC_Os02g44550.1	RGNMS811	(CT)10	GTAGATCACGGAGAGAGATCAT	ATGGCAAGTCTAGTGTGGAG	54.971	55.313	391	2	26988568	Promoter	NADP-dependent malic enzyme, putative, expressed
LOC_Os02g44600.1	RGNMS812	(AT)11	GTGAGTCTCTCACCTGATCC	ATATGGAGGACGAGATAATCAG	54.46	54.977	383	2	27021767	Intron	expressed protein
LOC_Os02g44610.1	RGNMS813	(TA)13	TCCTCTCATCTCATCTTCTTCT	CTAATTAATCTGCACAATTTGG	54.82	54.376	279	2	27028973	Intron	protein kinase, putative, expressed
LOC_Os02g44930.1	RGNMS814	(TGT)7	AGCTAGTGGTCGATCCTATTTA	CTCCGGCTTAATTTAGATACTG	54.987	55.16	399	2	27220680	Intron	HMG1/2-like protein, putative, expressed
LOC_Os02g45054.1	RGNMS815a	(CT)28	ACACGTACATGCATCACTTACT	CAACTAGCATTAGCACATCTCT	54.88	54.122	158	2	27315075	Intron	INDETERMINATE-related protein 9, putative, expressed
LOC_Os02g45054.1	RGNMS815b	(TA)10	TGAAACACACATCTCTTCATTT	TAGAAATTGATTGGCCTAATTT	54.865	54.918	362	2	27315075	Intron	INDETERMINATE-related protein 9, putative, expressed
LOC_Os02g45180.1	RGNMS816	(CCT)10	AAACCAAGACAAGAGAGAGAGA	AATCAAGAATCAAGAAGAGGC	54.988	55.263	338	2	27417044	5'UTR	ORM1-like protein 2, putative, expressed
LOC_Os02g45250.1	RGNMS817	(TCGC)6	AATCGAGGGATTAAATTAACG	ACTCCACTAGCTTGCTCACA	55.149	56.184	117	2	27489044	5'UTR	homeobox protein FWA, putative, expressed
LOC_Os02g45400.1	RGNMS818	(AT)24	GTGATTCCTCCTCGACATCGC	GTCAGGTGGTCACAGGTAGG	64.308	57.979	305	2	27606100	Intron	transposon protein, putative, Pong sub-class
LOC_Os02g45650.1	RGNMS819	(AGG)7	TTTCACCGTCTTCCACAGCG	CCGAAACCCTAGAAACCGAG	64.604	60.966	398	2	27757891	Promoter	CAAX prenyl protease 1, putative, expressed
LOC_Os02g45660.1	RGNMS820	(GGT)7	GTGCGCTATCTATTTATTACAGT	AAACAGAAGACCAGATTCATTC	52.676	55.038	305	2	27768919	Intron	2-C-methyl-D-erythritol 2,4-cyclodiphosphate synthase, chloroplast precursor, putative, expressed
LOC_Os02g45670.1	RGNMS821	(AAT)7	GTAAACACACCCAATATGAACA	CCAATATCCAAGAGATTCTGAT	55.048	54.943	192	2	27771113	Intron	DNA binding protein, putative, expressed
LOC_Os02g46130.1	RGNMS822	(GCG)7	AGATTTATGGGATTACGACTTG	AATTAGCGAAAGAAGAAACAAA	55.072	55.303	393	2	28106986	Promoter	aspartyl-tRNA synthetase, putative, expressed
LOC_Os02g46120.1	RGNMS823	(CCG)7	GAGAGAGAAACAGAGAGGGAG	ATCAAACTCCCAAGTTACACTC	54.869	54.995	334	2	28107558	5'UTR	regulatory protein, putative, expressed
LOC_Os02g46260.1	RGNMS824	(TA)26	CTAATTTCTGGATTACACAGCA	AGACATATATATACAGAAGGCCC	54.789	53.498	136	2	28210678	Intron	serine carboxypeptidase 1 precursor, putative, expressed
LOC_Os02g46400.1	RGNMS825	(TTC)12	AGTGTACAATCTTCTTCTCGCT	ATTATTTCGTGGTATAGTTGGC	55.063	55.108	177	2	28267640	Promoter	expressed protein
LOC_Os02g46520.1	RGNMS826	(GCC)8	CTCTCCTCTCCTCTCCTTCTT	AGGAACCTGTAAACTTCAAATG	55.986	55.177	354	2	28356958	5'UTR	acetylornithine deacetylase, putative, expressed
LOC_Os02g46680.1	RGNMS827	(TA)20	AAAGAATCAACCTCCCTATTCT	CATAACTGTTACTTGCCTACGA	55.252	54.903	395	2	28482630	Intron	multidrug resistance protein 2, putative, expressed
LOC_Os02g46730.1	RGNMS828	(TA)35	AAACACATCATCAAATGGTTTA	TAAACCTCACTTCAATGTCTCA	54.707	55.043	332	2	28536558	Intron	conserved hypothetical protein
LOC_Os02g46870.1	RGNMS829	(AG)19	TGTTACGATATGATGGAAGAAA	GACGGTATGTGACTGACTTGT	54.952	55.054	381	2	28584701	Intron	transposon protein, putative, CACTA, En/Spm sub-class
LOC_Os02g46910.1	RGNMS830	(AG)11	CCTCTTTCCCTGTCATCTCT	ACGCTTTAGTATCCACTGTTCT	55.881	54.96	380	2	28616522	5'UTR	xyloglucan endotransglucosylase/hydrolase protein 30 precursor, putative, expressed
LOC_Os02g46940.1	RGNMS831	(TC)20	AGCTACTGTTGTTCTTGGAGTT	CTCAAAGAGAAGGCAAATTAAG	54.986	55.304	230	2	28646886	5'UTR	KAN, putative, expressed
LOC_Os02g47070.1	RGNMS832	(AT)36	CTCTCTCTCTGATCTGACACCT	TAGATAGGAAGAGGAAATGGAG	55.252	54.467	171	2	28732980	Intron	hypothetical protein
LOC_Os02g47170.1	RGNMS833	(CT)13	TCCTCACTCTTCTTGTTCTTCT	AGCTTAGTAGATTGGGAAATCA	54.988	54.955	185	2	28795388	Promoter	expressed protein
LOC_Os02g47230.1	RGNMS834	(TCCA)5	ATTTAACCGAAGTTTCCAAAG	TCTGGGATTTATTTGAGCTAAG	55.252	55.493	387	2	28821387	Intron	expressed protein
LOC_Os02g47420.1	RGNMS835	(CTCCT)7	TACGGAGCACGACTGCACGG	CGCTATAGAAGTAGCGATGATT	67.974	55.689	207	2	28947815	Intron	pollen-specific kinase partner protein, putative, expressed
LOC_Os02g47640.1	RGNMS836	(AGT)10	AGGGAAGTGAGGAGGGAGGT	CTCTCTCTCTCTCCCGTAGG	61.398	55.793	242	2	29102646	5'UTR	tubby-like protein, putative, expressed
LOC_Os02g47800.1	RGNMS837	(GAG)9	AAAGTGTTTCCACTTGTCAATC	TTGTGATTGGTTCAGAAGATAA	55.871	54.979	314	2	29228326	5'UTR	monodehydroascorbate reductase, cytoplasmic isoform 2, putative, expressed
LOC_Os02g47810.1	RGNMS838	(GCCA)5	GTAGATCACGGAGAGAGATCAT	GGCAAGTCTAGTGTGGAGAC	54.971	54.814	389	2	29236341	Promoter	dof domain, zinc finger family protein, expressed
LOC_Os02g47890.1	RGNMS839	(CT)15	CTATTGATGATGAATGGAACAC	ATTATTACCGTATCAGCAGGTT	54.592	54.733	106	2	29293380	Intron	expressed protein
LOC_Os02g47970.1	RGNMS840	(GA)10	TCACTAACCTCTGCTTCTTCTT	CTGCACCTCCTCCTCCTCCT	55.197	63.197	256	2	29335385	5'UTR	calpain-like protein, putative, expressed
LOC_Os02g48040.1	RGNMS841	(TACG)5	GTACTCACCCTCGAACCAAAC	TCTTCAATCCAAGGCTATAAAT	58.563	54.899	333	2	29401061	Intron	hypothetical protein
LOC_Os02g48190.1	RGNMS842	(TA)27	TTTGGTCCTCGTTTATCCTC	TGTCGCTAATTGTATAGATGGA	56.725	55.142	394	2	29499162	Intron	expressed protein
LOC_Os02g48400.1	RGNMS843	(TG)11	GAGTACATGCTATGTCTGCCA	AAACACACACATATTCAGCAAC	56.398	55.263	278	2	29633105	Intron	expressed protein
LOC_Os02g48690.1	RGNMS844	(CTG)7	TCTTATCACAGGTCAAGATCAA	TCTCAGACACACTAAAGCTCTG	54.959	55.014	321	2	29801395	Intron	hypothetical protein
LOC_Os02g48710.1	RGNMS845	(CGAT)5	CAAGCTCCTCTACTTCTTCCTA	TTCACCTCAACTCGATACCTA	54.906	54.983	186	2	29806417	Promoter	hypothetical protein
LOC_Os02g48820.1	RGNMS846	(CTG)10	AGAGGAGAAATACGAGCAGATA	GATGCAGAGTATAGCAGCAGTA	55.089	55.105	301	2	29871361	Promoter	uclacyanin-2 precursor, putative, expressed
LOC_Os02g48830.1	RGNMS847	(GCA)10	ATAGAGATATTGCCTTGCATTT	ATGGCTATATATATGATTGGGC	54.919	54.934	358	2	29871394	Promoter	microtubule-associated protein MAP65-1a, putative, expressed
LOC_Os02g48980.1	RGNMS848	(AG)16	CACACACACAACTCCACTAGAT	GTCCTCTTCTACCCTTCTTCTT	55.166	55.048	199	2	29943689	5'UTR	GPI-anchored protein, putative, expressed
LOC_Os02g49090.1	RGNMS849	(AT)12	AGCGGGAGGACTCCACCAAG	CGAGGCAGGACACCTTGGGC	66.109	69.654	273	2	30010883	Intron	nucleotide binding protein, putative, expressed
LOC_Os02g49150.1	RGNMS850	(TC)29	CAAGGGAAGATTTATCAGAGAG	AACATCAATATGAATGTGGAAA	54.914	54.624	311	2	30048137	Intron	expressed protein
LOC_Os02g49180.1	RGNMS851	(GAG)7	AACTACACCAATCCATAAGTCC	TCTCTGACAAGATACCATGAAA	54.814	54.959	244	2	30066776	Promoter	ATRPAC43, putative
LOC_Os02g49190.1	RGNMS852	(CCT)7	TCCTCCTCTTCTAGGATTTGTA	GCGAATAATAATAGTACACGCA	54.914	54.96	163	2	30068435	Intron	SWI/SNF-related, matrix-associated, actin-dependent regulator of chromatin subfamily B member 1, putative, expressed
LOC_Os02g49230.1	RGNMS853	(TGTT)5	GGAGGGTTTAAATAGGGTTG	CCCTCTCTCTCTCCTCTCCC	55.274	59.489	391	2	30092297	Intron	zinc finger protein CONSTANS-LIKE 11, putative, expressed
LOC_Os02g49350.1	RGNMS854	(CGC)7	CATTGTGCACTGAAGATGAG	GGACTTATGGATTGGTGTAGTT	55.187	54.814	342	2	30153602	Promoter	uclacyanin-2 precursor, putative, expressed
LOC_Os02g49420.1	RGNMS855	(CCT)7	AGAGAGCTTCACTTCACGTC	GGTGATGAGAGAGAGAGAGAGA	54.675	55.301	133	2	30193979	5'UTR	fasciclin-like arabinogalactan protein 10 precursor, putative, expressed
LOC_Os02g49770.1	RGNMS856	(TG)10	CAGGATGCTACTGTTATTTGTG	ACCCACCTTTATTGAAATCTTA	55.129	54.681	386	2	30424361	Intron	expressed protein
LOC_Os02g49790.1	RGNMS857	(TCG)8	GATGGATTTGTTTAGGTTTGAG	GGAGCTGTATGGCTCTATAAAC	55.489	54.976	348	2	30428159	Promoter	ALMT1, putative, expressed
LOC_Os02g49780.1	RGNMS858	(CGA)8	AGTGAGTAGCAGAGCGAGAG	AACAACCATTATAGAACGAACC	55.079	54.987	245	2	30428682	Promoter	expressed protein
LOC_Os02g50174.1	RGNMS859	(TC)20	ATGTAGAACCTCTCCTTCACC	CACCTGTCAGTTTCTCTCTCTT	54.88	55.345	260	2	30648195	Intron	caleosin related protein, expressed
LOC_Os02g50320.1	RGNMS860	(CGAGG)5	AATTATTCTCTCGCCACGTC	GGAGGAAGGTAGGGAGAGGG	56.904	61.316	163	2	30714987	5'UTR	ATMAP70-3, putative, expressed
LOC_Os02g50340.1	RGNMS861	(TA)50	TGGTAATGCCTAAGTAATTGAA	AAATGATAGACCATCTTGTCGT	54.376	55.352	393	2	30738423	Promoter	MAC/Perforin domain containing protein, expressed
LOC_Os02g50480.1	RGNMS862	(TAC)8	CTTGTCACCACGCTGGCCACT	GCCATCTCTAGACTCCACTAAT	68.059	54.365	332	2	30817163	Promoter	histidine kinase 1, putative, expressed
LOC_Os02g50590.1	RGNMS863	(AT)27	AGTATTTAGGAGGTTGCCACTA	TGGTACTACGACCTTACCCTAC	54.915	55.091	278	2	30891608	Intron	hypothetical protein
LOC_Os02g50690.1	RGNMS864	(TA)40	AATACTCTCTCCGTTTCACAAT	ACAAAGTGGTACACGTATCGTA	54.693	54.915	386	2	30962039	Promoter	anther-specific proline-rich protein APG precursor, putative, expressed
LOC_Os02g50770.1	RGNMS865	(ATCG)5	AAACTAGAGCTGGTGCTTTG	CAGACACACATGATGGTTAAGT	54.95	55.097	388	2	30995471	3'UTR	peroxidase 65 precursor, putative, expressed
LOC_Os02g50790.1	RGNMS866	(TG)10	GTAAGTGGAGAAACTCTTCCG	GCTACAACAGAGAGATAGGAGG	55.703	54.995	126	2	31003699	Intron	expressed protein
LOC_Os02g50970.1	RGNMS867a	(CGG)7	TCCAATCTTTCTATCCAACAAT	GGGATTAGGTTAGGATTAGGAT	55.415	54.655	158	2	31166107	5'UTR	protein kinase domain containing protein, expressed
LOC_Os02g50970.2	RGNMS867b	(CGG)7	TATGAAAGAATAGTCGTGTGGA	ATATATCGATTGAGACAAAGGC	55.014	55.134	323	2	31173564	Intron	protein kinase domain containing protein, expressed
LOC_Os02g50990.1	RGNMS868	(CT)25	CAACGCCAATCCTTCCTTCC	AGTGAGGAAAGCAGGCGAGAAT	64.005	63.771	101	2	31184904	5'UTR	RING-H2 finger protein ATL1Q, putative, expressed
LOC_Os02g51230.1	RGNMS869	(AT)29	TCAAGAACAGATGTCTAGTGGA	ATGTTCTCTGAAACCTGGAAT	55.024	55.298	175	2	31343439	Intron	transposon protein, putative, CACTA, En/Spm sub-class
LOC_Os02g51280.1	RGNMS870	(GA)11	GACAAACTTGAACCTTCCTTTA	TAATCCGCAATTATTACTCACA	55.295	55.156	383	2	31390881	Promoter	TCP-domain protein, putative, expressed
LOC_Os02g51320.1	RGNMS871	(CT)13	TTCAACTCGGTCAACTTCTC	ATGACTGCTTCAGACTCTTTCT	55.412	55.011	185	2	31419352	5'UTR	DNA binding protein, putative, expressed
LOC_Os02g51590.1	RGNMS872	(ACCC)5	TTTCTCTCTCTCTCTCTGATCC	AGAAGTGGTTTCTATAGATTCTGA	54.523	53.451	376	2	31591282	Promoter	2,3-bisphosphoglycerate-dependent phosphoglycerate mutase, putative, expressed
LOC_Os02g51830.1	RGNMS873	(CCG)7	TTATCTCGGTGACAAGTTCAG	AATAGTTCTTATTGGACACGATG	55.477	55.157	395	2	31749538	Promoter	histidyl-tRNA synthetase, putative, expressed
LOC_Os02g52340.1	RGNMS874	(TA)46	GGCAGAAATAAAGTGGTAATGT	AACAGTTCAAATTCAGTTCAAA	55.136	54.226	254	2	32037982	Intron	MADS-box transcription factor 22, putative, expressed
LOC_Os02g52510.1	RGNMS875	(AGAT)6	GAACAAGAAGCCAAGGAGTG	CCCTCTCTCTCTCTCTCTCTCT	57.514	55.298	395	2	32121040	Intron	DNA repair protein RAD54-like, putative
LOC_Os02g52730.1	RGNMS876a	(TA)30	ACTGATTTGGCCCTTGTTCT	AAACTCCAGTTCATACATCTCC	58.646	54.914	211	2	32249215	Intron	ferredoxin--nitrite reductase, chloroplast precursor, putative, expressed
LOC_Os02g52730.1	RGNMS876b	(ATAG)5	AATTTAATTTGGGAGCTGTTG	AAAGATTTCTCTGGAGCGGC	56.038	60.846	193	2	32252059	Promoter	ferredoxin--nitrite reductase, chloroplast precursor, putative, expressed
LOC_Os02g52880.1	RGNMS877	(CCG)7	AAAGAAGCAGGAAGCCACTC	TGCCTCTTCTTCTTTCACTACT	58.672	55.197	118	2	32324247	5'UTR	ybaK/prolyl-tRNA synthetase associated region, putative, expressed
LOC_Os02g52930.1	RGNMS878	(GTTC)5	TGCCAAGTACAATCTAATAACAA	AAGAACCTGCTTTATTCATACG	54.466	55.44	367	2	32353906	Intron	nodulin protein, putative, expressed
LOC_Os02g53330.1	RGNMS879	(CGC)7	CTCCTCCTCCTCCATCCATT	AAACTTGTCATCCTTCTCCTC	60.412	55.008	384	2	32642569	5'UTR	1-aminocyclopropane-1-carboxylate deaminase, putative, expressed
LOC_Os02g53440.1	RGNMS880	(TA)29	ATTTGCAGCTGTACATGTGAT	AAATTCATTTGTGATTTCCTTC	55.786	54.996	148	2	32693710	Intron	expressed protein
LOC_Os02g53450.2	RGNMS881a	(TCA)7	GACGACGACCAACCCTAACC	CATCAGCTTCTGCTCAGGAT	61.707	58.129	272	2	32696923	5'UTR	expressed protein
LOC_Os02g53450.1	RGNMS881b	(TCA)7	GACTAGTGGAAATAAAGGGACA	ATTAATTTCATCCATCACCAAT	55.1	55.069	347	2	32697874	Intron	expressed protein
LOC_Os02g53500.1	RGNMS882a	(TC)13	TTAACATATTGCGTACTACTATCA	GATTAAGGAATAAGGATTGCTG	51.74	54.899	326	2	32718546	Intron	replication factor C subunit 3, putative, expressed
LOC_Os02g53500.1	RGNMS882b	(AT)12	GTTTCTTCGACATCTTCTCTTC	GTACTACTTGCATACTCCCTCC	54.914	54.727	381	2	32718546	Intron	replication factor C subunit 3, putative, expressed
LOC_Os02g53590.1	RGNMS883	(CT)27	TCCGATGAGTTACACTACTACG	CATTCAGACAGACAATTACCAG	54.721	54.914	359	2	32774390	Intron	S locus-related glycoprotein 1 binding pollen coat protein containing protein, expressed
LOC_Os02g53700.1	RGNMS884	(CT)14	CTATCTGTCTGTCTGTCTTTGC	TGTAATTTCATTTCTCCAACAA	54.344	54.998	172	2	32854355	Intron	expressed protein
LOC_Os02g53830.1	RGNMS885	(AAAG)6	GGGACGGTTTGAAGGCAAGC	ACATCAAATTTCTCTCCAAATC	66.252	54.977	341	2	32962462	Intron	MTD1, putative, expressed
LOC_Os02g54000.1	RGNMS886	(CT)16	CAAGTCTGCATGGATTGTATAG	ATCCCTTCTCTCTCACACATAG	55.048	55.067	236	2	33067415	Promoter	S-adenosylmethionine-dependent methyltransferase/ catalytic, putative, expressed
LOC_Os02g54010.1	RGNMS887	(GGT)10	CTAGAGAGCTACAGAAGCAAGG	CACGGATCTCCTATAAATTCTC	55.546	54.726	176	2	33072442	5'UTR	triacylglycerol lipase, putative, expressed
LOC_Os02g54060.1	RGNMS888	(GCT)7	GCTTTGCTCGCTCGCTCTTT	GAGTGTGTATCGATGCTATTTG	64.404	55.036	210	2	33111387	5'UTR	chaperonin, chloroplast precursor, putative, expressed
LOC_Os02g54500.1	RGNMS889	(CCG)8	GTTCAGAGTGGCAATCAGTAG	TTTGACACATCACTGCTATCT	55.036	53.329	240	2	33366546	5'UTR	WD40-like, putative, expressed
LOC_Os02g54520.1	RGNMS890	(CAAAA)5	TATCTGCATTTATTCGTTGAAA	AATTATAATAGCCCATCAGACT	55.273	51.735	132	2	33395860	Intron	myb-like DNA-binding domain containing protein, expressed
LOC_Os02g54870.1	RGNMS891	(TC)12	CGGGTGGTGTCTATTTACTAAT	GCGAGAGGTAAGAGAGAGGG	55.031	58.228	156	2	33598010	Promoter	expressed protein
LOC_Os02g55030.1	RGNMS892	(CGC)7	TTCCTAGTGAAGACAATGGC	ATGACCACCAAGCCAACTTC	55.372	59.973	151	2	33704084	5'UTR	mutT/nudix family protein, putative, expressed
LOC_Os02g55120.1	RGNMS893	(CCG)8	AGATGGATTGGGAATAGAATC	CTACTCCTCCTGCTGCTGAC	54.68	57.77	142	2	33756764	5'UTR	translation initiation factor IF-3, chloroplast precursor, putative, expressed
LOC_Os02g55130.1	RGNMS894a	(GA)19	ACAAGTCAGTCACATACCGTC	GAGCAAAGGAGAAGAGGAAT	55.054	55.24	167	2	33769475	Intron	serine carboxypeptidase K10B2.2 precursor, putative, expressed
LOC_Os02g55130.1	RGNMS894b	(GT)10	TAAATTCACTGGTTGATTTGAA	GGATTCAGACTAGCTAACTGCT	54.998	54.761	337	2	33769475	Intron	serine carboxypeptidase K10B2.2 precursor, putative, expressed
LOC_Os02g51540.1	RGNMS895	(CGC)7	AAAGTTTAGTGGGCAATTAGAA	ATTTATGACTCAGATTATCCCG	55.047	54.996	228	2	33773799	3'UTR	pepsin A, putative, expressed
LOC_Os02g55300.1	RGNMS896	(AG)12	GTCTCCGTCTTCGTCTTCTC	CGAATATGAACAAATCAAAGAA	56.567	54.7	223	2	33847477	Promoter	CCR4-NOT transcription complex subunit 7, putative, expressed
LOC_Os02g55320.1	RGNMS897	(AG)12	AGAATCCATTTATTCATTCACC	AGGAGAGAAAGAAAGAAAGTCC	54.799	55.166	394	2	33858973	5'UTR	two-component response regulator ARR18, putative, expressed
LOC_Os02g55480.1	RGNMS898	(AG)11	AGCATTATTACTCACATCTCCC	ACAAACTTGAACTTCGCTTTAT	55.044	55.095	376	2	33970079	Promoter	protein binding protein, putative, expressed
LOC_Os02g55640.1	RGNMS899a	(TG)15	ATACGTACACATGTACAGGGC	ACCAACTGAACTAACCATCATT	55.077	55.274	328	2	34071047	Intron	proteasome maturation factor UMP1 family protein, expressed
LOC_Os02g55640.1	RGNMS899b	(TCT)8	GTACCCACAGTGACAAATATGA	AGCTTGCATTAAACACCTAAAT	55.03	55.068	325	2	34071047	Intron	proteasome maturation factor UMP1 family protein, expressed
LOC_Os02g55770.1	RGNMS900	(AT)10	GGTCAGCAATGTACAAGAATC	CCCACGAGTAATAATCTATGAG	54.79	53.346	176	2	34138311	3'UTR	expressed protein
LOC_Os02g55670.1	RGNMS901	(AT)39	TGTTTGACCACTTGCTTATTTA	CAACAGGTCAGTAGGTGAAGA	55.263	55.386	266	2	34138670	Intron	hypothetical protein
LOC_Os02g55710.1	RGNMS902	(AT)43	GAATGAGCAGTATCTGTTTCAA	CAACAACAATAAGACAGTGGAA	54.714	55.412	260	2	34138670	Intron	hypothetical protein
LOC_Os02g55770.1	RGNMS903	(AT)37	TTCACTGATTTCATGATTTGTT	AGTAACTACTTCCTCCGTTTCA	54.805	54.939	318	2	34138670	Intron	expressed protein
LOC_Os02g55680.1	RGNMS904	(TCT)13	TTCTTGTGATGACTTCCTTGTA	GTTACTGTAGCAGCTGCCTTAT	55.043	55.677	298	2	34142501	Intron	expressed protein
LOC_Os02g55820.1	RGNMS905	(TA)38	TTCCTTTATCACAATGCTACAC	GTCATGATGTAGAAGTGTCCAG	54.618	54.706	399	2	34166401	Intron	conserved hypothetical protein
LOC_Os02g55880.1	RGNMS906	(TGAT)6	GATTTGGAGAGAAATTTGATGT	ATCTATCCATCTGTCAATCCAT	54.977	55.035	309	2	34201635	Intron	calcineurin subunit B, putative, expressed
LOC_Os02g55890.1	RGNMS907	(AG)10	AACATAAGTCTTGGTCCTTGTC	TCGATCGATTAGTTGGATTTAT	54.995	55.527	349	2	34209016	5'UTR	pyrophosphate-energized vacuolar membrane proton pump, putative, expressed
LOC_Os02g56020.2	RGNMS908a	(GGC)7	AGGGATCAGAGAAGAAGAAGAG	CTGAACCGCAATATATACACC	55.987	54.841	337	2	34290263	Promoter	methyltransferase WBSCR22, putative, expressed
LOC_Os02g56020.1	RGNMS908b	(TG)10	TGAATGAATTAGACTTTCTGGA	GCATGGAATTCCTATCTATGTT	54.227	54.984	177	2	34292631	Intron	methyltransferase WBSCR22, putative, expressed
LOC_Os02g56030.1	RGNMS909a	(TG)10	GAAGTGGTTCTATAGATTCTGAAA	CTTTCTCCTCTCTCTCCTGAT	53.833	54.381	375	2	34292694	Promoter	expressed protein
LOC_Os02g56030.1	RGNMS909b	(ATAG)15	AGAGAACTGTGTGGGAAATCTA	AAAGTGGAAGTTTGTGTGTGTA	55.558	54.906	323	2	34294006	Intron	expressed protein
LOC_Os02g56110.1	RGNMS910	(TA)27	TACCTTCCCTATCCTTTCCTAT	CATTCAGACAGACAATTACCAG	55.232	54.914	241	2	34329070	Intron	AP-1 complex subunit gamma-1, putative, expressed
LOC_Os02g56280.1	RGNMS911a	(CA)10	AAGGATTGTATTTGGAGTATGC	CTGTATCACGCTTCGTTTAATA	55.061	54.997	318	2	34437550	Intron	protein binding protein, putative, expressed
LOC_Os02g56280.1	RGNMS911b	(CT)18	TATTGGTCGCATTGATAGTTTA	GAAAGTATATTCCTCCCTCACA	55.156	55.022	346	2	34438514	Promoter	protein binding protein, putative, expressed
LOC_Os02g56380.1	RGNMS912	(AG)16	CCATTATCTAAACAGGCCTAAG	CATTAGCGTACGATTAGTTGAA	55.016	54.997	293	2	34510916	Intron	OsWAK21 - OsWAK receptor-like cytoplasmic kinase (OsWAK-RLCK), expressed
LOC_Os02g56560.1	RGNMS913	(CT)15	ATAGAGATATTGCCTTGCATTT	ATGGCTATATATATGATTGGGC	54.919	54.934	358	2	34639068	Promoter	casein kinase I isoform delta-like, putative, expressed
LOC_Os02g56570.1	RGNMS914	(TC)11	CTCTTCTTCTTCTTCTTTCTGC	AAACACACACATATTCAGCAAC	54.585	55.263	237	2	34652548	Intron	TBC domain containing protein, expressed
LOC_Os02g56880.1	RGNMS915	(TTTA)5	CTACTCCCTCTGTCCCATATTA	AAGAAGGTAGAACATCAGAAGC	55.067	54.571	307	2	34857660	Intron	transcriptional corepressor LEUNIG, putative, expressed
LOC_Os02g57000.1	RGNMS916	(AAG)8	AGCTTGATGAACTGATGAAAG	ACAGATCAAATGAATGTTGCTA	54.673	55.002	163	2	34915558	3'UTR	C2 domain containing protein, expressed
LOC_Os02g57010.1	RGNMS917	(AAG)8	CCTGAACTGAACTCTGATGATA	TAATTGCAGCTTGTGTCTTTAC	54.531	55.011	353	2	34915737	Promoter	ribonucleoprotein, chloroplast, putative, expressed
LOC_Os02g57120.1	RGNMS918	(TA)29	CTGACTGACTAGAAATCACACG	TGATTAGGTTAGGTCTCTGCTT	55.145	55.013	190	2	34982734	Intron	HEAT repeat family protein, expressed
LOC_Os02g57190.1	RGNMS919a	(CT)13	GTATGCCCTTTCTCTTGTCC	GATTGAGCCTTAAAGATTGAAC	56.311	54.91	313	2	35033977	Intron	myosin XI, putative, expressed
LOC_Os02g57190.1	RGNMS919b	(TA)10	CCCACTCCTATAGTTCGAGTAA	ATCATACTGATTCAAATTGGGT	55.295	55.131	273	2	35033977	Intron	myosin XI, putative, expressed
LOC_Os02g57270.1	RGNMS920	(GAA)9	AAACTTGGTCCTTCCTACTGTT	TTTGCAAAGACAGTAAACTCTG	56.105	55.051	108	2	35080469	3'UTR	initiator binding protein, putative, expressed
LOC_Os02g57290.1	RGNMS921	(TC)10	AGAGTCTGCGTACATTCTTTCT	TACACAGATGCTCCATTCTAAA	55.063	55.173	157	2	35085971	Intron	cytochrome P450 97B3, putative, expressed
LOC_Os02g57330.1	RGNMS922	(CGC)7	AATTATTCTCTCGCCACGTC	GGAGGAAGGTAGGGAGAGGG	56.904	61.316	163	2	35116876	5'UTR	tumor-related protein, putative, expressed
LOC_Os02g57400.1	RGNMS923a	(CT)10	AAGACACTTGTAAGAGCTTGGT	AAACAACAACAAACAATGAAGA	54.986	54.971	328	2	35165241	Intron	expressed protein
LOC_Os02g57400.1	RGNMS923b	(CGC)7	ATGGACGTGGAAGCAGTTGT	AAGATCTGATTCGTTTCGATT	60.577	55.543	384	2	35167642	5'UTR	expressed protein
LOC_Os02g57520.1	RGNMS924	(TC)16	ATCTCGCTAATACACACTAGCC	AACAACAAACAACCACAACTAA	55.456	54.928	284	2	35236184	Promoter	DNA-binding protein, putative, expressed
LOC_Os02g57600.1	RGNMS925	(GA)17	AAATACCAATAAATCGCGGA	AACCAGAGACAGGGTCAAAC	57.176	56.607	182	2	35269321	5'UTR	expressed protein
LOC_Os02g57720.1	RGNMS926	(TCG)7	CACGTCTTCACCTTCCTCTG	TGATGAGAGAGAGAGAGAGAGAG	58.434	54.774	118	2	35343804	5'UTR	aquaporin PIP 1.3, putative, expressed
LOC_Os02g57750.1	RGNMS927	(TAATCC)5	CTCCTCCTCCTCCTCCTCCT	ATGACTGCTTCAGACTCTTTCT	61.243	55.011	307	2	35357005	5'UTR	expressed protein
LOC_Os02g57810.1	RGNMS928	(ATAA)5	TAATTAATGCGGGTTTATGGT	TCTCAGAAATCTCTCCTCCTC	56.244	55.216	329	2	35402859	Promoter	cytochrome P-450-like protein, putative
LOC_Os02g57860.1	RGNMS929	(CT)24	GACGGCTAAGAGGAGCCACG	TCCATTAATCAAGGTGGAAG	64.518	55.146	288	2	35425824	Intron	F-box domain containing protein, expressed
LOC_Os02g58100.1	RGNMS930	(TCT)15	CATGTCATCATCAGACAGTGA	GTGATTCTGCTGAGAGGGCT	55.292	59.56	283	2	35555180	Intron	expressed protein
LOC_Os02g58180.1	RGNMS931	(GGAT)7	CTCTCTCATCGTCTCTTCTTTC	TCTGTTAATTACCCACTGCATA	55.067	55.065	257	2	35603318	Intron	expressed protein
LOC_Os02g58320.1	RGNMS932	(TG)14	CTTCTAGAGCTTGCCTATTCTC	CTTTCATTCAAGGATATGGTCT	54.602	55.022	227	2	35674174	Intron	protein BRICK1, putative, expressed
LOC_Os02g58490.1	RGNMS933	(TC)11	GGAGAGGGAGGACTTGGCTC	TCTCTCTCTCTCTCTCTCTCCC	62.595	56.14	252	2	35756014	Intron	PINHEAD protein, putative, expressed
LOC_Os02g58560.1	RGNMS934	(ATT)12	AACACACACTACGCTACGTTT	GTGTGTAGGGAGACGTACAAG	55.114	54.821	227	2	35797945	Intron	CALS1, putative, expressed
LOC_Os02g58610.1	RGNMS935	(CT)11	CCTAGTATACCTAGCACGCAA	TCGATCTCTCTTCTTCTAGCTC	55.001	54.914	229	2	35816930	3'UTR	serine/threonine-protein kinase NAK, putative, expressed
LOC_Os02g58650.1	RGNMS936	(CGC)9	CTTGTCGTCCAACCCTCCTCT	ATGACTGCTTCAGACTCTTTCT	62.863	55.011	369	2	35839271	5'UTR	expressed protein
LOC_Os03g01090.1	RGNMS937	(CACGA)5	CATTAATACTAGCCCTTCTTGG	GCGAAGAACTTTATCATAACAC	55.016	53.523	144	3	41732	5'UTR	expressed protein
LOC_Os03g01110.1	RGNMS938	(CT)13	AATACATCAACCAAAGCTCAAC	CATTTCTTCATCATCGATCTC	55.974	54.76	122	3	63432	Intron	RNA methyltransferase, TrmH family protein, expressed
LOC_Os03g01120.1	RGNMS939	(GA)14	CTTCTCCGGCTCAGATCCGTC	CTATGGGCATCAAACGATAC	65.72	55.625	228	3	67512	5'UTR	plasma membrane ATPase 1, putative, expressed
LOC_Os03g01130.1	RGNMS940	(CT)13	TTAAGCAAGGAAGAAACCAG	TTATAGTGCTGGCGTGTATATG	54.866	55.673	209	3	81814	3'UTR	EREBP-4 like protein, putative, expressed
LOC_Os03g01150.1	RGNMS941	(ATTA)6	AATAGGTCCACCAACTTAAATG	GAATGCCTATTACTTAGGACCA	54.999	55.22	276	3	88344	Intron	palmitoyl-protein thioesterase 1 precursor, putative, expressed
LOC_Os03g01180.1	RGNMS942	(TATC)11	TTCTTTCTTTCTTTCTTTCTGC	TTCATCATTTCTAGGACAACAA	54.999	54.979	339	3	99845	Intron	pRIB5 protein, putative, expressed
LOC_Os03g01200.1	RGNMS943a	(AT)39	GGTATTAATCATGGATTGTGAA	TATCTCTTGGCACTAGGAGTCT	54.168	54.995	357	3	104044	Intron	SNF2P, putative, expressed
LOC_Os03g01200.1	RGNMS943b	(AGAC)6	AAGATGACGAGGACAAGGAC	AAACTCTAACCCTAGAAGACCC	56.7	54.95	154	3	104044	Intron	SNF2P, putative, expressed
LOC_Os03g01190.1	RGNMS944	(AGAC)6	AATACTAATCGCGAAATTAACG	AAGTATGGATTTGAATTACGCT	55.548	54.848	374	3	104474	Promoter	quinone oxidoreductase, putative, expressed
LOC_Os03g01210.1	RGNMS945	(TA)35	CTTGGAACTTGAAAGAGAAGAG	CGAACGTATGTTAGAACTCAGA	55.175	54.846	367	3	114836	Intron	domain of unknown function DUF614 containing protein, expressed
LOC_Os03g01216.1	RGNMS946	(CT)10	CTCTCCCATTCGCAGTCTACCT	AAACAAACCGAAGGCATCACAT	62.012	62.819	314	3	121199	Intron	phosphatidylserine decarboxylase, putative, expressed
LOC_Os03g01250.3	RGNMS947a	(CCT)8	TGTTGGGATGAATTATATAGGG	CTTCTCCTCCCGAAGTCCAG	55.652	61.286	363	3	150421	Intron	expressed protein
LOC_Os03g01250.4	RGNMS947b	(AAGGAG)5	CTTCTTCCTCCCTCGTCTCC	GGTTTAGATCTTTGCGGTAGAT	60.328	56.64	198	3	152820	5'UTR	expressed protein
LOC_Os03g01360.1	RGNMS948	(AAT)7	AAGATAGAGAGAGCTCCATCAC	TAGCTGCTTCTTCTTCTTCTTC	54.452	55.166	366	3	246946	5'UTR	expressed protein
LOC_Os03g01360.5	RGNMS949a	(AAT)7	GGGACTAAAGATCTATGTACCATT	CTATAGCTAGCGAGCAAATGAAT	54.823	57.188	292	3	250562	Intron	expressed protein
LOC_Os03g01480.1	RGNMS949b	(GT)10	AATGACATGTATAGGATGTTGAAT	CCTCTCTCATTTCTTCCTAATAGA	54.423	55.333	380	3	295655	Intron	hypothetical protein
LOC_Os03g01590.1	RGNMS950	(CCTCT)5	AATATCGAACTTTGCAAGAAAT	ATCCACAACCAAGAAACTTAAA	54.962	55.562	162	3	349200	Intron	protein PAIR1, putative, expressed
LOC_Os03g01610.1	RGNMS951	(TA)18	CAGTTCCGTTACAACCTAGTC	CAAACGAGTGCTGACTAATAAA	54.081	55.023	195	3	379700	3'UTR	major pollen allergen Ory s 1 precursor, putative, expressed
LOC_Os03g01650.1	RGNMS952	(TA)12	GCACAGAGATCATATGTAGTCG	CATCAGACAAGCAACATCCTAT	55.018	56.847	126	3	379700	3'UTR	major pollen allergen Ory s 1 precursor, putative, expressed
LOC_Os03g01710.1	RGNMS953	(TTC)7	GAGAAAGATAGAGAGAGCTCCA	AATCCCAGAAGCAGCAGCAG	54.754	62.923	396	3	418711	5'UTR	expressed protein
LOC_Os03g01870.1	RGNMS954	(TAAT)5	TACGCGTATCGTGTGTGTAT	AGGAAGAAATTAAATAGATGCG	55.142	54.695	397	3	503070	Intron	NAC domain-containing protein 21/22, putative, expressed
LOC_Os03g01980.1	RGNMS955a	(GA)10	CTATTTGGAACTAGTAGGCGAG	TACTGCCTCTCTCATCATGTAA	55.221	55.159	391	3	588226	5'UTR	protein Kinase interacting protein, putative, expressed
LOC_Os03g01980.1	RGNMS955b	(TC)12	TTGACCGGAGCTCATTTACTAT	TTGTCTAGGCTTACCAATGTATAA	57.913	55.123	359	3	590078	Intron	protein Kinase interacting protein, putative, expressed
LOC_Os03g01980.1	RGNMS955c	(GA)13	CTAAAGAAATTTGAGACAAGGC	TTTCCAGAAGCAGTAACAATAG	55.147	54.147	359	3	592507	3'UTR	protein Kinase interacting protein, putative, expressed
LOC_Os03g02310.1	RGNMS956a	(CT)12	AATACTCATGTTGATCTTGATCTG	AGCCCTTTCAACCTAGTACTATAA	55.122	54.984	324	3	775775	Intron	RNA binding protein, putative, expressed
LOC_Os03g02310.1	RGNMS956b	(CGC)9	CTCACTGGCTCTCGTCTCTC	CTTCTACGAGAAGCTGAACCT	57.813	55.613	312	3	776408	5'UTR	RNA binding protein, putative, expressed
LOC_Os03g02590.1	RGNMS957	(TG)19	CTAATCAACTCTCTACGCACAA	TTGATCGATTAATGCTACTACG	55.005	54.919	158	3	936865	Intron	peroxisomal membrane protein PEX11-1, putative, expressed
LOC_Os03g02710.1	RGNMS958	(CGG)8	GTTTCTTCGATCCACTTGAC	AATGTCAGCGTCCTCGATCT	54.713	59.834	138	3	993651	5'UTR	hydroxymethylglutaryl-CoA synthase, putative, expressed
LOC_Os03g03130.1	RGNMS959	(TC)14	TCTCGTCCTCTCTTCTTAGTGT	CAGAGGTATAGATTGGATGGTT	55.023	54.901	262	3	1299365	Intron	ubiquitin-conjugating enzyme E2 I, putative, expressed
LOC_Os03g03164.3	RGNMS960a	(GCG)7	CATTTGTTTATGCTTATGGCTA	TTACGCCCAAACTTTAGTTAAT	54.939	55.093	318	3	1318144	Promoter	homeobox protein HD1, putative, expressed
LOC_Os03g03164.4	RGNMS960b	(GCG)7	GGGACTAAAGATCTATGTACCATT	CTATAGCTAGCGAGCAAATGAAT	54.823	57.188	292	3	1323171	Intron	homeobox protein HD1, putative, expressed
LOC_Os03g03260.1	RGNMS961	(TA)28	CAGAGTTTAGTGTAGGAGGGAG	GCGTGTACATCTATGATCTGTC	54.931	54.838	268	3	1376670	Intron	BEL1-related homeotic protein 14, putative, expressed
LOC_Os03g03410.1	RGNMS962	(TC)15	CAGTCACCTCGCAATCTCAC	CTGCTCCATTTCATACTGGT	59.42	55.24	360	3	1435900	5'UTR	BRASSINOSTEROID INSENSITIVE 1-associated receptor kinase 1 precursor, putative, expressed
LOC_Os03g03450.1	RGNMS963	(GTTT)7	AGGCGGACTACTTACTAGATGA	GATTATCACGAACAGCTCCTAT	55.046	55.197	115	3	1464858	Intron	anthranilate phosphoribosyltransferase, chloroplast precursor, putative, expressed
LOC_Os03g03500.1	RGNMS964	(TTC)7	CTTCTCCTCCTTCCTCCTTC	GTGGAAACTTTGGAAGAGAC	57.096	53.828	140	3	1489666	5'UTR	GMFP5, putative, expressed
LOC_Os03g03650.1	RGNMS965	(CGC)7	ATTCCGTCTTATCCAGAGATG	TAGTATAATACGGAGTCCCTGG	55.835	55.115	341	3	1594786	5'UTR	DNA polymerase delta small subunit, putative, expressed
LOC_Os03g03680.1	RGNMS966	(AT)12	TCAGCAACATAATTAAGACTGATT	AGCATAGAACAGAATGGATATGTA	55.068	54.88	359	3	1615915	Intron	major facilitator superfamily protein, expressed
LOC_Os03g03720.1	RGNMS967	(GCG)8	CTCTCTCTCTCTCTCTCTCCCT	GGTGAGAGATACTTCCCTGG	55.298	56.178	237	3	1639862	Promoter	glyceraldehyde-3-phosphate dehydrogenase B, chloroplast precursor, putative, expressed
LOC_Os03g03790.1	RGNMS968	(AGC)7	AGCCATCTACCGCCACCGTC	ACGTTACACTAGGATAGGATGG	66.799	55.013	314	3	1684098	Promoter	acyl-activating enzyme 11, putative, expressed
LOC_Os03g03830.1	RGNMS969	(TTAT)5	TTAATTTCTTCCTGAGTTCGAT	TGTAGCTAGTGCTACGGTATGA	54.922	55.474	121	3	1699410	Intron	calcium ion binding protein, putative, expressed
LOC_Os03g03880.1	RGNMS970	(CTT)8	GGAGGAAAGAACGAAGAGAA	CACACTACTACAGCCTAATCCC	56.16	55.624	188	3	1743693	5'UTR	serine/threonine-protein kinase NAK, putative, expressed
LOC_Os03g04169.1	RGNMS971	(GA)16	TCTTCTCTCTCTCTCTCTCCTG	ATGGAACCACCACTCGAGGTC	54.763	63.586	328	3	1888312	5'UTR	ATP phosphoribosyltransferase, putative, expressed
LOC_Os03g04370.1	RGNMS972	(CT)10	TGATGTATAGTCGTGCTGAGTT	AGAGAGAGATGGGAAAGAGG	55.101	55.072	380	3	1992307	Promoter	expressed protein
LOC_Os03g04360.1	RGNMS973	(GA)10	AAACCAATGTTTGCATGTACTA	TTAATGGGATTATTAATGAGGG	54.978	54.968	388	3	1992643	5'UTR	inorganic phosphate transporter 1-7, putative, expressed
LOC_Os03g04490.1	RGNMS974	(TGG)7	CCTTGCTTATTCTAGGAGAGGG	ATATAGAGAAAGGTCGCTTGAT	58.562	54.121	400	3	2070265	Intron	cyclin dependent kinase inhibitor, putative, expressed
LOC_Os03g04600.1	RGNMS975	(TTC)8	GAACCGAATTCCCGCAAGAG	CAGAGGTGTAGATGGAGGAC	64.125	54.556	177	3	2129630	5'UTR	expressed protein
LOC_Os03g04950.1	RGNMS976	(CGA)7	AAGAGAAAGAAGAGAAGATTCG	GGCGAGAAGAAGAAAGGGAA	53.986	60.817	192	3	2366123	Promoter	subtilisin-like protease precursor, putative
LOC_Os03g05040.1	RGNMS977	(TC)20	AGGCATATTTCTCGTCTAGTTC	AAACTTTCATAAATTTGGATGG	54.555	55.056	294	3	2430817	Intron	expressed protein
LOC_Os03g05360.1	RGNMS978	(AG)11	GATGAACAGAAGAATAACGAGTTC	ATCTAGTTAGCGGTTCTCTACTGT	56.303	55.011	296	3	2605044	Intron	retrotransposon protein, putative, unclassified
LOC_Os03g05390.1	RGNMS979a	(GAA)8	GCACAGAGATCATATGTAGTCG	CATCAGACAAGCAACATCCTAT	55.018	56.847	126	3	2631493	3'UTR	citrate transporter family protein, expressed
LOC_Os03g05390.1	RGNMS979b	(AGA)7	GATTAGTTGCTGACAGTGTGAC	GTACAAGCTCCTCAAATTCTTC	54.952	54.968	393	3	2631493	3'UTR	citrate transporter family protein, expressed
LOC_Os03g05390.1	RGNMS979c	(ACA)7	AGGAGAGAGGAGATAGAGAGAGAT	TTTCTAGTATGTGTGTGTGTGTGT	55.368	54.885	362	3	2632180	Intron	citrate transporter family protein, expressed
LOC_Os03g05390.1	RGNMS979d	(ACA)7	ACAGAGGTAAGCAGCAGTAGTC	TCTCTCTCTCTCTCTCTCTCCA	55.567	55.178	400	3	2633641	5'UTR	citrate transporter family protein, expressed
LOC_Os03g05470.1	RGNMS980	(ATTA)5	AGCTAACATACGTGTACCCAAC	CTTGCATACACAACACGATAC	55.956	54.231	152	3	2689275	Intron	nodulation receptor kinase precursor, putative, expressed
LOC_Os03g05520.1	RGNMS981	(TA)45	TTTCATTTCATTGGCTTGTT	AATATTGACATGCCACACATAG	55.795	55.161	335	3	2719176	Intron	nicotiana lesion-inducing like, putative, expressed
LOC_Os03g05740.1	RGNMS982	(GA)23	CTCACTGGCTCTCGTCTCTC	CTTCTACGAGAAGCTGAACCT	57.813	55.613	312	3	2839253	5'UTR	ras-related protein RHN1, putative, expressed
LOC_Os03g05760.1	RGNMS983	(TTA)18	CAGAGTCTTGAATGTTGTATGG	GCCAAGCTCTCCAATTAAAC	54.914	56.595	355	3	2848679	Promoter	transcription factor Dp-1, putative, expressed
LOC_Os03g05770.1	RGNMS984	(GAA)11	ACAAATTAACGGATTTGCTAGT	AATGCCCTAACACTTCATATTC	54.923	55.061	258	3	2859565	3'UTR	peroxidase 28 precursor, putative, expressed
LOC_Os03g05812.3	RGNMS985	(CGC)9	TTCTCAGCTTCTCTTTCTGTG	ATGCAAGTTTCAGTAGCTTACC	55.048	55.498	394	3	2886367	Promoter	expressed protein
LOC_Os03g05812.1	RGNMS986	(CGC)9	GAGACTCTAGTGCATATTTGGC	CCATCAAGACTCTCTCTCTCTC	55.814	54.881	162	3	2886406	5'UTR	expressed protein
LOC_Os03g05820.1	RGNMS987	(CT)20	ACTCACACTACCTCATCAAACA	ATTTGGTAGTAAACCAGACACC	54.795	54.894	289	3	2901564	Intron	PAK, putative, expressed
LOC_Os03g06070.1	RGNMS988	(CT)14	TGACAGTAGTGTGTGTGGTGTA	AGATAAGCCTTTGAAGATTTGA	54.983	55.072	292	3	3018173	Promoter	la domain containing protein, expressed
LOC_Os03g06120.1	RGNMS989	(GAA)7	GAGTTGAATGCATGCGCGGG	GCTCATCCCAGATAGATCCT	69.247	55.742	221	3	3048080	5'UTR	domain of unknown function DUF614 containing protein, expressed
LOC_Os03g06180.1	RGNMS990	(TGT)12	TAGGTTTGTCCTGAATACCTTC	TATAAACACAGGTTCAAGCAAC	55.1	54.701	367	3	3080619	Intron	expressed protein
LOC_Os03g06230.1	RGNMS991	(TTC)11	GTAGGGAAATGTCATCCCAG	CAATATTGCACCACAAACTACT	56.889	54.579	109	3	3100332	Intron	expressed protein
LOC_Os03g06420.1	RGNMS992	(CT)17	CTCTCTCTCTTCAGTTCAGTCC	CCAAGCTCTCCAATTAAACC	54.967	56.449	313	3	3187973	5'UTR	expressed protein
LOC_Os03g06520.1	RGNMS993	(TG)11	CGTGCAGCACCGAAGTCCTTTC	ATGGATCGACATTTATCAAGTT	68.461	55.285	271	3	3250803	Intron	sulfate transporter 3.1, putative, expressed
LOC_Os03g06654.1	RGNMS994a	(GCT)7	GACGACGCCGTGTATGTGAT	GTATTTGCTTGCAATATTTGG	61.966	55.134	151	3	3339063	3'UTR	disulfide oxidoreductase/ monooxygenase/ oxidoreductase, putative, expressed
LOC_Os03g06654.1	RGNMS994b	(GAG)7	ATGCACTAGAGGTGTTCGAC	CACAGAAGTCAGTTCCAGATTT	55.301	56.046	396	3	3339063	3'UTR	disulfide oxidoreductase/ monooxygenase/ oxidoreductase, putative, expressed
LOC_Os03g06760.2	RGNMS995	(GA)10	GTGGTGGTCAGATGGAGAAC	GTCGTCCCAGCATTGATGTA	57.886	59.527	380	3	3414135	5'UTR	exocyst complex subunit Sec15-like family protein, expressed
LOC_Os03g06930.1	RGNMS996	(GCG)7	AGATGAATGGTGATTGATTCTT	GCAACAACTAGCCATCATAATA	55.241	54.755	131	3	3492860	3'UTR	DNA binding protein, putative, expressed
LOC_Os03g06940.1	RGNMS997	(GA)19	GTGATAATAGAACGACACCGA	CTCTGAATGTCCCAGAAGAC	55.263	54.696	303	3	3510415	5'UTR	beta-galactosidase precursor, putative, expressed
LOC_Os03g06970.1	RGNMS998	(TGCA)5	GTATCGTGTTGTGTATGCAAG	AGGAAGAAATTAAATAGATGCG	54.231	54.695	393	3	3535780	Intron	pollenless3, putative, expressed
LOC_Os03g07100.1	RGNMS999	(AT)25	GTGACAGTTTGTGTTGCTTG	TGTTCTCAGTGCAGATTGTTAT	55.174	55.066	221	3	3606681	Intron	lipid transfer protein, putative, expressed
LOC_Os03g07120.1	RGNMS1000	(AG)13	AACCGGCTCTATATAACACTTG	GAAAGAGTAAGAGCTGGGTAAA	55.325	54.765	209	3	3619170	Intron	expressed protein
LOC_Os03g07170.1	RGNMS1001	(CGAT)5	ACCCACATGTTATACACTCGTA	CCTTTACTGCCGACACCACC	54.672	62.79	319	3	3653879	5'UTR	expressed protein
LOC_Os03g07180.1	RGNMS1002	(GT)14	AGAATCGTATTGCTTACCAAGT	GTCTTCTAGTGCATCTCCTCTC	54.903	54.927	354	3	3658689	Intron	embryonic protein DC-8, putative, expressed
LOC_Os03g07430.1	RGNMS1003	(GGA)7	AGTTCCTGCTATTAAGGAGTCA	AGGTTCGAATTACAAGAGAAGA	55.013	54.98	364	3	3750258	5'UTR	serine/threonine-protein kinase NAK, putative, expressed
LOC_Os03g07440.1	RGNMS1004	(CTT)13	TTAAGCAAGGAAGAAACCAG	CTCCACAATCCTACTCAGAAAT	54.866	55.084	188	3	3755984	3'UTR	putativ eribonuclease P, putative, expressed
LOC_Os03g07450.1	RGNMS1005	(CTG)7	ACCGTATTTACCTTTGAGATTTAT	CATATATGTGTTTGAGTTGGATTT	54.655	55.036	282	3	3765143	Intron	homeobox-leucine zipper protein HAT7, putative, expressed
LOC_Os03g07650.1	RGNMS1006	(AT)16	TCTCTCTCTCTCTCTCTGCTTC	TAGTAAGAGTATCAACACGCCA	54.918	55.285	252	3	3870292	Promoter	expressed protein
LOC_Os03g07820.1	RGNMS1007	(AC)13	GGATCGAGGACGGACGGGAC	CGACTACATATGATCTCTGTGC	68.552	55.018	273	3	3962249	3'UTR	exostosin family protein, expressed
LOC_Os03g07850.1	RGNMS1008	(GCG)8	CAATTATTTCACTTCCCATGAC	CTCGCTGCAGCTCTTCTTCC	56.15	62.808	394	3	3968314	Promoter	tRNA methyltransferase, putative, expressed
LOC_Os03g07850.1	RGNMS1009	(CGC)7	TATTAAGAGAAAGCCTTCCCGA	CAAGATCCTACGCCTTATCC	59.374	56.412	166	3	3969222	5'UTR	tRNA methyltransferase, putative, expressed
LOC_Os03g08430.1	RGNMS1010	(TAT)8	GTCATTTGCACATACAATCTTT	CTGTTGCATGTCTACAACTCA	54.445	54.85	166	3	4313972	Intron	SAC domain-containing protein 3, putative, expressed
LOC_Os03g08500.1	RGNMS1011a	(AT)25	TCAGCTTGCTAATCAAGTTATG	TGTATGTGTTTGTGTTGTGAAA	55.099	55.071	365	3	4353326	Promoter	ethylene-responsive element binding protein 2, putative, expressed
LOC_Os03g08500.1	RGNMS1011b	(CA)10	ATTCTCCTCTTCGTTTCTCC	GCACTAGTCTAACAAATTCCGT	55.077	55.348	363	3	4353326	Promoter	ethylene-responsive element binding protein 2, putative, expressed
LOC_Os03g08540.1	RGNMS1012	(TCCC)5	TTAATTTCTTCCTGAGTTCGAT	ATAAGTTAGCTTGGCTGGATAG	54.922	54.777	157	3	4371686	Intron	expressed protein
LOC_Os03g08680.1	RGNMS1013	(TA)38	GAGGATAGAGGAGACTTGTTGA	CGCTGGGAATTAATTTAACTAT	55.194	54.61	302	3	4456082	Promoter	EMB2758, putative, expressed
LOC_Os03g08754.1	RGNMS1014	(AT)17	TCTATATCACTCTATCTCCTTCCC	ACTCCAGAGTAGAAGAGCAAAG	54.996	54.795	216	3	4499081	Intron	MADS-box transcription factor 47, putative, expressed
LOC_Os03g08830.1	RGNMS1015	(TC)17	GTCCGCCTCCCATGGCTACT	TTCCATCATTAGCAGGCAGT	65.844	58.326	140	3	4547311	Intron	expressed protein
LOC_Os03g08999.1	RGNMS1016	(GCC)7	TATACATAAATTGAGGCAAAGGTA	AAAGAAACGTAAACACATGAAGT	54.346	54.803	308	3	4646809	Intron	alcohol dehydrogenase 1, putative, expressed
LOC_Os03g09070.1	RGNMS1017	(CCACGC)5	ACTAGTTCGACCAGTAGTTTCG	CGAGAGAGAGAGAGAGAGAGAG	55.427	54.498	212	3	4684605	5'UTR	protein binding protein, putative, expressed
LOC_Os03g09100.1	RGNMS1018a	(TTTA)6	GGGTCTTCTAGGGTTAGAGTTT	TGAAGTGATCCACTACTACCAA	54.95	54.914	233	3	4705785	Intron	calmodulin-binding transcription activator 2, putative, expressed
LOC_Os03g09100.1	RGNMS1018b	(TA)10	CTCCAATAGAAGAAGAAATAGGAG	ATCATCATCACTTTCACTATCACT	54.986	54.558	400	3	4705785	Intron	calmodulin-binding transcription activator 2, putative, expressed
LOC_Os03g09250.1	RGNMS1019	(CCG)9	CCTCTCTCCTCTCTTGGCAC	CTATGGGCATCAAACGATAC	59.127	55.625	173	3	4808864	5'UTR	inositol-3-phosphate synthase, putative, expressed
LOC_Os03g09290.1	RGNMS1020	(AT)12	TTTCACAACACAAACACATACA	TAAGCTTATCACCACAATACCA	55.071	55.065	213	3	4833333	Promoter	protein yippee-like OJ1003C07.11, putative, expressed
LOC_Os03g09920.1	RGNMS1021	(GCG)8	GGAGGAAAGAACGAAGAGAA	CACACTACTACAGCCTAATCCC	56.16	55.624	188	3	4924595	5'UTR	expressed protein
LOC_Os03g09930.1	RGNMS1022	(TC)30	TTACCTACTTCCTAATTCCTGC	GGTATGTAATCATGGATTGTGA	54.598	54.884	369	3	4926129	Intron	sulfate transporter 2.1, putative, expressed
LOC_Os03g10200.1	RGNMS1023	(ACC)7	CTCTGCTCCGCTTCGCCTTT	GAAGCAGAGTGAGAGTAGGAAG	66.342	55.183	271	3	5154367	5'UTR	expressed protein
LOC_Os03g10460.1	RGNMS1024	(CCT)7	ACAACTATCGAGTCCCTGTAAG	AAGTACCAACTACTACCAAGGC	55.197	54.446	310	3	5302988	Promoter	expressed protein
LOC_Os03g10450.1	RGNMS1025	(GAG)7	GGGTAGTAGAGCAGCAGCCG	GAAGCAGAGTGAGAGTAGGAAG	62.365	55.183	159	3	5303083	5'UTR	ischemia/reperfusion inducible protein, putative, expressed
LOC_Os03g10540.1	RGNMS1026	(AAC)8	ATCATGTACTACCATTGTTTGG	GCATTTCCTGTGATAACTTTCT	54.175	55.241	270	3	5357958	Intron	F-box domain containing protein, expressed
LOC_Os03g10590.1	RGNMS1027	(AT)27	CATCTCTGTGCACTGTATCTTC	TGCAGCAGATCAAGTAGAGTAG	55.047	55.148	363	3	5374040	Intron	somatic embryogenesis related protein, putative, expressed
LOC_Os03g10640.1	RGNMS1028	(AT)11	GCGGCTACAATTATATTACAGAGT	ATACTCTAATTTAACCACTCAGGC	56.06	55.173	371	3	5418535	Intron	calcium-transporting ATPase 2, plasma membrane-type, putative, expressed
LOC_Os03g10880.1	RGNMS1029	(GA)17	TGACAGTAGTGTGTGTGGTGTA	GAAGAAGAAGAAGAAGTTCCAA	54.983	54.672	251	3	5629205	5'UTR	transposon protein, putative, Mutator sub-class, expressed
LOC_Os03g11140.1	RGNMS1030a	(AAG)8	GATCATGCAATACATCACAAAT	ATCTCTTTCTTTCTTTCTTCCC	55.033	55.105	282	3	5724508	Intron	rho GTPase activator, putative, expressed
LOC_Os03g11140.1	RGNMS1030b	(TA)11	TCTTTCTTCTGATAAAGACACAAC	TACAGCTATAACTTGGTGTAGAGG	54.681	54.815	292	3	5724508	Intron	rho GTPase activator, putative, expressed
LOC_Os03g11240.1	RGNMS1031	(CCG)8	AAGTTTACATACCCGATTCAAA	AAACTTTGGATCTATAAACGATG	55.523	54.492	134	3	5768919	Promoter	nucleic acid binding protein, putative, expressed
LOC_Os03g11360.1	RGNMS1032	(CA)14	CATCTCTGTGCACTGTATCTTC	CTGTATCAGCTCAGAGATTTCA	55.047	54.865	250	3	5836185	Intron	LAP4 protein, putative, expressed
LOC_Os03g11380.1	RGNMS1033	(GA)29	TAAAGTTGATTGTTGCGAGTTA	ATCAAGGATACAATCTACCAGC	55.414	55.044	368	3	5842461	Intron	SNAP25 homologous protein SNAP29, putative, expressed
LOC_Os03g11390.1	RGNMS1034	(TAT)7	TATACATAAATTGAGGCAAAGGTA	AAAGAAACGTAAACACATGAAGT	54.433	54.967	104	3	5843579	Intron	hypothetical protein
LOC_Os03g11410.1	RGNMS1035	(TG)18	ATTAGCCCACTAAGCAGTGA	ATTTGAGAAGTGAGAAGGAAGA	55.159	54.926	313	3	5852620	Intron	mitochondrial-processing peptidase beta subunit, mitochondrial precursor, putative, expressed
LOC_Os03g11460.1	RGNMS1036	(CT)11	GAGGCTAATTTAATCGGAGTCT	AACCCTAGGATTCGGAGGAG	55.94	59.531	131	3	5888866	5'UTR	expressed protein
LOC_Os03g11500.1	RGNMS1037a	(ACT)26	CCTCTATCATGTAGTGTTGCAG	AATTCAGTTCAAACTTGCTTTC	55.113	55.434	370	3	5935502	Intron	expressed protein
LOC_Os03g11550.1	RGNMS1037b	(CT)22	ATGCACATACAGATCATACAGC	ATTGAATAGACAAATTCCCTTG	55.299	55.04	179	3	5963848	Intron	expressed protein
LOC_Os03g11600.1	RGNMS1038a	(CTC)7	AATACGCAAACGATCTCTAGTT	GTGTTTCAGACGGAGAGAGG	55.052	57.416	222	3	6020360	5'UTR	protein DROOPING LEAF, putative, expressed
LOC_Os03g11600.1	RGNMS1038b	(TA)10	GCGCAGGTAACTAGCTCGAC	CAACCTCCCTACTAAATCACAT	60.183	54.98	347	3	6027502	3'UTR	protein DROOPING LEAF, putative, expressed
LOC_Os03g11650.1	RGNMS1039	(TAGA)8	TTAAACCTAGTTCCATATTGGG	ATTGCTTGGTTAGGAATATGAT	55.098	54.623	260	3	6062977	Intron	ATMAP70-2, putative, expressed
LOC_Os03g11790.3	RGNMS1040	(AG)15	GTAGATCTTGTAGGTCTCACGC	TATATAATTGAGGCCTTCTTCC	55.738	54.473	351	3	6146257	Promoter	F-box domain containing protein, expressed
LOC_Os03g11940.1	RGNMS1041	(GTTT)5	AAATGATATAAGGCAAATGGTC	CTAGCAGCTCGTTAGCAGAT	55.002	55.229	374	3	6238098	Intron	hypothetical protein
LOC_Os03g12250.1	RGNMS1042	(CTCCT)5	CAGCACGAGGAGGAGGGAAG	ATAGTAGTTAGCATGGCGTACC	64.641	55.346	319	3	6415565	Intron	atypical receptor-like kinase MARK, putative, expressed
LOC_Os03g12320.1	RGNMS1043	(CGC)7	AGATCTCGAATTCTCTCGTCT	AACGCAGCCCTAGATCTCTC	54.831	58.648	161	3	6473023	5'UTR	UDP-3-O- N-acetylglucosamine deacetylase, putative, expressed
LOC_Os03g12530.1	RGNMS1044	(AG)12	AAACCAAGAAACGCCACAGC	AATCCGAGGAAGAGGAGGAG	62.477	59.772	100	3	6615841	5'UTR	metal tolerance protein C3, putative, expressed
LOC_Os03g12660.1	RGNMS1045a	(TA)12	GATTATTCAAGATCCAACCACT	AGCTTAATATCAGGTGGAGAGA	54.855	54.935	360	3	6716202	Promoter	cytochrome P450 724B1, putative, expressed
LOC_Os03g12660.1	RGNMS1045b	(AACTG)6	AAATGATATAAGGCAAATGGTC	AATCCTTCTTTGTTATTATTTACT	55.002	50.108	275	3	6722284	Intron	cytochrome P450 724B1, putative, expressed
LOC_Os03g12900.3	RGNMS1046	(CTC)7	CATGTTCCTCTTTGTAGTGTTG	GAAGAGACGAGTATTTCCTCAG	54.998	54.961	252	3	6936380	5'UTR	squalene monooxygenase, putative, expressed
LOC_Os03g12950.1	RGNMS1047	(TC)10	TTGGATGGAGAAGTTAAGATGT	GCACGGGAGAAACGAAGAGG	55.485	64.388	160	3	6976736	Promoter	protein AINTEGUMENTA, putative, expressed
LOC_Os03g13200.1	RGNMS1048	(GA)13	ATAAAGGCGAGGAGGCAGTAT	TAGCACACTAGCAGAGTAGCAG	59.259	55.422	265	3	7106242	5'UTR	peroxidase 53 precursor, putative, expressed
LOC_Os03g13240.1	RGNMS1049	(TG)12	TTACGTCTCAGTTTCATAGTCTCT	AATATATCAAACAGCACACAACTT	54.328	54.873	338	3	7119648	Intron	peptide transporter PTR2, putative, expressed
LOC_Os03g13300.1	RGNMS1050a	(TC)18	TATATATTGTGAGAGGGAGGGA	GAAGCAGAGAGAGAGAGAGAGA	55.383	54.918	357	3	7159389	Promoter	glutamate decarboxylase, putative, expressed
LOC_Os03g13300.1	RGNMS1050b	(GCTC)5	CTTCTTGACTTGGCCTACTG	ACTAAGGATCACCATAATTTGC	55.204	55.061	265	3	7159389	Promoter	glutamate decarboxylase, putative, expressed
LOC_Os03g13300.1	RGNMS1050c	(CTT)9	CTTCTTCCTCCCTCGTCTCC	GGTTTAGATCTTTGCGGTAGAT	60.328	56.64	198	3	7160193	5'UTR	glutamate decarboxylase, putative, expressed
LOC_Os03g13400.1	RGNMS1051a	(TA)27	CAGAGTCTTGAATGTTGTATGG	GCAGAGAGAAGAAGAAGAAGAA	54.914	54.961	305	3	7221110	Promoter	zinc finger, C2H2 type family protein, expressed
LOC_Os03g13400.1	RGNMS1051b	(CA)14	ATTATAATAGAGCCATAGGCCA	CACTCTCCTCACTCCACAAG	54.907	55.822	255	3	7221110	Promoter	zinc finger, C2H2 type family protein, expressed
LOC_Os03g13460.1	RGNMS1052	(AAAT)5	TACACATCTTTCCAAACTGAAA	GACACCATCTTCGACTTACTCT	55.06	55.137	365	3	7257430	Intron	microtubule-associated protein MAP65-1a, putative, expressed
LOC_Os03g13520.1	RGNMS1053	(AATC)5	CTCAACCATCTCCTCCTCTC	TTCCATTCATCTACTGTCTCAA	56.332	54.959	160	3	7284957	Intron	type I inositol-1,4,5-trisphosphate 5-phosphatase CVP2, putative, expressed
LOC_Os03g13540.1	RGNMS1054	(GA)13	GCCTTGGTAGTAGTTGGTACTT	TCTCACTCTACTCTCAGAAACG	54.446	54.058	361	3	7301443	5'UTR	purple acid phosphatase 1, putative, expressed
LOC_Os03g13550.1	RGNMS1055	(TC)12	GAGCGAACGAACGAGGACGAAC	TTATATTATTACGTCACTTGCCTG	67.582	55.507	226	3	7303722	Intron	oxidoreductase, putative, expressed
LOC_Os03g13540.1	RGNMS1056	(GA)12	GATGGATGCATCGTCTGCGG	ATTGCTTGTATCCTGTATACCC	67.276	54.943	115	3	7303983	3'UTR	purple acid phosphatase 1, putative, expressed
LOC_Os03g13690.1	RGNMS1057	(AT)14	AAGCCTCCTCTTCCTCTCTC	GTTAAACCCTAAATCCAAATCA	56.84	55.056	355	3	7383698	Intron	hypothetical protein
LOC_Os03g13730.1	RGNMS1058	(GGGAA)5	AGTCTAGTCGTCCTCTTCACAT	CAGAATTCAGGGAAGCTACTAC	54.72	55.013	180	3	7417135	5'UTR	translocase of chloroplast 34, putative, expressed
LOC_Os03g13790.1	RGNMS1059	(TA)10	ACCAAAGCAGTAACTACTCCAG	TCTTCTTCTTCTTCTTCTCCAA	55.427	55.218	328	3	7448731	5'UTR	TKI1, putative, expressed
LOC_Os03g14080.1	RGNMS1060	(GGA)7	ATATTCCTCCTCTTCTTCTTCC	GCTTGCTACTACTACAACGCTA	54.913	54.592	234	3	7625046	Promoter	auxin transporter-like protein 3, putative, expressed
LOC_Os03g14210.1	RGNMS1061	(AT)20	CAGATGTGTACAGTTTAATGCC	TGGCGACTACTACAATCTCAT	54.958	55.006	279	3	7687706	Intron	glucan endo-1,3-beta-glucosidase 7 precursor, putative, expressed
LOC_Os03g14380.1	RGNMS1062	(CT)10	CAGAAGGAGAGAAAGAAGATTAAG	AGTCTTTAGCTCCTCATACAAGAC	55.152	55.334	359	3	7801509	Intron	autophagy protein 9, putative, expressed
LOC_Os03g14380.1	RGNMS1063	(CT)10	AGCATTAAGCATGAAGAGAAAC	ACATCTTCGTGACACTCTATCA	55.542	54.877	241	3	7806270	Promoter	autophagy protein 9, putative, expressed
LOC_Os03g14880.1	RGNMS1064	(GAG)8	GATTTCTTCAAGAGCTCAAGTC	CAGCCAACTCTCCAATTAAAC	55.072	56.529	134	3	8087373	5'UTR	expressed protein
LOC_Os03g15020.2	RGNMS1065	(TCT)13	AGCAACTCTGTTCTTCTTCCT	GAAGTCGTACTGTCTGTCCC	54.999	54.635	387	3	8180864	5'UTR	beta-galactosidase precursor, putative, expressed
LOC_Os03g15050.1	RGNMS1066	(CT)10	CTATACACCATACATTATGCGATT	TTGAATGTTATCACTTAGGCTATT	55.182	54.312	287	3	8199019	Intron	phosphoenolpyruvate carboxykinase, putative, expressed
LOC_Os03g15780.1	RGNMS1067	(TC)10	GATCATCATCACTTTCACTATCAC	ATGACGTATACAAGTTGAAGAAGA	55.341	54.979	329	3	8682984	Intron	anthranilate synthase component I-1, chloroplast precursor, putative, expressed
LOC_Os03g15900.2	RGNMS1068	(CGG)7	CTTCTTCCTCCCTCGTCTCC	ACCGATGAAATGAATAGCTAGA	60.328	55.746	390	3	8754267	Promoter	SH3 domain containing protein, expressed
LOC_Os03g16000.1	RGNMS1069	(CAC)8	AAACATAATTATTGAAAGCCGT	TTGAATCCAAATGAATTAACAA	54.869	54.939	385	3	8797835	Promoter	clathrin binding protein, putative, expressed
LOC_Os03g16000.1	RGNMS1070a	(CCAAT)5	AGTTGTAGTAGGCTTGTGGAGT	CTCTTTACTCTCACGCTCTCTT	54.864	54.952	328	3	8798427	5'UTR	clathrin binding protein, putative, expressed
LOC_Os03g16000.1	RGNMS1070b	(CAC)8	CTCTCTCCCAAATCCCAATC	AAATTTGAAACAAGAAGCATTT	58.516	55.005	182	3	8798427	5'UTR	clathrin binding protein, putative, expressed
LOC_Os03g16010.1	RGNMS1071	(TCG)7	CACTTTCCTTTCGCAGTGGA	CTCTCTCTCTCAGTCTGTCTCC	61.343	54.946	310	3	8806960	Promoter	BRASSINOSTEROID INSENSITIVE 1-associated receptor kinase 1 precursor, putative, expressed
LOC_Os03g16220.1	RGNMS1072	(TC)13	ATTAACACATAACAGCCACAAA	AAGATGGTGATGGTAATATTGAG	54.978	54.933	326	3	8925354	Intron	tropinone reductase, putative, expressed
LOC_Os03g16230.1	RGNMS1073	(TA)14	ATTATAATAGAGCCATAGGCCA	CAGCAGAAGAAGAAGACCAC	54.907	55.14	217	3	8932102	Promoter	tropinone reductase, putative, expressed
LOC_Os03g16500.1	RGNMS1074	(GAG)7	AAATACAAATATGTGTCCTCCC	CAAATTACGTTCACAATCTCAG	54.759	55.095	306	3	9075454	5'UTR	PCS1, putative, expressed
LOC_Os03g16570.1	RGNMS1075	(GTG)7	AGAGGCCATTCTTCTCTTCT	CTACTCTCTTCTTCCTCCTCCT	54.82	55.197	149	3	9112168	5'UTR	protein binding protein, putative, expressed
LOC_Os03g16690.1	RGNMS1076	(CTC)7	AAATACAAATATGTGTCCTCCC	CAAATTACGTTCACAATCTCAG	54.759	55.095	306	3	9197870	5'UTR	oxysterol-binding protein homolog C2F12.05c, putative, expressed
LOC_Os03g16740.1	RGNMS1077	(AAG)11	CTACTCTCTGCTTCCAAGTTGT	TAGTAAGAGTATCAACACGCCA	55.544	55.285	359	3	9253189	Promoter	protein kinase APK1A, chloroplast precursor, putative, expressed
LOC_Os03g16800.1	RGNMS1078a	(GA)13	CACCAATTGTACACAGACAAAT	CAAATCAGGATCGAGAACAG	55.113	55.817	387	3	9295584	Promoter	clathrin assembly protein, putative, expressed
LOC_Os03g16800.1	RGNMS1078b	(GAG)11	AGCCAGCGAGCGATCCACCT	GTTTGACACGAGTCGAGGAA	68.923	58.854	126	3	9295735	5'UTR	clathrin assembly protein, putative, expressed
LOC_Os03g16850.1	RGNMS1079	(TC)10	CCCACCAATTTGTTTATTTATT	AAACCACAGAAATTTACTCCC	54.961	54.924	349	3	9340986	Promoter	conserved hypothetical protein
LOC_Os03g16880.1	RGNMS1080	(ATCT)5	TTTAAATAAACGAGTGGTCAAA	AGAGTAGTAATAAGCGTGCGAT	54.423	55.231	342	3	9361150	Intron	heat shock cognate 70 kDa protein, putative, expressed
LOC_Os03g16890.1	RGNMS1081	(CCCT)7	CTCTCAGGATATTTCTGACCAT	ACATTAAGGGTGCTATCAACA	55.004	54.865	154	3	9363772	Intron	BGGP Beta-1-3-galactosyl-O-glycosyl-glycoprotein, putative, expressed
LOC_Os03g17070.1	RGNMS1082	(GA)20	TGAGAACATAATTTGCATCTTG	GAAGGGATAAGGTCAGGTGG	55.577	58.446	386	3	9472369	Promoter	ATP synthase B chain, chloroplast precursor, putative, expressed
LOC_Os03g17180.1	RGNMS1083	(CCG)7	AGCTTCAGTAAACCTAGCAAAG	GCATACACCAAACACAGACA	55.022	55.407	348	3	9545498	5'UTR	multidrug resistance protein 14, putative, expressed
LOC_Os03g17540.1	RGNMS1084	(CT)16	CTTCCCTCTCTCAATCTCAAT	GAGAGAGTGAGGAATGAATTA	55.101	51.073	116	3	9729552	Intron	TBC domain containing protein, expressed
LOC_Os03g17550.1	RGNMS1085	(CT)23	AATCGCGCGGATCAACAGACT	GTCGAGGTGAGGCAGAGGGAC	66.384	65.819	156	3	9734735	5'UTR	serine/threonine-protein kinase NAK, putative, expressed
LOC_Os03g17570.1	RGNMS1086	(TCTA)5	TATATATTGTGAGAGGGAGGGA	GAAGCAGAGAGAGAGAGAGAGA	55.383	54.918	357	3	9739710	Intron	two-component response regulator-like PRR73, putative, expressed
LOC_Os03g17580.1	RGNMS1087	(AT)23	AGACAGTATAGATTGCGGTCTC	CCAAGATTTGATCTCCTCCT	55.263	55.795	317	3	9762500	Promoter	50S ribosomal protein L10, putative, expressed
LOC_Os03g17634.1	RGNMS1088	(GCTG)5	TTCTTTCTTTCTTTCTTTCTGC	AAGTTTAATCAAATCAAATCGC	54.999	55.334	304	3	9779061	Intron	expressed protein
LOC_Os03g17850.1	RGNMS1089	(AG)15	TTTCTTCTTGTCACTTGGTCTT	ACACACATGAACCAAACAAC	55.757	54.079	282	3	9930704	Intron	beta3-glucuronyltransferase, putative, expressed
LOC_Os03g17980.2	RGNMS1090	(ATCC)5	AGAATCAATTGTGCGAGTAAA	TGAGTTGAGTTGAGGTGAATTA	55.15	55.043	355	3	9990092	Intron	carbon catabolite derepressing protein kinase, putative, expressed
LOC_Os03g18040.1	RGNMS1091	(AG)13	ATCTTTGCAACAAGATCACATA	TAGTCAAACATCGAACTAGCAC	55.002	54.833	247	3	10023809	Intron	hypothetical protein
LOC_Os03g18230.1	RGNMS1092	(GA)14	AAATAATCTGAACTCGAAGCAT	GTTCTTGGGAAGAGTGACAGT	54.943	55.875	397	3	10202528	Promoter	expressed protein
LOC_Os03g18270.1	RGNMS1093	(CT)10	ACTACTACTCCTACTCCGTTCATC	GTGTGAGCTCCTACTACTACTCCT	55.076	55.283	333	3	10218437	Intron	expressed protein
LOC_Os03g18410.1	RGNMS1094	(GT)11	TCTTTGAGGCATTCTGTCGAAC	TAAATTCCATGCAGATGAATAGT	61.669	55.609	366	3	10299721	Intron	DNA-directed RNA polymerase I 40 kDa polypeptide, putative, expressed
LOC_Os03g18454.1	RGNMS1095	(CT)36	TAAGTGGTGAGTAGTGCATGTC	AAGGTTCATCCTCTGATCTATG	55.429	55.004	204	3	10335252	Intron	gamma-interferon-inducible lysosomal thiol reductase precursor, putative, expressed
LOC_Os03g18490.1	RGNMS1096	(GACC)5	GTGGAGCTAACGGATTTGAG	ATGGCAATAAATTAGGGTAAGA	57.422	54.807	306	3	10345030	Promoter	RPGR, putative, expressed
LOC_Os03g18510.1	RGNMS1097	(CGC)8	CGTAAATACCTCGGAACCAC	GACACTGAGAAAGAGAGAGAGC	57.096	55.121	299	3	10351034	Promoter	eukaryotic translation initiation factor 2 alpha subunit, putative, expressed
LOC_Os03g18500.1	RGNMS1098	(GCG)8	AATTTCTTCCTTCCTCCATC	TGAATCCAGTCAATACATCAAG	54.852	55.252	147	3	10351635	5'UTR	mitochondrial import inner membrane translocase subunit tim22, putative, expressed
LOC_Os03g18540.1	RGNMS1099	(TG)11	GTTTGACTTGCGATGTGTTTAG	AAATTTAATTCCAAATATGACACA	57.51	54.75	135	3	10364492	Intron	expressed protein
LOC_Os03g18770.1	RGNMS1100	(CT)18	GGAATCCTAGAATCCAAGAAA	CACTCACCCACTCTCTCACT	55.054	55.159	173	3	10497315	5'UTR	wound-induced protein 1, putative, expressed
LOC_Os03g18960.1	RGNMS1101	(CCA)7	AGTGAGTTATCCTGATAGAGGG	AGGCAAATTTCTAGAACAGAAG	54.22	54.765	322	3	10595914	Promoter	calmodulin binding protein, putative, expressed
LOC_Os03g19020.1	RGNMS1102a	(GGT)7	AGCTGTAAGGAGATCAACAAAT	CAACTTATCCACCTCATCAGA	54.848	55.228	333	3	10630391	5'UTR	PHD-finger family protein, expressed
LOC_Os03g19200.1	RGNMS1102b	(AG)18	TTTAAATAAACGAGTGGTCAAA	AGAGTAGTAATAAGCGTGCGAT	54.423	55.231	342	3	10755422	Promoter	heat shock protein binding protein, putative, expressed
LOC_Os03g19280.1	RGNMS1103	(TC)11	ACTTGTCATATACATATTGCGTTT	GTAGGAGAAAGAGAGAAACAGAAG	54.851	55.056	383	3	10825791	Intron	argininosuccinate lyase, putative, expressed
LOC_Os03g19290.1	RGNMS1104	(AAAGA)6	TTGTCGGTAAGAAATGTTACAA	TACATTGCCACATAATGGTACT	55.11	54.776	325	3	10826792	Promoter	expressed protein
LOC_Os03g19350.1	RGNMS1105	(TC)16	TTAAACCTAGTTCCATATTGGG	ATTGCTTGGTTAGGAATATGAT	55.098	54.623	260	3	10867259	Intron	ATP-dependent protease La family protein, expressed
LOC_Os03g19540.1	RGNMS1106	(GGGA)6	GTAAGGAGGAGCGGTTCGACT	AAGCACCAGCCATGGTAGAC	62.011	60.142	258	3	10967917	5'UTR	expressed protein
LOC_Os03g19960.2	RGNMS1107	(TAT)16	GTAGCTCCGTGCCGAGGCTG	TATATAAACCGGACGAATTACC	67.731	55.061	249	3	11215879	Promoter	pre-mRNA-splicing factor ATP-dependent RNA helicase, putative, expressed
LOC_Os03g20010.1	RGNMS1108	(TA)14	GTGATAATAGAACGACACCGA	TTGTAACTAGCAATCTGTCTGC	55.263	54.993	317	3	11250090	Promoter	NFU3, putative, expressed
LOC_Os03g20090.1	RGNMS1109	(CATC)5	ACCCACATGTTATACACTCGTA	CCTTTACTGCCGACACCACC	54.672	62.79	319	3	11307055	5'UTR	MYB transcription factor, putative, expressed
LOC_Os03g20290.1	RGNMS1110	(GCACTG)5	ACTAGTTCGACCAGTAGTTTCG	CAGGTCTCCTAATCAGATCG	55.427	54.862	324	3	11446469	5'UTR	aspartic proteinase nepenthesin-1 precursor, putative, expressed
LOC_Os03g20340.1	RGNMS1111	(AGG)7	ATCATACCAAGTGTCCTCCTT	ATCAACATCACATCTCACACTC	55.171	54.938	213	3	11486413	5'UTR	SNF1-related protein kinase regulatory subunit beta-1, putative, expressed
LOC_Os03g20560.1	RGNMS1112	(AAT)57	AAATGCAGTTGGTATCATTACA	TCTTACATCTTCGGTTAGGAAT	54.898	54.805	309	3	11633367	Promoter	lipoate-protein ligase, putative, expressed
LOC_Os03g20570.1	RGNMS1113	(ATT)57	CTTCTTGAATGAGTATTCCGTT	AAACATCAGCAATAAGAACAAA	55.252	54.374	126	3	11634453	Intron	tRNA-specific adenosine deaminase, putative, expressed
LOC_Os03g20970.2	RGNMS1114	(TAAT)5	GCTTCCTCGAGTCAACTGCT	ACACAGACAGTGAAGACTGAAA	59.751	54.994	201	3	11873741	3'UTR	phospholipid-transporting ATPase 1, putative, expressed
LOC_Os03g21030.1	RGNMS1115a	(TA)39	TACTCAATTTCAACAATGGTGC	TAGAGGAGACTCAAACATGTCA	57.69	55.024	303	3	11918491	Promoter	GRAB2 protein, putative, expressed
LOC_Os03g21030.1	RGNMS1115b	(AGT)9	AAAGTCGCTTCCTCTAGACC	AGCTATCAACCTGTCCTCCT	55.355	55.476	344	3	11918491	Promoter	GRAB2 protein, putative, expressed
LOC_Os03g21110.1	RGNMS1116	(CT)15	ATTACCCAACCTAGAACAACAC	GTGTAAACATATGGCATCAAGA	54.894	55.286	218	3	11999936	Intron	emp24/gp25L/p24 family protein, expressed
LOC_Os03g21140.1	RGNMS1117	(GT)12	CCAGATTTCTCCTCCTCCTC	GATCTGCAGGTGGTCAACAG	57.839	59.261	219	3	12025846	5'UTR	RNA binding protein, putative, expressed
LOC_Os03g21270.2	RGNMS1118	(GA)14	CAACTCTGTTCTTCCTTCCTC	TTGTAACTAGCAATCTGTCTGC	55.672	54.993	371	3	12136350	Promoter	expressed protein
LOC_Os03g21550.1	RGNMS1119	(CGC)7	AGATCTCGAATTCTCTCGTCT	AACGCAAGCCTAGATCTCTC	54.831	56.375	161	3	12294537	5'UTR	eukaryotic translation initiation factor 2 beta subunit, putative, expressed
LOC_Os03g21810.1	RGNMS1120	(TC)20	AACCATGATGATGAGATTGTAG	CTGATCTCCAGGCTTGGCAC	54.167	63.263	271	3	12446527	Intron	nardilysin precursor, putative, expressed
LOC_Os03g21890.1	RGNMS1121	(GTTT)6	CACCGTCGTGATTCTCGCAT	TTGCTATAGGACACTGCTTATG	64.519	54.978	344	3	12506011	Intron	potassium transporter 8, putative, expressed
LOC_Os03g22040.1	RGNMS1122	(TTC)9	AAATAACTGATTCATGGACTGA	CGATGAAGAGGAGATCGTGA	53.922	58.905	269	3	12606448	Intron	expressed protein
LOC_Os03g22210.1	RGNMS1123	(TA)14	TAGATCCGTCACTGATGACTTA	AGGCTGTTTCTAGCTAGTTCTG	54.994	55.005	386	3	12718264	3'UTR	phylloplanin precursor, putative, expressed
LOC_Os03g22320.1	RGNMS1124	(CCTCT)5	GGTACGCCATGCTAACTACTAT	ACAAATCCAAATTGAAAGAATC	55.346	54.996	215	3	12771141	Intron	utp14 protein, expressed
LOC_Os03g22430.1	RGNMS1125	(TTA)7	GTGGATGAACAGATCAAATAGTAA	AGAACTCATTCGAGGTAGGAAA	55.559	55.283	366	3	12833618	Intron	ATP-dependent Clp protease proteolytic subunit-like, putative, expressed
LOC_Os03g22460.2	RGNMS1126	(CCGC)5	ATTTATCACGAGCTCACTCC	CTCAAATCCGTTAGCTCCAC	54.426	57.422	226	3	12848084	Promoter	expressed protein
LOC_Os03g22560.1	RGNMS1127	(ACC)9	ACTGACAGGTTAGTTTGTTTCC	CTAGAGGAAGCGACTTTGAA	55.075	55.007	248	3	12945427	Promoter	myb-like DNA-binding domain containing protein, expressed
LOC_Os03g22600.1	RGNMS1128	(GA)15	CTCTCTCTCTCTCTTCCAGCTA	AATCTCAAACCAATCAAGAGTC	54.988	55.038	183	3	13005838	5'UTR	transposon protein, putative, Mutator sub-class, expressed
LOC_Os03g22670.1	RGNMS1129	(TC)11	ATATATTAAACCGATTCAACCC	AACAACGAATCAGAACCAGAT	54.091	56.237	235	3	13072454	5'UTR	triacylglycerol Lipase, putative, expressed
LOC_Os03g22690.1	RGNMS1130a	(AT)32	GGTATTAATCATGGATTGTGAA	TATCTCTTGGCACTAGGAGTCT	54.168	54.995	357	3	13080316	Intron	nucleoporin interacting component, putative, expressed
LOC_Os03g22690.1	RGNMS1130b	(AT)24	GTCCCTCTAGAGTCCCTTAAAC	TATATATAGGGTCCAAGTTGCC	55.316	55.045	337	3	13080316	Intron	nucleoporin interacting component, putative, expressed
LOC_Os03g22700.1	RGNMS1131	(GAG)10	TCCTCGAACCCTACCCTAAC	AAATCAGGATCGAGGAACAG	58.121	56.761	316	3	13094386	5'UTR	cell division cycle 2-related protein kinase 7, putative, expressed
LOC_Os03g22740.1	RGNMS1132	(GCG)8	AATCCCGACGGCAAGCAGAAGT	AACATAGGGCTTCAGGAACT	68.314	55.481	115	3	13116238	5'UTR	nucleolar protein NOP5, putative, expressed
LOC_Os03g22900.1	RGNMS1133	(CTA)7	AATTGACTACGTGGAAGGTTAG	ATAAGGTTGATGATGGGTTTAG	55.209	54.922	287	3	13214516	Promoter	ATP binding protein, putative, expressed
LOC_Os03g23020.1	RGNMS1134	(AG)14	CTTAGTAGAACGCGCCACAG	AGTATCAACCTGCTCCTCCT	58.75	55.476	132	3	13268172	5'UTR	expressed protein
LOC_Os03g23030.1	RGNMS1135	(TC)23	ATGGTCATAAGAGCCTAGAGAC	TCAATGCTTTGTGACTTATAGC	54.365	54.932	243	3	13287510	Intron	aberrant pollen transmission 1, putative, expressed
LOC_Os03g23960.1	RGNMS1136	(AG)14	AAGAGAAATGTCCATCCTTAAA	CCAAGTCAGACTGTCCATCTAT	54.771	55.845	191	3	13583303	Intron	SF16-like protein, putative, expressed
LOC_Os03g24030.1	RGNMS1137	(CGG)7	TTTCTCCGTCTCTTCTCGCT	GGAAGGAAGAAAGAAACAAAC	59.308	54.769	279	3	13610212	5'UTR	electron transporter, putative, expressed
LOC_Os03g24070.1	RGNMS1138	(GA)14	GTCAGAGGAAGCAAGGAGAT	GAGAGAAAGAGAGAGACGGAG	56.038	55.038	121	3	13645858	5'UTR	rhythmically expressed gene 2 protein, putative, expressed
LOC_Os03g24180.1	RGNMS1139	(CCG)7	TTTCTCCGTCTCTTCTCGCT	GGAAGGAAGAAAGAAACAAAC	59.308	54.769	279	3	13717595	5'UTR	rho GTPase activator, putative, expressed
LOC_Os03g24380.1	RGNMS1140	(TC)10	ATATGCGCTTCCTCTTCGTT	AAATTCACAAACTCTCGCTATT	58.955	55.02	323	3	13860761	Intron	glutathione peroxidase 4, putative, expressed
LOC_Os03g24390.1	RGNMS1141a	(CT)48	CTTGAGTTCTTTGATTCTTTCC	ACTTGACGAATCTTTATTTGCT	54.947	55.02	261	3	13862683	Intron	transmembrane protein 115, putative, expressed
LOC_Os03g24390.1	RGNMS1141b	(CT)17	GCTACTGCCTGTACTACTACACTA	TTTCCATCATTAGCAGGCAG	52.819	58.869	127	3	13862683	Intron	transmembrane protein 115, putative, expressed
LOC_Os03g24390.1	RGNMS1141c	(CAC)11	AGAAAGTTGGTAGTTTGGAGAA	TACAACTCATTTGACAACCAAG	54.906	55.412	174	3	13862683	Intron	transmembrane protein 115, putative, expressed
LOC_Os03g24450.1	RGNMS1142	(CCT)9	GAGACTCTAGTGCATATTTGGC	CCATCAAGACTCTCTCTCTCTC	55.814	54.881	162	3	13913938	5'UTR	expressed protein
LOC_Os03g24460.1	RGNMS1143	(AG)12	AGATTTCTCCTCCTCCTCCT	GATCTGCAGGTGGTCAACAG	56.017	59.261	217	3	13927614	5'UTR	aminotransferase, class IV family protein, expressed
LOC_Os03g24480.1	RGNMS1144	(AT)23	GAGAACTCGAACTCCCTTATTT	GTGATTAAATCTCAACCCTTGT	55.843	54.935	352	3	13933668	Intron	hypothetical protein
LOC_Os03g24520.1	RGNMS1145	(TTCCG)5	AAGAGAGCGTGAGAGTAAAGAG	GGACCTAAACCAAGATATCAAA	54.952	55.04	304	3	13953834	5'UTR	protein Mo25, putative, expressed
LOC_Os03g24600.1	RGNMS1146	(GTC)7	GTTTGTTTCTTTCTTCCTTCC	AATAATGCAAGAATCAAGAGGA	54.769	55.715	323	3	13988999	5'UTR	peptide methionine sulfoxide reductase msrB, putative, expressed
LOC_Os03g24930.1	RGNMS1147	(CGC)7	TTGAACAAACGAAAGCTTAGTA	TGGTTTGACTAGTCCTCTCTCT	54.774	54.861	272	3	14186939	Intron	protein kinase APK1A, chloroplast precursor, putative, expressed
LOC_Os03g25070.1	RGNMS1148	(CTT)8	GAACAAAGAACAGATCCATGTC	GAAATATTCAGCTTCTCTGGTG	56.217	55.791	393	3	14301509	Intron	CDPK-related protein kinase, putative, expressed
LOC_Os03g25160.1	RGNMS1149	(GCG)7	GGGACGTTAATTAATCTCAGTT	GACTGATTGATCGATTACAAGG	54.286	56.321	106	3	14366309	3'UTR
LOC_Os03g25340.1	RGNMS1150	(TA)26	AGTGATTGATTTGCATACTTGA	CTAGAGTTTAGCATCGGAGTTT	55.002	54.798	211	3	14459802	Intron	peroxidase 47 precursor, putative, expressed
LOC_Os03g25360.1	RGNMS1151a	(TAA)12	GCTCTGACTTCTTCTTCACTCT	GTTGCGAAGTGGCAGTATAG	54.72	56.107	139	3	14473370	Promoter	peroxidase 66 precursor, putative, expressed
LOC_Os03g25360.1	RGNMS1151b	(TA)11	GTTTCATTAGTAATCTGATGGTGA	CACTACTATCAAATACTACCACGG	55.136	54.927	364	3	14474247	Intron	peroxidase 66 precursor, putative, expressed
LOC_Os03g25440.1	RGNMS1152	(GTGC)5	AACTGGACAATAGTCTCCACAC	ACGGAGAAAGAAAGAGGAAG	55.752	55.332	378	3	14523401	3'UTR	expressed protein
LOC_Os03g25480.1	RGNMS1153	(CGC)7	GAGGAAGATTAGTTTAATCCGA	TGAAGAAGTAGGAGAAGAGGAA	54.486	55.096	322	3	14531505	Promoter	cytochrome P450 72A1, putative, expressed
LOC_Os03g25490.1	RGNMS1154	(AT)10	TCTTCTTCTATGAGAGGAGGTG	GTTCTTCCTCAACTTCTCCTG	55.366	55.672	260	3	14539909	Intron	cytochrome P450 72A1, putative, expressed
LOC_Os03g25530.1	RGNMS1155	(TA)41	ATTCAATGGATCTCAGCTATTC	AAATGTAAGATCACTGTTTGGG	55.086	55.832	391	3	14556533	Promoter	expressed protein
LOC_Os03g25620.1	RGNMS1156	(GCC)7	AAACCAAGAAACGCCACAGC	AATCCGAGGAAGAGGAGGAG	62.477	59.772	100	3	14649578	5'UTR	low temperature viability protein, expressed
LOC_Os03g25680.1	RGNMS1157	(AGCG)6	GCTGCGGAATGAGCTTGGAT	GGATCCATAAGACAACTGAATC	64.882	55.241	107	3	14677686	5'UTR	expressed protein
LOC_Os03g25700.1	RGNMS1158	(TC)11	CTACGACCACTACTACTACCCATT	CACTACTATCAAATACTACCACGG	55.136	54.927	364	3	14691149	Intron	retrotransposon protein, putative, Ty3-gypsy subclass
LOC_Os03g26380.1	RGNMS1159	(CTGC)6	GGTAGCTGAAGAAGAGAAGAGA	TTGCTATAGGACACTGCTTATG	54.837	54.978	300	3	15056976	Intron	hypothetical protein
LOC_Os03g26800.1	RGNMS1160	(TA)23	AGAGGAAGAGTTATGACAGGTG	TATATAAACCGGACGAATTACC	55.149	55.061	179	3	15278998	Promoter	lipid binding protein, putative, expressed
LOC_Os03g26940.1	RGNMS1161	(AT)13	CATGCAAACTACTCCCTATCTT	AAGAATCAAGTGACTATTCCCA	55.284	55.485	249	3	15386734	Intron	hypothetical protein
LOC_Os03g26960.1	RGNMS1162	(ATT)8	TCTAATATATCTGAACCTATGCCA	CTGAATTAAATTAACAAAGAGCAT	54.98	54.1	283	3	15397281	Intron	aquarius, putative, expressed
LOC_Os03g27040.1	RGNMS1163	(GCG)8	CTCTCTCCCAAATCCCAATC	GCCAATTAAGCAGCGTCGAT	58.516	62.506	103	3	15460835	5'UTR	copper-transporting ATPase PAA1, putative, expressed
LOC_Os03g27110.1	RGNMS1164	(TA)26	ACTAGCTTTAATTTCATCTCCG	AGTTCACGCATTCTTCTTTATT	54.745	55.02	194	3	15506214	Promoter	catalytic/ hydrolase, putative, expressed
LOC_Os03g27120.1	RGNMS1165	(GAG)8	TAAGTTTCCTTCATCGAGTTCT	CCATTACAGTACCAGAGCATAA	54.98	54.667	158	3	15511832	Promoter	LOL3, putative, expressed
LOC_Os03g27190.1	RGNMS1166	(TA)32	ACCAAGCACATATAGAACATGA	GTGTTGAGTGAGCTGCTATC	54.876	53.404	216	3	15551485	Promoter	caspase, putative, expressed
LOC_Os03g27250.1	RGNMS1167	(CT)10	CAGGAGAAGTTGAGGAAGAAC	GCCCAATACGACATGTCTCC	55.672	60.348	380	3	15599292	Intron	transferase, transferring glycosyl groups, putative, expressed
LOC_Os03g27280.1	RGNMS1168	(TTTC)5	CAATTCACTATTCTTAATCCCAA	CAAGAAGAAATCTGAGTGTGAA	55.221	54.749	392	3	15607709	Intron	serine/threonine-protein kinase SAPK1, putative, expressed
LOC_Os03g27350.1	RGNMS1169	(GGC)7	CTCCTCTCCTCTCCTCTCTC	GCCACGCCAACCAATGCTTC	54.741	68.177	309	3	15641044	5'UTR	cysteine protease ATG4A, putative, expressed
LOC_Os03g27390.1	RGNMS1170	(TC)12	AGTGTACTGTGCTGCTCTACTG	GAGACCAAACTCTGCAAGAA	54.992	55.584	214	3	15666798	5'UTR	expressed protein
LOC_Os03g27480.1	RGNMS1171	(AAT)29	TCACAATCCATGATTACATACC	CAATCAGTACGTAAGCCACTAA	54.884	54.903	334	3	15742678	Intron	retinoid-inducible serine carboxypeptidase precursor, putative, expressed
LOC_Os03g27530.1	RGNMS1172a	(TAA)16	TAGCTGTGTACTATTGGTGGAA	TGAATTGAGTGGCTTAGACATA	55.129	55.173	372	3	15769066	Intron	retinoid-inducible serine carboxypeptidase precursor, putative
LOC_Os03g27530.1	RGNMS1172b	(GATA)5	TAATTCACCTCAACTCAACTCA	ATCGATCCCTCGTCGCCACC	55.043	68.964	227	3	15769066	Intron	retinoid-inducible serine carboxypeptidase precursor, putative
LOC_Os03g27680.1	RGNMS1173	(CT)16	CTTCCCTCTCTCAATCTCAAT	GAGAGAGTGAGGAATGAATTA	55.101	51.073	116	3	15843333	Intron	conserved hypothetical protein
LOC_Os03g27760.1	RGNMS1174	(TTC)10	GACGGGTAGCTATATAGAATCG	CATATAAACACAGGTTCAATGC	54.962	54.898	339	3	15887334	Intron	expressed protein
LOC_Os03g27780.1	RGNMS1175a	(GA)11	AGCTTCAGTAAACCTAGCAAAG	CTTCTTCACACGCGACTCGAT	55.022	62.822	144	3	15911531	5'UTR	Ca2+/calmodulin-dependent protein kinase phosphatase, putative, expressed
LOC_Os03g27780.1	RGNMS1175b	(TTG)7	CTAAATTAGCGTCCAAACATCT	ACAGAAACTCTACTCGCTCATC	55.44	55.457	370	3	15914314	Intron	Ca2+/calmodulin-dependent protein kinase phosphatase, putative, expressed
LOC_Os03g27820.1	RGNMS1176	(AT)20	GATGGGTTCATTTATCATTTCT	AGTAGAGGTAGTGTTGATTGGG	54.799	55.041	159	3	15943696	Intron	expressed protein
LOC_Os03g27840.1	RGNMS1177	(TC)19	GAAAGAGGAATCGCTAACAT	CATACACTGAAACAAGAAGCAC	53.701	55.148	345	3	15971190	Intron	splicing factor, arginine/serine-rich 16, putative, expressed
LOC_Os03g27930.1	RGNMS1178	(TGT)7	AGTACTGAGGTGGTATGGTAGG	ACAGAAACTCTACTCGCTCATC	54.918	55.457	286	3	16023549	Intron	expressed protein
LOC_Os03g28080.1	RGNMS1179	(CCTC)5	GTCTACCATGGCTGGTGCTT	CGATTAATCTTGATTGATTTGA	60.142	54.619	138	3	16113889	Promoter	ring-H2 zinc finger protein, putative, expressed
LOC_Os03g28090.1	RGNMS1180	(CATC)5	ACTCTCGACCAGCTCCTTCT	ACTGTGTGGCTCCGGTTGAC	58.215	63.541	347	3	16130137	5'UTR	pectinesterase-2 precursor, putative, expressed
LOC_Os03g28120.1	RGNMS1181	(TA)16	CGATCGATCTATCTTCTTGTCT	ATCACATCCATCCATTTAATTT	55.319	55.069	195	3	16144974	Intron	conserved hypothetical protein
LOC_Os03g28260.1	RGNMS1182	(GCG)7	TTTCAAGTCAGCTAGAGAAATG	CTAATTACCAATTAACCGTGCT	54.226	55.333	394	3	16232116	Promoter	retrotransposon protein, putative, unclassified
LOC_Os03g28310.1	RGNMS1183	(CCG)8	GTTTCTTCGATCCACTTGAC	AATGTCAGCGTCCTCGATCT	54.713	59.834	138	3	16275821	5'UTR	dnaJ domain containing protein, expressed
LOC_Os03g28330.1	RGNMS1184	(GAGGA)5	AATATATGGTCCACCTGTCACT	CTGCATCCACTTTACTGTATTG	55.072	55.129	361	3	16280745	Intron	sucrose synthase 2, putative, expressed
LOC_Os03g29350.1	RGNMS1185	(TC)18	CCTAGGTCTCTCTCTCTCCTCT	AGCTAGGTTTGAGATTTGAGAA	55.184	55.133	286	3	16652319	Intron	von Willebrand factor type A domain containing protein, expressed
LOC_Os03g29410.1	RGNMS1186	(GAA)7	ATATATTAAACCGATTCAACCC	GAGAAACCAGCACCGCCCAG	54.091	67.514	143	3	16708906	5'UTR	protein kinase APK1B, chloroplast precursor, putative, expressed
LOC_Os03g29470.1	RGNMS1187	(CCG)8	GTTTCTTCGATCCACTTGAC	AGTAGCCCAGACATCTGAATAG	54.713	55.274	344	3	16749243	5'UTR	transcription initiation factor TFIID subunit 9B, putative, expressed
LOC_Os03g29540.1	RGNMS1188	(TTCT)5	CCTGGAGGACGAGGTCGGAG	TATATATTATGGCTCGGGAGAG	66.744	55.273	310	3	16793883	Intron	peptidase S16, lon N-terminal, putative, expressed
LOC_Os03g29570.1	RGNMS1189	(TGT)7	GATGAGCGAGTAGAGTTTCTGT	AATAATGCAAGGAATCAAGAGA	55.457	55.715	381	3	16812138	Intron	mps one binder kinase activator-like 1A, putative, expressed
LOC_Os03g29614.1	RGNMS1190	(CT)11	TTGGTGTTAGTGTTCCTACTATTT	TGGGATTAAACTGTACTAAAGGAT	54.143	55.398	386	3	16837925	Intron	anthocyanin regulatory C1 protein, putative, expressed
LOC_Os03g29680.1	RGNMS1191	(TA)40	TAGCTGTGTACTATTGGTGGAA	TGAATTGAGTGGCTTAGACATA	55.129	55.173	372	3	16877056	Intron	EARLY flowering 4 protein, putative, expressed
LOC_Os03g29760.1	RGNMS1192	(AG)13	CTCCGCCTCTCCTAGGGTTT	GCGAGGTGGTGGAAGGGATT	61.963	65.723	100	3	16920210	5'UTR	nuclear transcription factor Y subunit A-8, putative, expressed
LOC_Os03g30150.1	RGNMS1193	(ATAG)5	GTTAAATTCGTGGCTAGTTTGT	CGGTGGATGAAGCAAACACA	55.356	63.051	310	3	17169931	Intron	expressed protein
LOC_Os03g30260.1	RGNMS1194	(GA)10	TACATGATGAGAGAGGCAGTAA	CCGGATCTCCTCCTCCTCCC	55.159	66.676	351	3	17221158	5'UTR	COBRA-like protein 4 precursor, putative, expressed
LOC_Os03g30290.1	RGNMS1195	(GCC)8	GTTCTAGTACTTTCTAGTTTGGGC	TGACAAACTTAACTTGCTACCTAC	54.997	54.846	234	3	17241416	Intron	expressed protein
LOC_Os03g30300.1	RGNMS1196	(TTA)24	AAGTCGTCTACTCGATCCTTT	TATCTACTCCTCCTCACTACCC	54.813	54.22	356	3	17244946	Intron	6-phosphogluconolactonase, putative, expressed
LOC_Os03g30580.1	RGNMS1197	(AAG)7	AGCTTCAGTAAACCTAGCAAAG	CTTCTTCCACGGCGACTCGAT	55.022	66.034	139	3	17411705	5'UTR	expressed protein
LOC_Os03g30740.1	RGNMS1198	(TC)11	GATATGATGCTTTCTTCGTTATC	CTACGACCACTACTACTACCCATT	54.897	55.806	161	3	17471077	Intron	expressed protein
LOC_Os03g31000.1	RGNMS1199	(TAAA)5	AGAAATGTACCAAGATTTCCAC	CTTGACCGGGTTGTTGGTCT	54.935	62.281	219	3	17622060	Intron	ATP binding protein, putative
LOC_Os03g31090.1	RGNMS1200	(CGG)8	GGTAAAGGTGTGTGAGGTGA	CAACAAGTTCTCCTTCTCCTT	55.942	55.263	130	3	17669773	5'UTR	40S ribosomal protein S19, putative, expressed
LOC_Os03g31170.1	RGNMS1201a	(CAG)7	CTGTCAAAGTTATCCCAAAGTT	TCCTTCTTGTACGCTACCTTAT	55.177	55.063	394	3	17700514	3'UTR	pyrimidine-specific ribonucleoside hydrolase rihA, putative, expressed
LOC_Os03g31170.2	RGNMS1201b	(AGC)8	GGATCGAGGACGGACGGGAC	CGACTACATATGATCTCTGTGC	68.552	55.018	273	3	17701414	3'UTR	pyrimidine-specific ribonucleoside hydrolase rihA, putative, expressed
LOC_Os03g31430.1	RGNMS1202a	(GA)29	TAGGCGCATATAGTTAGTTGTG	TGAAGGAATATCCTGCTAGTTT	55.029	54.955	348	3	17858379	Intron	sesquiterpene synthase, putative
LOC_Os03g31430.1	RGNMS1202b	(AT)28	AGTTTGTTTGGTTCTTGCTAGT	ACGCATTAAATCAAAGAAAGAC	55.005	55.399	394	3	17858379	Intron	sesquiterpene synthase, putative
LOC_Os03g31430.1	RGNMS1203	(AT)10	CCCAAACTACATTATACTAACCCT	AGATTCAATCATAAGGAAGGTG	54.955	55.022	337	3	17858379	Intron	sesquiterpene synthase, putative
LOC_Os03g32050.1	RGNMS1204	(CT)11	CTTCTTCTTCTTCCTCTCCTCT	GTTCTCCATCTGACCACCAC	55.317	57.886	328	3	18282611	Promoter	peroxidase 2 precursor, putative, expressed
LOC_Os03g32090.1	RGNMS1205	(AG)10	AGGGAGGGAGTATATAGAAAGC	AAGAGACCTAAATTCCAGATGA	54.996	54.746	321	3	18314635	Intron	conserved hypothetical protein
LOC_Os03g32314.1	RGNMS1206	(AT)11	CCTCTCTCTCTTCGCTCTTC	CTAGGTCTAGGGTTTGGGTT	56.081	54.939	129	3	18443273	5'UTR	allene oxide cyclase 4, chloroplast precursor, putative, expressed
LOC_Os03g32526.1	RGNMS1207	(GT)11	CCTAATTGTACTACTCCCTTTGAT	CCAAACAGAGCATATTTGTAAAC	55.046	55.747	349	3	18558259	Intron	expressed protein
LOC_Os03g32620.1	RGNMS1208a	(CT)25	GAACATCTTTCCGGTTCTCC	CGAGAGAGAGAGAGAGAGAGAG	58.569	54.498	277	3	18637597	5'UTR	pentatricopeptide repeat protein PPR986-12, putative, expressed
LOC_Os03g32620.1	RGNMS1208b	(CGC)9	CCAGAGAGAGAGAGAGAGAGAG	TTAGAAGGCATTATCAAGATCC	54.326	55.263	107	3	18637597	5'UTR	pentatricopeptide repeat protein PPR986-12, putative, expressed
LOC_Os03g32790.1	RGNMS1209	(GA)11	CTCGATTCCTTTCCATCCCT	TATTACTAACATAACACGGGCA	60.401	55.114	231	3	18723912	5'UTR	expressed protein
LOC_Os03g32790.2	RGNMS1210	(GA)11	CTCTCCCTCTCCCTAGCCTCTG	GTTGCGTGTTGGACACTCCCTC	63.065	66.354	162	3	18724469	Intron	expressed protein
LOC_Os03g33650.1	RGNMS1211a	(TA)24	TTTCACAACACAAACACATACA	TAAGCTTATCACCACAATACCA	55.071	55.065	213	3	19198326	Promoter	argonaute-like protein, putative, expressed
LOC_Os03g33650.1	RGNMS1211b	(CT)10	GGCAAATAATTAAATGTACCCT	CAACCGACGTCGACAACAGC	54.314	65.164	359	3	19198326	Promoter	argonaute-like protein, putative, expressed
LOC_Os03g34300.1	RGNMS1212a	(TGG)8	GTCTTCTCCACCAACACTTAGAC	AGAGAGAGAGACAGAGAGCTACAT	57.002	55.044	222	3	19474109	Intron	serine incorporator 3, putative, expressed
LOC_Os03g34300.1	RGNMS1212b	(GCC)8	ATTAATTTATCCTCTCCTCCGT	AGATGGAATGTAATTCGTCTTC	55.221	55.01	170	3	19481492	Promoter	serine incorporator 3, putative, expressed
LOC_Os03g34310.5	RGNMS1213	(CTC)7	CTCGATTCCTTTCCATCCCT	TATTACTAACATAACACGGGCA	60.401	55.114	231	3	19482712	5'UTR	expressed protein
LOC_Os03g35990.1	RGNMS1214	(AAAG)5	TGCATCACTCTTATTAGCTTCA	AAGCGTATGTGGCTTTATATTT	55.487	55.042	315	3	19918064	Intron	retrotransposon, putative, centromere-specific
LOC_Os03g36239.1	RGNMS1215	(CT)18	TTCATACTAGTGGAACCATGAA	TTAAGAAGTCAAGAACCCATTT	54.854	54.85	393	3	20051637	Intron	retrotransposon protein, putative, Ty3-gypsy subclass
LOC_Os03g36760.1	RGNMS1216	(AT)72	TGAACTCCTATGTATGAAACGA	AAACTTGCGAGGTAAATAAATG	55.014	55.445	391	3	20345664	Promoter	expressed protein
LOC_Os03g37320.1	RGNMS1217	(AT)11	GAGGGAGTGTCCAACACGCAAC	GATAGTCGACAAGCAGAGGAAG	66.354	58.227	393	3	20632742	Intron	expressed protein
LOC_Os03g37700.1	RGNMS1218	(GA)10	ATGTACTTCCTCTGCCTCCT	TGGAGAGAAGAACATTCGAC	55.476	55.327	350	3	20862786	Intron	hypothetical protein
LOC_Os03g37830.1	RGNMS1219a	(TA)57	GGTACTTTGGATCGTCATCTTA	TGCACAGGTGAAGACTAATTT	55.911	55.054	322	3	20933961	Intron	potassium transporter 16, putative, expressed
LOC_Os03g37830.1	RGNMS1219b	(AT)49	CTATAAGCTCTCCCAAGAAATG	ACTCCGATAAATTAATCACGTC	55.115	55.061	323	3	20933961	Intron	potassium transporter 16, putative, expressed
LOC_Os03g37850.1	RGNMS1220	(GCCG)5	TAAAGGCTAAGCAAGCTTTAAT	AAGCGTATGTGGCTTTATATTT	54.852	55.042	124	3	20969961	Intron	hypothetical protein
LOC_Os03g38170.1	RGNMS1221a	(TA)31	GTTGATTGGGAATAAGAAGAGA	ACAGAGGAGAGGAGTAGTAGCA	55.143	55.058	395	3	21153325	Intron	expressed protein
LOC_Os03g38170.1	RGNMS1221b	(TA)27	CTCTCGCACACGAGAGCAGC	TAGCGGGAAATTATCTCTTAAA	64.951	55.212	336	3	21153325	Intron	expressed protein
LOC_Os03g38190.1	RGNMS1222	(AT)40	GTCCCTCTAGAGTCCCTTAAAC	TATATATAGGGTCCAAGTTGCC	55.316	55.045	337	3	21161449	Intron	retrotransposon protein, putative, unclassified
LOC_Os03g38210.1	RGNMS1223	(TC)24	AGAAAGTGGATCACCAAGTAAC	AATTATTGCAGTGAGAGACACA	54.995	55.066	244	3	21168876	Intron	myb-like DNA-binding domain containing protein, expressed
LOC_Os03g38540.1	RGNMS1224	(AG)23	GTAGCAGTAGCTAGCTCCAAGA	TAGCCTAGCATTGTTTATTCATT	55.956	55.172	100	3	21347692	5'UTR	glutamate formiminotransferase, putative, expressed
LOC_Os03g38740.1	RGNMS1225	(TC)17	GACAAATTCTAACCGTACCAAT	ACCCTTAACATGCTAAATCATC	54.987	55.061	391	3	21456646	Intron	type III restriction enzyme, res subunit family protein, expressed
LOC_Os03g39224.1	RGNMS1226	(TC)15	AGATTTAAACTCAAGACCGAGA	CAGAGAAGTGATGAACTGCTAA	54.98	54.95	201	3	21739193	Intron	hypothetical protein
LOC_Os03g39230.1	RGNMS1227	(GA)15	CATGAATGGTAATTCTGTGTGT	CCTCTCAAACAAAGAGAGAGAG	55.03	55.161	346	3	21739690	3'UTR	OTU-like cysteine protease family protein, expressed
LOC_Os03g39602.1	RGNMS1228	(CT)14	GCATGCATGTAAGAGAACATAC	ACTAGTGACTCCATAGCAGCTT	55.024	55.097	319	3	21951071	Intron	hypothetical protein
LOC_Os03g39650.1	RGNMS1229	(TA)46	CCCAAGGAAGAGTGTAAGATAG	ATGACAGGTTGTCGTAAGAAAT	54.873	55.429	384	3	22004712	Intron	cytochrome P450 71D10, putative, expressed
LOC_Os03g39860.1	RGNMS1230a	(CT)13	ATAGTTGTCAAGGCCAAATCTA	CATGTCATATCTCTCCTTCCTT	55.669	55.004	389	3	22120451	Intron	acyl carrier protein, mitochondrial precursor, putative, expressed
LOC_Os03g39860.1	RGNMS1230b	(GAA)8	GGGCCGATAAGAGAAGCCGC	CACTAGAATTACAGATCGAGCA	67.389	54.923	237	3	22123547	5'UTR	acyl carrier protein, mitochondrial precursor, putative, expressed
LOC_Os03g40060.1	RGNMS1231	(AT)21	TGATCTATTCTCTCTGAGGTCC	AGACAGAATGTATGGACCAGAT	55.112	55.182	311	3	22208830	Intron	conserved hypothetical protein
LOC_Os03g40070.1	RGNMS1232	(GATC)6	TAGGCCGATTAGTTGCTATTAT	AGACGTTGGTTCCAATATTTAC	55.122	54.987	158	3	22211350	Intron	transposon protein, putative, unclassified, expressed
LOC_Os03g40100.1	RGNMS1233	(CT)10	GACATGGAGTTGCAGAGCTT	ATATTCTTCCGCTGTAAATTGT	58.028	54.848	380	3	22236402	5'UTR	ACR4, putative, expressed
LOC_Os03g40180.1	RGNMS1234	(CGC)7	ATTCCGTCTTATCCAGAGATG	TAGTATAATACGGAGTCCCTGG	55.835	55.115	341	3	22292927	5'UTR	60S ribosomal protein L15, putative, expressed
LOC_Os03g40310.1	RGNMS1235	(CGC)8	CTCTCTCTCTCTCTCTCTCGTC	CTCAGACCCTCAACACTAGAAT	54.31	55.149	204	3	22373259	5'UTR	peptidyl-prolyl cis-trans isomerase E, putative, expressed
LOC_Os03g40540.1	RGNMS1236	(GA)21	AACAAGTAGAAGATGACAAGCC	TTGAGGTATGTTAGTTTGACCA	55.307	54.936	364	3	22496577	Intron	cytochrome P450 85A1, putative, expressed
LOC_Os03g40920.1	RGNMS1237	(CATCC)5	GACAGTGAGCTGACACTGTACT	CTTCTTCTCCTCCTCCTCCT	54.57	56.689	351	3	22692967	Promoter	expressed protein
LOC_Os03g41000.1	RGNMS1238	(AT)20	ACGCCTGTATTGTAACATTTCT	TGAATTTAAGTGTGACTCTCCA	55.615	55.043	264	3	22741809	Intron	retrotransposon protein, putative, Ty1-copia subclass
LOC_Os03g41330.1	RGNMS1239a	(TA)27	AAAGTTCATTTACAACCCAAAC	TGTAGTACAACAGCATAGCACC	55.031	55.628	196	3	22933114	Intron	seed specific protein Bn15D17A, putative, expressed
LOC_Os03g41330.1	RGNMS1239b	(TA)17	TTTAGTGAAATGTTTGAAGCAG	ACATCAATTCCATCAGCATTA	54.99	55.602	153	3	22933114	Intron	seed specific protein Bn15D17A, putative, expressed
LOC_Os03g42070.1	RGNMS1240	(CGC)7	TGCTTGATCCAAATATCAAATA	CAAACAGAGGCTACAGGTTAAT	55.046	55.359	221	3	23365672	Intron	cyclin delta-2, putative, expressed
LOC_Os03g42110.1	RGNMS2041	(TA)26	ATATAGGCCTGAAACTTTACGA	CTTAATTACCGTATAGGCAAGG	55.005	55.063	317	3	23393044	Intron	N-acetyl-gamma-glutamyl-phosphate reductase, chloroplast precursor, putative, expressed
LOC_Os03g42200.1	RGNMS1242a	(CATG)5	AAATATAAAGCCACATACGCTT	ACTTCTGCTTTGAATTCTGTCT	55.042	55.029	332	3	23427044	Intron	dof domain, zinc finger family protein, expressed
LOC_Os03g42200.1	RGNMS1242b	(GA)11	GAACCGACAGAATCAGAAAG	TAGAAGCTTCCTTTCCAAATAG	54.899	54.871	228	3	23430818	Promoter	dof domain, zinc finger family protein, expressed
LOC_Os03g42250.1	RGNMS1243	(TC)14	CATCCATCAATTCGATCCTA	GAGGAAGGAAGAACAGAGTTG	55.95	55.672	381	3	23462203	Promoter	B3 DNA binding domain containing protein
LOC_Os03g42370.1	RGNMS1244	(TA)51	TTCTCTTAGTTGCAAGGAGTG	ACTTCCATATCTCATCCCTTC	54.939	54.736	331	3	23531071	Intron	B3 DNA binding domain containing protein
LOC_Os03g42400.1	RGNMS1245	(TA)13	CTCTTGAGATCCTTGATTCTTC	ATTCTCAGAACATAACCAGACC	54.844	54.914	118	3	23546551	Intron	hypothetical protein
LOC_Os03g42430.1	RGNMS1246	(CT)13	TGACCAGTGATAACATTTCAAC	GAGTGCAATTCTGTGCTAGTAA	55.159	54.993	307	3	23569917	Intron	B3 DNA binding domain containing protein, expressed
LOC_Os03g42480.1	RGNMS1247	(CT)14	TCTAAACATGTGTTTGCACTTT	TATTGAACACAACTAACGGGTA	55.162	54.99	380	3	23593030	Intron	expressed protein
LOC_Os03g42569.1	RGNMS1248	(TCCA)5	CCAGTACGATTCCATTCTGT	CCTAGTTTCTCATCCCAATAAC	55.07	54.653	351	3	23652850	Intron	expressed protein
LOC_Os03g42750.1	RGNMS1249	(TC)10	ATGTACTTCCTCTGCCTCCT	TTTAAGGTTTCGGCTCTGAC	55.476	57.096	376	3	23752121	Intron	roothairless 1, putative, expressed
LOC_Os03g42820.1	RGNMS1250	(CTC)8	TCACTCGTTTCACAATGTAAGT	CTTCTCCTCAGACTATCACTCC	54.985	54.776	357	3	23809514	Promoter	zinc ion binding protein, putative, expressed
LOC_Os03g43010.1	RGNMS1251	(AT)33	TAGGTACAGATGGTCAAATTCA	GGAATACAGAAAGGACACCTAA	54.854	55.1	225	3	23949010	Intron	expressed protein
LOC_Os03g43020.1	RGNMS1252	(GCG)7	GAATTCCGTCTTATCCAGAGAT	TCAGTTATAATTACAGCATCAAA	56.431	52.279	327	3	23957468	5'UTR	prefoldin subunit 4, putative, expressed
LOC_Os03g43060.1	RGNMS1253	(CTTT)5	ATGATGAACACTATTCAACGAC	GGATATACGCCATAAGATGACT	54.242	55.017	363	3	23974842	Intron	F-box domain containing protein
LOC_Os03g43400.1	RGNMS1254	(ATATT)8	AGGCGATTGCTCTGCTCAAGT	CTAGACATCAGATTCGTCAAGA	63.735	54.699	162	3	24153024	3'UTR	OsIAA11 - Auxin-responsive Aux/IAA gene family member, expressed
LOC_Os03g43540.1	RGNMS1255	(TC)10	AAAGCCTACTACCACCCATC	CTCATCAGAATCCCTAGAAATG	55.764	55.574	323	3	24265880	Intron	hypothetical protein
LOC_Os03g43590.1	RGNMS1256a	(AG)10	ACTTACCACACCACCAGGAA	AGAGGAAGCGCATATCCAAG	57.901	59.434	295	3	24306347	3'UTR	LSTK-1-like kinase, putative, expressed
LOC_Os03g43590.1	RGNMS1256b	(CT)10	ATTTCTAGGGATTCTGATGAGG	CGAATCAACAGCTACACTACAC	56.438	55.183	297	3	24307287	Intron	LSTK-1-like kinase, putative, expressed
LOC_Os03g43684.1	RGNMS1257	(CTCTC)5	CAATTGTAGTGTGAAATGATACG	TAATGACAGCCAACGTTAAATA	55.001	55.231	246	3	24382678	Intron	expressed protein
LOC_Os03g43750.1	RGNMS1258	(TC)13	CAGTACAGTAGTTGGCTGGTT	ACCTCCTCCTCCGCCAGCTC	54.589	67.547	105	3	24425522	5'UTR	retrotransposon, putative, centromere-specific, expressed
LOC_Os03g43810.1	RGNMS1259	(TTTC)5	GAAGACATTTAACTTTGGCACT	ACAGAGAGATGAGAAAGAGCAT	55.316	54.927	337	3	24501516	Intron	PIL5, putative, expressed
LOC_Os03g43990.1	RGNMS1260	(AG)10	CGCAATAGCCTCACTAGATAA	AAACTATCCAGAAAGGAAAGG	55.043	54.371	318	3	24660825	5'UTR	transposon protein, putative, Mutator sub-class, expressed
LOC_Os03g44010.1	RGNMS1261	(TC)13	ACTTTAGGATTAGCAGCGTTAG	GTGAAGAAACGAAGAAAGAAAC	54.997	55.013	343	3	24681827	Promoter	expressed protein
LOC_Os03g44050.1	RGNMS1262	(TA)10	AAGGTTCTCTTGACTTCTGGTA	TACATTTAAGCAGAAACGCTC	54.884	55.076	365	3	24715641	Intron	OsWAK27 - OsWAK receptor-like protein kinase, expressed
LOC_Os03g44140.1	RGNMS1263	(AT)34	TCACTATCAATCTATTCGCTCA	TATAAACCACTCCCTCTGTTTC	55.252	55.1	395	3	24755049	Intron	OsWAK26 - OsWAK receptor-like protein kinase, expressed
LOC_Os03g44300.1	RGNMS1264	(AG)10	CTTCTTCTTCTTCCTCTCCTCT	GTTCTCCATCTGACCACCAC	55.317	57.886	328	3	24856664	5'UTR	pyruvate dehydrogenase E1 component subunit beta, putative, expressed
LOC_Os03g44710.1	RGNMS1265a	(AT)32	TCATTCAGTTGTGTTGTTTCTT	TCCTCCCTCTAAACCTGATAC	54.95	54.993	245	3	25160176	Intron	axial regulator YABBY2, putative, expressed
LOC_Os03g44710.1	RGNMS1265b	(CATG)5	ACTGACAGGTTAGTTTGTTTCC	CTAGAGGAAGCGACTTTGAA	55.075	55.007	248	3	25160176	Intron	axial regulator YABBY2, putative, expressed
LOC_Os03g45210.1	RGNMS1266	(AT)26	GTTGTGTTTAATTTGTCCATGA	ATACATCGTCTCACCAGCTT	55.173	54.789	290	3	25481518	Intron	cupin, RmlC-type, putative, expressed
LOC_Os03g45220.1	RGNMS1267	(AT)12	ATTCATTCCTCACTTCTCAATC	AATGCAACATGATTAGGAATCT	54.957	55.437	317	3	25490939	Promoter	expressed protein
LOC_Os03g45740.1	RGNMS1268	(TA)11	CTCTCCCTCTCCCTAGCCTCTG	GTTGCGTGTTGGACACTCCCTC	63.065	66.354	162	3	25786838	Intron	10-deacetylbaccatin III 10-O-acetyltransferase, putative, expressed
LOC_Os03g45930.1	RGNMS1269	(CT)13	GGTAAGCTACTGAAACTTGCAT	TGCATATGTATTTGTAGGGAGA	55.498	54.986	251	3	25913347	Promoter	expressed protein
LOC_Os03g45970.1	RGNMS1270	(TA)18	GAAACGAATCAGCGGTCCAC	CTCCCAACCCTATATAAACCTT	62.911	55.553	349	3	25933028	Intron	expressed protein
LOC_Os03g46100.1	RGNMS1271a	(AATC)5	AAAGTCGCTTCCTCTAGACC	AGCTATCAACCTGTCCTCCT	55.355	55.476	344	3	26025635	Intron	globulin-1 S allele precursor, putative, expressed
LOC_Os03g46100.4	RGNMS1271b	(TCAA)5	AGGTAGTACGTGCTTCTCTTTC	TGAAGAACTACATCCATTCAAA	54.687	54.979	288	3	26026165	3'UTR	globulin-1 S allele precursor, putative, expressed
LOC_Os03g46110.1	RGNMS1272	(GA)13	GAAATCCTTCCAGAAACAAAT	CTCCACAAGCCTCCCGAACT	54.966	63.923	103	3	26030746	5'UTR	expressed protein
LOC_Os03g46190.2	RGNMS1273	(AAAT)6	GGCATCTCTGATTGAAGAGTAT	TGCATTATAAACCATTAATCCC	55.15	55.783	327	3	26071923	Intron	parafibromin, putative, expressed
LOC_Os03g46260.1	RGNMS1274	(GAA)7	ATTCCGTCTTATCCAGAGATG	TAGTATAATACGGAGTCCCTGG	55.835	55.115	341	3	26109533	5'UTR	expressed protein
LOC_Os03g46350.1	RGNMS1275	(CT)16	TGCAACTACATCACCTAATCTT	CAACGAACGTAGACTAGCAGTA	54.211	55.119	115	3	26171716	Intron	shattering protein, putative
LOC_Os03g46730.1	RGNMS1276	(GTG)7	GAGCAATTTGATAGGTTCTAGC	ATCGTTGGACATAACCCACA	55.093	58.697	153	3	26390968	Promoter	expressed protein
LOC_Os03g46750.1	RGNMS1277	(TCTTC)5	GAACCGAATTCCCGCAAGAG	CAGAGGTGTAGATGGAGGAC	64.125	54.556	177	3	26398078	5'UTR	PNT1, putative, expressed
LOC_Os03g46740.2	RGNMS1278	(GAGAA)5	CGATTGACACCCTTTATTTATT	CTTGTTGGTTCGATTGCTTC	55.087	58.352	335	3	26398852	Promoter	toluene ABC transporter, ATP-binding protein, putative, expressed
LOC_Os03g47022.1	RGNMS1279	(TCTTT)6	CTATATAAGGGAGTAAGGCCG	TCTATATAGCTACCCGTCTCGT	54.963	55.02	214	3	26534755	Intron	homeobox protein rough sheath 1, putative
LOC_Os03g47270.1	RGNMS1280	(AT)25	ATTCACTGGGTTCTGTAAGAGT	CACAACCAGCTAATAACAGAGA	54.588	54.846	212	3	26696657	3'UTR	cold shock protein-1, putative, expressed
LOC_Os03g47620.1	RGNMS1281a	(CT)23	GGTGAAATAACTGGGATAAAGA	TTTCTATATGCATGTGTACAATTT	55.04	53.56	336	3	26919155	Intron	ankyrin-1, putative
LOC_Os03g47620.1	RGNMS1281b	(CGTG)5	CCTGTAACCACATTTCATATTG	CACATTTGGTCAAACTGATCTA	54.754	55.333	257	3	26919155	Intron	ankyrin-1, putative
LOC_Os03g47930.1	RGNMS1282a	(TGG)7	TAAGGTGATTCTCTCCTCTCC	TGGTAGATACAGGGTCAACAAT	55.101	56.116	400	3	27187497	Promoter	expressed protein
LOC_Os03g47930.1	RGNMS1282b	(TGG)7	ATTAACCTGTAGCCTCTGTTTG	GACACATCCCAGCACTACTT	55.359	55.127	327	3	27197933	Intron	expressed protein
LOC_Os03g48080.1	RGNMS1283	(TA)15	CAGTACTTCCGAAGCTTTAGTT	ACAAGTCTCTTCTCTAGCTTGG	54.875	54.795	281	3	27293229	Intron	p8MTCP1, putative, expressed
LOC_Os03g48110.1	RGNMS1284	(GT)11	TAGAAGCTTCCTTTCCAAATAG	AGGCAATCTAATCCTGTGAAC	54.871	55.9	350	3	27313131	Promoter	expressed protein
LOC_Os03g48140.1	RGNMS1285	(CCG)10	AAGATCTGTTGTTGTTGTGAAA	CTTATGAGGCGACAAATAATAA	54.95	54.101	316	3	27337685	Promoter	myosin XI, putative, expressed
LOC_Os03g48300.1	RGNMS1286	(CGG)7	GAATTCCGTCTTATCCAGAGAT	AGTAGTATAATACCGGGTCCCT	56.431	55.069	349	3	27436334	5'UTR	acid phosphatase, putative, expressed
LOC_Os03g48370.1	RGNMS1287	(TATC)5	TGAGAACATAATTTGCATCTTG	GAAGGGATAAGGTCAGGTGG	55.577	58.446	386	3	27491629	Intron	disease resistance RPP13-like protein 1, putative
LOC_Os03g48600.1	RGNMS1288	(TC)31	ATTAATCTCGGTTTAATTGCTG	ACCACTGACTTTGTGTGATAGA	55.375	54.795	344	3	27655074	Intron	auxin-regulated protein, putative, expressed
LOC_Os03g48660.1	RGNMS1289	(TTGGGA)5	TTGAATATATCAGAACCTGCAA	TATTCTGCTCTTAAGGGTTCAC	55.108	55.403	398	3	27686063	Intron	expressed protein
LOC_Os03g48710.2	RGNMS1290	(CCT)9	AATGACTTACATTGTGAAACGA	GATCTCTCACGATATCTCCAGT	54.923	54.971	281	3	27713121	Intron	expressed protein
LOC_Os03g48840.1	RGNMS1291	(CGC)8	GACTCTACTTCTACTGCTGCTG	GACGACGACGAGGAGGAGAG	53.872	62.501	105	3	27772296	5'UTR	structural constituent of ribosome, putative, expressed
LOC_Os03g49210.1	RGNMS1292	(CGC)7	GAGTTGAATGCATGCGCGGG	GCTCATCCCAGATAGATCCT	69.247	55.742	221	3	27978580	5'UTR	pescadillo, putative, expressed
LOC_Os03g49220.1	RGNMS1293	(AT)15	GGATATATCATAAGTTGCCGAT	GGAAGCAAGTAAGAAGAACACT	54.959	54.653	322	3	27987599	Intron	adenylosuccinate synthetase, chloroplast precursor, putative, expressed
LOC_Os03g49450.1	RGNMS1294	(CCT)7	AGTGTGAGAAGAACCATGAGAC	TAGGTGACATGGCAAGTATAGA	55.887	55.048	203	3	28097220	Intron	hypothetical protein
LOC_Os03g49620.1	RGNMS1295	(GCG)7	GTCCTCCATCTACACCTCTG	ATCTAGCACAATCAGACAAACA	54.556	55.066	285	3	28209054	5'UTR	BRASSINOSTEROID INSENSITIVE 1-associated receptor kinase 1 precursor, putative, expressed
LOC_Os03g49630.1	RGNMS1296	(CAC)7	ACTTCGTCCCACACTTCAAC	AGCATGCGAGGAGTATGTAG	57.609	55.609	155	3	28215514	5'UTR	expressed protein
LOC_Os03g49640.1	RGNMS1297	(GCG)8	GGACTCTACTTCTACTGCTGCT	CTCCCACCCTACCTCGCTGG	54.817	66.41	156	3	28224883	5'UTR	mitogen-activated protein kinase, putative, expressed
LOC_Os03g49830.1	RGNMS1298	(ATAG)12	TCAGCTTGCTAATCAAGTTATG	TGTATGTGTTTGTGTTGTGAAA	55.099	55.071	365	3	28338792	Promoter	expressed protein
LOC_Os03g49900.1	RGNMS1299	(GA)11	AGAAGAGAGGAGACGTCACGG	GCTTACCTACCAACCGATAGT	60.967	55.144	109	3	28405566	5'UTR	protein binding protein, putative, expressed
LOC_Os03g49970.1	RGNMS1300	(TA)37	TCATTCAGTTGTGTTGTTTCTT	TCCTCCCTCTAAACCTGATAC	54.95	54.993	245	3	28442255	Intron	hypothetical protein
LOC_Os03g50220.1	RGNMS1301	(CGG)7	CTGCTCGCCTACATACTCCT	CAAATCTTCAAGTGCTCAAGTA	57.203	54.971	383	3	28585449	5'UTR	homologous pairing protein meu13, putative, expressed
LOC_Os03g50270.1	RGNMS1302	(CCT)10	CTAGCCGAGAAGAGAAGAAGA	CTAAATTCCACACCAATTCAA	55.827	55.252	172	3	28601671	Intron	expressed protein
LOC_Os03g50364.1	RGNMS1303	(GGAT)5	ACACACACACACACACACAG	CTTGTGATGAGGAAGGAGAG	54.235	54.889	266	3	28690783	Intron	AT hook motif family protein, expressed
LOC_Os03g50380.1	RGNMS1304	(CATC)5	CTGAATCCATATGTTATAGGCA	ATCCATGGCTACTCGCGTGGT	54.532	66.173	286	3	28694885	Promoter	DNA-directed RNA polymerase I subunit 12, putative, expressed
LOC_Os03g50440.1	RGNMS1305	(AGGA)6	CCCACCACGCGAGTAGCCAT	AGTCGAACCGCTCCTCCTTAC	67.728	62.011	246	3	28730798	5'UTR	ubiquitin-conjugating enzyme E2 variant 1, putative, expressed
LOC_Os03g50440.1	RGNMS1306	(GA)25	AACAAATACTGGCCATTAACC	CAGAGGAGGAGGAGGAGGAG	55.766	60.473	222	3	28735181	Intron	ubiquitin-conjugating enzyme E2 variant 1, putative, expressed
LOC_Os03g50890.1	RGNMS1307	(ACC)7	TCTCCTCTTCTCTCTTTGCTC	GGAGAGGAGAGAATCACCTTA	55.628	55.101	388	3	29024128	Promoter	actin-1, putative, expressed
LOC_Os03g50980.1	RGNMS1308	(TTAT)5	GAGATGCAGAAGAGGCGTAG	GTATAATAGCAACCAACCACCT	57.795	55.02	260	3	29084632	Intron	sumoylation ligase E3, putative, expressed
LOC_Os03g51110.1	RGNMS1309	(GATC)6	AGTAGCCATGGATGCCTCTCC	AGTCGAACCGCTCCTCCTTAC	62.777	62.011	235	3	29186760	5'UTR	MYB52, putative, expressed
LOC_Os03g51170.1	RGNMS1310	(AG)15	GACATTTCTCTGTTATGCTGAA	AACGCTTTGATACTATTTCGAT	54.714	54.994	209	3	29231766	Promoter	hypothetical protein
LOC_Os03g51240.1	RGNMS1311	(GCGGC)5	CAGGGCAAGGCCAATCCATC	TAGCACACTAGCAGAGTAGCAG	67.102	55.422	351	3	29263418	5'UTR	glucan endo-1,3-beta-glucosidase 7 precursor, putative, expressed
LOC_Os03g51250.1	RGNMS1312	(TTA)15	ATTTGAAACCATGGTGCCCG	TAGTTCACACACACTGATGACA	65.056	55.033	362	3	29272263	Promoter	adenylyl cyclase-associated protein 1, putative, expressed
LOC_Os03g44070.1	RGNMS1313	(AT)10	CTCCACTGCCGCTTCGTCTC	ATCCAGCATCCAGAGTTAAAG	65.78	56.064	396	3	29301403	Intron	transposon protein, putative, CACTA, En/Spm sub-class
LOC_Os03g51520.1	RGNMS1314	(TTG)14	GATTTGCTATGACGTGTAACTG	AGAGATACCAATTTGCAATAGAA	55.117	54.984	371	3	29427900	Intron	fip1 motif family protein, expressed
LOC_Os03g51650.1	RGNMS1315	(AT)27	CATATTGATCATTCGTCTCATT	ATGTCGTCAACTCAAGTCATAA	54.287	54.901	306	3	29511927	Intron	expressed protein
LOC_Os03g51690.1	RGNMS1316	(AG)13	AAAGAGAGAGGACAATTTAGCA	TGAATCAACAATTTATGACGTT	55.133	54.864	261	3	29548576	Intron	homeobox protein OSH1, putative, expressed
LOC_Os03g52210.1	RGNMS1317	(TA)33	CCTCTATCATGTAGTGTTGCAG	AATTCAGTTCAAACTTGCTTTC	55.113	55.434	370	3	29922784	Intron	retrotransposon protein, putative, unclassified
LOC_Os03g52230.1	RGNMS1318	(CT)10	GGTTAGTTTCGTCTCTAGGTTG	GCCTCTAGTTTCCCACTTACTA	54.939	54.648	367	3	29929300	Promoter	dynamin-2B, putative
LOC_Os03g52239.1	RGNMS1319a	(AT)28	ATAAGATGCGATAATGATAGGC	ATTCTCCAGTTAGTTGGTTTGT	55.252	54.619	201	3	29960848	Intron	homeodomain protein JUBEL1, putative, expressed
LOC_Os03g52239.2	RGNMS1319b	(GCA)7	GAAGCGACCACTAATTTAGAAC	GTGTGCTGCAGTAGACTTTAGA	55.02	55.056	116	3	29960848	Intron	homeodomain protein JUBEL1, putative, expressed
LOC_Os03g52460.1	RGNMS1320	(AGAGG)5	ATAAAGGCGAGGAGGCAGTAT	TAGCACACTAGCAGAGTAGCAG	59.259	55.422	265	3	30055049	5'UTR	glucose-1-phosphate adenylyltransferase large subunit 3, chloroplast precursor, putative, expressed
LOC_Os03g52490.1	RGNMS1321	(CTCCC)5	ATCCCACAACACCTCGCTCT	CACGAGAAACCTACACCTTG	62.042	55.843	157	3	30073805	5'UTR	expressed protein
LOC_Os03g52500.1	RGNMS1322	(TA)21	AGGAGATCTATTACTTAGGCCC	CCACTAGCTAAAGCTGTGTTTA	54.996	54.419	209	3	30076174	Intron	hypothetical protein
LOC_Os03g52690.3	RGNMS1323	(TCC)7	TCATCTCCTACTCCTACTGCTC	GAAATCTCTCTGAACTCAAACG	55.389	55.838	361	3	30160996	5'UTR	CBS domain protein, putative, expressed
LOC_Os03g52720.1	RGNMS1324	(CCG)7	GGGTAGTAGAGCAGCAGCCG	GAAGCAGAGTGAGAGTAGGAAG	62.365	55.183	159	3	30176904	5'UTR	magnesium-dependent phosphatase 1, putative, expressed
LOC_Os03g52860.1	RGNMS1325	(CA)11	GAGGGAGTGTCCAACACGCAAC	GATAGTCGACAAGCAGAGGAAG	66.354	58.227	393	3	30267040	Intron	lipoxygenase 2, putative, expressed
LOC_Os03g53000.1	RGNMS1326	(CCG)7	TTCCTACTCTCACTCTGCTTCT	AACCACCTCTCCTTTAATGC	55.183	55.888	205	3	30346063	5'UTR	double strand break repair protein, putative, expressed
LOC_Os03g53020.1	RGNMS1327	(AAG)7	AGATCTCGAATTCTCTCGTCT	AACGCAGCCCTAGATCTCTC	54.831	58.648	161	3	30357240	5'UTR	helix-loop-helix DNA-binding domain containing protein, expressed
LOC_Os03g53050.1	RGNMS1328	(GA)12	AAGGAGGCGGATTTGGAGCAAT	GATTTAAGCAGAACGCTCAC	67.144	55.275	166	3	30372681	5'UTR	WRKY transcription factor 21, putative, expressed
LOC_Os03g53100.1	RGNMS1329	(ATGG)5	AAATTATATTGAACCATGACTGTG	GCAGAAGAGTACTTAGGAGCTTT	55.036	55.609	283	3	30402515	Intron	two-component response regulator ARR22, putative, expressed
LOC_Os03g53250.1	RGNMS1330	(TA)11	CTCTCCCTCTCCCTAGCCTCTG	GTTGCGTGTTGGACACTCCCTC	63.065	66.354	162	3	30500280	Intron	protein kinase domain containing protein, expressed
LOC_Os03g53280.1	RGNMS1331a	(TC)21	GTAGCTAGCAAACATTGCATTA	AACTCATCACACAAACAAGATG	55.135	55.228	298	3	30517272	Intron	beige/BEACH domain containing protein, expressed
LOC_Os03g53280.1	RGNMS1331b	(GCCAC)6	GACGGGTAGCTATATAGAATCG	CATATAAACACAGGTTCAATGC	54.962	54.898	337	3	30517272	Intron	beige/BEACH domain containing protein, expressed
LOC_Os03g53340.4	RGNMS1332	(GCG)7	ATTCTATAGCTCGTCACATTCC	AACAACAGATAAATTCGAGGAC	55.197	55.089	367	3	30557054	5'UTR	heat shock factor protein HSF8, putative, expressed
LOC_Os03g53410.1	RGNMS1333	(AT)34	ACGTTACATTGTTATTTACGCA	TGAATTTGACCATCTGTACCTA	55.178	54.854	274	3	30595009	Intron	ATMRK1, putative, expressed
LOC_Os03g53480.1	RGNMS1334	(ATT)29	GTCCCTCTAGAGTCCCTTAAAC	TATATATAGGGTCCAAGTTGCC	55.316	55.045	337	3	30618567	Intron	hypothetical protein
LOC_Os03g53490.1	RGNMS1335	(AG)12	CTCGCCTTGCTTGATTTGCCT	TCAACAGGAGAGAGAGAGAACT	65.947	54.967	256	3	30627195	5'UTR	GTP binding protein, putative, expressed
LOC_Os03g53660.2	RGNMS1336	(CTTTT)5	AATTAATTCATCCAGTTTCGTC	GTAACAGCGGCAGACCTAAAGT	55.028	59.846	117	3	30714800	Promoter	XIF, putative, expressed
LOC_Os03g53750.1	RGNMS1337	(AT)14	TAGTACGCCTCCATTAACTAGC	AAGAAGAAGAAGAGGAGTTGCT	55.615	55.802	365	3	30765686	Promoter	narf-like protein, putative, expressed
LOC_Os03g53760.1	RGNMS1338	(AT)15	AAAGAAACCTCTCGTTGTCTC	GAGAAGCTAGTAGGGTTTACGA	55.252	54.798	216	3	30767270	Intron	helicase associated domain family protein, expressed
LOC_Os03g53880.1	RGNMS1339	(AT)18	CTTCATTTATTTCCTCACCATT	CATAAAGTTGTCCAGGTTCATA	55.04	54.474	343	3	30841242	Intron	tousled-like kinase 2, putative, expressed
LOC_Os03g54040.1	RGNMS1340	(TCC)11	ATTAGATTAGAGGGAGGGAGAG	ATAGCATGGATTACAAGGGTAG	54.957	55.104	343	3	30933280	Intron	50S ribosomal protein L6, putative, expressed
LOC_Os03g54059.1	RGNMS1341	(AT)21	CCTGTAACCACATTTCATATTG	CACATTTGGTCAAACTGATCTA	54.754	55.333	257	3	30945159	Promoter	hypothetical protein
LOC_Os03g54170.1	RGNMS1342	(CCA)9	ATAAATAATCACGGTCCAATTC	GTCGTTACTTGATTCGGTAAAT	54.855	55.136	329	3	31006142	Promoter	MADS-box transcription factor 34, putative, expressed
LOC_Os03g54780.1	RGNMS1343	(GCAT)5	ATGACCGGCTTCATCGAGAGCTA	TTAACCACAACTTGCATTATATTT	66.479	54.99	267	3	31087284	Intron	serine/threonine kinase, putative, expressed
LOC_Os03g54790.1	RGNMS1344	(TC)20	ATAGTCTTTATCGTCATCACCC	CGACAAGCTTAGAACATTACAA	54.889	55.023	359	3	31093494	Intron	ATP-binding cassette sub-family B member 10, mitochondrial precursor, putative, expressed
LOC_Os03g54860.1	RGNMS1345	(TGAA)5	TGTCAACGTTAATGACCTCTC	AAGCATACAGGAATCAAACAAT	55.3	55.511	349	3	31130502	Promoter	60S ribosomal protein L13a-2, putative
LOC_Os03g54850.1	RGNMS1346	(TC)11	GAGGGAGTGTCCAACACGCAAC	GATAGTCGACAAGCAGAGGAAG	66.354	58.227	393	3	31131020	Intron	NLI interacting factor-like phosphatase family protein, expressed
LOC_Os03g55050.1	RGNMS1347	(CCT)7	CTGTCAAAGTTATCCCAAAGTT	TCCTTCTTGTACGCTACCTTAT	55.177	55.063	394	3	31243144	3'UTR	cytokinin-O-glucosyltransferase 2, putative, expressed
LOC_Os03g55164.1	RGNMS1348	(GTT)7	GACGACGACGACTAAATTATTA	TACACAGAGCACTTCACACTTT	53.972	55.216	180	3	31337683	3'UTR	OsWRKY4 - Superfamily of rice TFs having WRKY and zinc finger domains, expressed
LOC_Os03g55180.1	RGNMS1349	(GA)24	AAGGAGAATTAATTAGCGCC	ACCCACATGTAAATACATCAAA	55.411	54.583	209	3	31338344	3'UTR	expressed protein
LOC_Os03g55530.1	RGNMS1350	(TACA)6	ACTCCTTCTAATCTCCTTAGGC	GGAGAGAGGAGGAGGGTGAC	55.168	60.198	337	3	31537331	Intron	HLS1, putative, expressed
LOC_Os03g55570.1	RGNMS1351a	(AT)30	TAATCTCTTCCCATCAGAGAAC	TGGTTATACAACATTAGGGATG	55.128	54.304	362	3	31567925	Intron	SWIB/MDM2 domain containing protein, expressed
LOC_Os03g55570.1	RGNMS1351b	(TA)14	GACCCTCTTCTCTTCCTCTTC	AGCACAGATCAAACATCATTTA	56.228	55.002	396	3	31567925	Intron	SWIB/MDM2 domain containing protein, expressed
LOC_Os03g55760.1	RGNMS1352a	(CT)30	AGAATCTTTGTCAAGAGCAGTT	TCTACGCTAATCAGTGATCAAA	55.029	55.331	358	3	31693453	Intron	myb-like DNA-binding domain, SHAQKYF class family protein, expressed
LOC_Os03g55760.1	RGNMS1352b	(AAAG)5	GTGGTGTCTGGCCTAGAGATGG	GATCTGAAGAAGGAATAAGTTCAT	63.242	55.027	349	3	31693453	Intron	myb-like DNA-binding domain, SHAQKYF class family protein, expressed
LOC_Os03g55950.1	RGNMS1353a	(TC)46	TCACAACAAGATCTTACATGATT	ACTTCTAATACCGTGCAAAGTT	54.023	54.979	364	3	31793230	Promoter	protein binding protein, putative, expressed
LOC_Os03g55950.1	RGNMS1353b	(TC)46	GATGCCCTCATACTCTTAACAT	TGGGATCAAGTATAACACACAG	55.044	55.206	274	3	31794735	Intron	protein binding protein, putative, expressed
LOC_Os03g56020.1	RGNMS1354a	(TA)26	GTTTCAGTGTTGGCAGAAAG	AAGAAGAAGTGATCTCAGGAAA	55.966	54.926	393	3	31830616	Intron	glycine-rich RNA-binding protein, putative, expressed
LOC_Os03g56020.1	RGNMS1354b	(AT)17	GATGCCCTCATACTCTTAACAT	TGGGATCAAGTATAACACACAG	55.044	55.206	278	3	31830616	Intron	glycine-rich RNA-binding protein, putative, expressed
LOC_Os03g56050.1	RGNMS1355	(CCT)8	TAAGCTCGATCTCATCACCT	CAAATCGTCGAACACCTCTC	55.02	58.287	145	3	31861045	5'UTR	ANT-like protein, putative, expressed
LOC_Os03g56060.1	RGNMS1356a	(TCT)9	CAAACAAAGAGATGTGTACTGG	GAGAAGGGAATAATAATGCAAA	54.998	55.273	326	3	31873237	Promoter	CSLC9 - cellulose synthase-like family C, expressed
LOC_Os03g56060.1	RGNMS1356b	(CGG)7	ACGAGAATATGAGATGAGATCC	GCTGTGGCTTAATTAGGAGTAG	54.909	55.21	279	3	31873237	Promoter	CSLC9 - cellulose synthase-like family C, expressed
LOC_Os03g56070.1	RGNMS1357	(AC)12	GTACCGTTCCTTTCGTCACTTC	CTAGTGAGTGGGTACTACTGAATG	60.04	54.931	197	3	31881879	Intron	expressed protein
LOC_Os03g56300.1	RGNMS1358	(TC)30	CAATTGCTGGTAAGTGATATTG	TAGCTGCAACAGGAGTAACTAA	55.065	54.782	353	3	32031810	Intron	NADH-ubiquinone oxidoreductase 23 kDa subunit, mitochondrial precursor, putative, expressed
LOC_Os03g56410.1	RGNMS1359	(GGC)8	TTCTTCTTCTTCTTCTTCTTCG	AACGGTGGTCAGGCGAGATT	54.992	64.18	226	3	32092866	5'UTR	expressed protein
LOC_Os03g56400.1	RGNMS1360	(CGC)8	AATTCGAAACGAAATTGTAGAT	AGATATAAAGCGTAGCAACCAG	54.816	55.615	300	3	32092909	Promoter	pentatricopeptide repeat protein PPR986-12, putative, expressed
LOC_Os03g56540.1	RGNMS1361	(CCT)10	ACCTTGAAACTTGCAAACTTAT	ACACACATGAACCAAACAAC	54.947	54.079	304	3	32149307	Intron	mitochondrial import inner membrane translocase subunit TIM14, putative, expressed
LOC_Os03g56830.1	RGNMS1362	(GCC)7	GTAGAGATGGGATGGGTGAG	TTCTTCTGCAACTATCTGACAC	56.932	54.772	332	3	32322727	5'UTR	S-adenosylmethionine-dependent methyltransferase/ methyltransferase, putative, expressed
LOC_Os03g57130.1	RGNMS1363	(AT)44	TTACCTACTTCCTAATTCCTGC	GGTATGTAATCATGGATTGTGA	54.598	54.884	369	3	32509534	Intron	cell differentiation protein rcd1, putative, expressed
LOC_Os03g57240.1	RGNMS1364	(CCG)7	TACTCCTATTATCCATCCATCC	CCTACAGCAAGAAGAAATCAAT	54.765	55.403	336	3	32584937	3'UTR	expressed protein
LOC_Os03g57300.1	RGNMS1365	(AAT)8	CCTCTCTCTCTCTATCTCGATGT	CGTTCGTTCACGTTTCTTTAAC	56.03	58.855	349	3	32628774	Intron	expressed protein
LOC_Os03g57500.1	RGNMS1366	(TCG)7	TCATCTTCCTCTGCTACTCAAT	GATGGACTTACGTAGGTGTTG	55.797	54.761	385	3	32726254	5'UTR	CIC7E11, putative, expressed
LOC_Os03g57790.1	RGNMS1367	(GAG)8	GGGCCGATAAGAGAAGCCGC	CACTAGAATTACAGATCGAGCA	67.389	54.923	237	3	32874441	5'UTR	ubiquitin-conjugating enzyme E2-17 kDa, putative, expressed
LOC_Os03g57830.1	RGNMS1368	(CT)10	TCGTCGTCGTCCTCGTGTTC	AAGCAGTTACTAATTCCAGCTC	64.801	54.786	400	3	32887473	Intron	hypothetical protein
LOC_Os03g57990.1	RGNMS1369	(CGC)7	TTAGCTTATAGCTAGTCTCCGC	GGATCTCATCTCATATTCTCGT	55.211	54.909	328	3	32966289	Promoter	lipid binding protein, putative, expressed
LOC_Os03g58150.1	RGNMS1370	(GAG)9	ACCCACTGTATACCTCTGTCAT	TGATGGAGTAGTTGGCATAATA	55.137	54.986	396	3	33044914	Promoter	transmembrane BAX inhibitor motif-containing protein 4, putative, expressed
LOC_Os03g58170.1	RGNMS1371	(AC)12	GAGGATGAGAAGCAAGAGCAAG	GGTAAGATGGGTATCTTTAGTCC	60.65	55.16	320	3	33056461	Intron	stem-specific protein TSJT1, putative, expressed
LOC_Os03g58320.1	RGNMS1372	(AT)12	GTTTACTCCCTTCTTCCTTCTT	AATAGACCAGAACTAGGGACAATA	55.065	55.392	378	3	33165901	Intron	indole-3-glycerol phosphate lyase, chloroplast precursor, putative, expressed
LOC_Os03g58480.1	RGNMS1373	(CT)11	CTCGACCAAACAGACCAGTA	CTTAGGAGAATCTGGCGGTG	56.292	59.83	100	3	33249349	5'UTR	seed specific protein Bn15D14A, putative, expressed
LOC_Os03g58630.1	RGNMS1374	(AG)10	GTGAAGTGTGGAGGCTAATTT	GTGATCTGCTTGGCGTTCTT	55.973	60.406	309	3	33332513	5'UTR	thioredoxin H-type 5, putative, expressed
LOC_Os03g58700.1	RGNMS1375	(TC)12	TTCAGACAAGTTCAGTTAGATGTT	ACTTTAAATTTCAACTTCCTCATT	55.005	54.779	398	3	33371284	Intron	vacuolar protein sorting 35, putative, expressed
LOC_Os03g58740.1	RGNMS1376	(CAT)7	GTGGTGGTCAGATGGAGAAC	GTCGTCCCAGCATTGATGTA	57.886	59.527	380	3	33391459	Promoter	expressed protein
LOC_Os03g59020.1	RGNMS1377	(CGC)7	CTATACATACGTGTACCCAACG	CCTGCATACACAACACGATA	54.903	55.55	151	3	33531696	5'UTR	T-complex protein 1 subunit theta, putative, expressed
LOC_Os03g59090.1	RGNMS1378	(CGC)8	CTCTCTCTCTCTCTCTCTCGTC	CTCAGACCCTCAACACTAGAAT	54.31	55.149	204	3	33577706	5'UTR	pheophorbide a oxygenase, chloroplast precursor, putative, expressed
LOC_Os03g59200.1	RGNMS1379	(CTT)12	GGTTGAGAGAGAGAGAGAGAGA	CAGCAGAAGAAGAAGACCAC	54.578	55.14	264	3	33650833	5'UTR	expressed protein
LOC_Os03g59330.1	RGNMS1380	(TTTA)5	AGTACATTATTGCATTAGCCACTA	AAGATCCTTATCAGTCTAACCATC	55.143	54.914	300	3	33718933	Intron	polygalacturonase precursor, putative, expressed
LOC_Os03g59430.1	RGNMS1381	(TTGA)7	TCTTCAAGTTTCATAACATTGG	TTGTACCAACCCATATAAATCA	54.597	54.7	160	3	33772428	Intron	stachyose synthase precursor, putative, expressed
LOC_Os03g59460.1	RGNMS1382	(AGC)7	TCTACTGCAGCACACAGTCTAC	AACGAAACAGTGTGAGAGGT	55.84	54.729	378	3	33783874	Intron	DNA-binding protein EMBP-1, putative
LOC_Os03g59640.1	RGNMS1383	(TC)16	GGAGCGGAGAGAGAGGCGCT	TTTCTTTGCTTGTTGTCTAGTG	67.863	55.051	289	3	33900013	Intron	magnesium-chelatase subunit chlD, chloroplast precursor, putative, expressed
LOC_Os03g59920.1	RGNMS1384	(GA)12	ATGGATCGACATTTATCAAGTT	ACTTTAAATTTCAACTTCCTCATT	55.005	54.779	398	3	34039188	Intron	transposon protein, putative, unclassified
LOC_Os03g27870.1	RGNMS1385	(AT)42	AGAAAGTGGATCACCAAGTAAC	AATTATTGCAGTGAGAGACACA	54.995	55.066	244	3	34072923	Intron	transposon protein, putative, CACTA, En/Spm sub-class
LOC_Os03g43090.1	RGNMS1386	(AT)14	TATATGTAGGCAACATTTCACC	ATGTGCTCCTAGGTTCAATTC	54.446	55.9	379	3	34081116	Intron	transposon protein, putative, CACTA, En/Spm sub-class
LOC_Os03g60020.1	RGNMS1387	(AT)19	ATGGGAATGCCGTCTATATG	TTTATGTCATGTATTCCTCCCT	57.396	55.295	340	3	34081116	Intron	transposon protein, putative, CACTA, En/Spm sub-class
LOC_Os03g60530.1	RGNMS1388	(CGC)7	TATCGTGTTGTGTATGCAGG	TCGAACTCAGGAAGAAATTAAA	55.55	55.911	399	3	34346027	5'UTR	ras-related protein ARA-3, putative, expressed
LOC_Os03g60600.1	RGNMS1389	(CCCTC)6	CTCTCCTGTGATTCTGTGAAG	CTGGAGAGGACGTAGTAGTGAT	54.991	55.183	353	3	34377187	5'UTR	cellular nucleic acid-binding protein, putative, expressed
LOC_Os03g60930.1	RGNMS1390a	(TA)32	AAGTCGTCTACTCGATCCTTT	TATCTACTCCTCCTCACTACCC	54.813	54.22	356	3	34564091	Intron	RNA-binding protein 28, putative
LOC_Os03g60930.1	RGNMS1390b	(TC)15	TCTCCTCCTCCTTAATTTGATA	AATTAAAGATCATAATGTGGGC	54.857	55.002	366	3	34564091	Intron	RNA-binding protein 28, putative
LOC_Os03g60992.1	RGNMS1391	(ACCAA)6	CTATATAAGGGAGTAAGGCCG	TCTATATAGCTACCCGTCTCGT	54.963	55.02	214	3	34585619	Intron	expressed protein
LOC_Os03g61210.1	RGNMS1392	(CTC)7	TTAATTTCTTCCTGAGTTCGAT	TAGTTAATCATGAGCTAGTGCG	54.922	55.132	131	3	34701893	5'UTR	expressed protein
LOC_Os03g61360.1	RGNMS1393	(CACG)5	AAAGAGGAGAGAGCGAGAGAAG	TCCCTCACTATATGTTTCTATGTT	58.647	53.982	230	3	34765825	Intron	epoxide hydrolase 2, putative, expressed
LOC_Os03g61540.1	RGNMS1394	(CCG)7	CAGATCGATCCCGTGCTACT	GCTCTATAACATGCACTCGTC	60.24	55.158	300	3	34839862	5'UTR	triacylglycerol lipase, putative, expressed
LOC_Os03g61700.1	RGNMS1395	(AT)40	AGAAAGTGGATCACCAAGTAAC	AATTATTGCAGTGAGAGACACA	54.995	55.066	244	3	34910856	Intron	expressed protein
LOC_Os03g61800.3	RGNMS1396	(AGC)7	GTGAAGTGTGGAGGCTAATTT	GTGATCTGCTTGGCGTTCTT	55.973	60.406	309	3	34976823	Promoter	polygalacturonase, putative, expressed
LOC_Os03g61930.1	RGNMS1397	(GAG)7	ATACGGTACTTTCATCTCTGCT	ACCACAATTTACAGAGGGTAAC	54.882	54.894	219	3	35051425	5'UTR	acyl-CoA binding protein, putative, expressed
LOC_Os03g62070.1	RGNMS1398	(TAT)11	CTACCCTTGTAATCCATGCTAT	GGCAAATACTTCATCCAATAAT	55.104	55.002	192	3	35106882	Intron	IAA-amino acid hydrolase ILR1 precursor, putative, expressed
LOC_Os03g62200.1	RGNMS1399	(TC)10	CACTTCAGTGCTCCATTTGC	GACTACCTTCTTCTTCCTGTTG	59.445	54.884	395	3	35178459	Intron	ammonium transporter 2, putative, expressed
LOC_Os03g62240.1	RGNMS1400	(CT)11	AGCGTAATTCAAATCCATACTT	ACAACATCTGTACTCTCAGCAG	54.848	54.7	311	3	35193921	Promoter	expressed protein
LOC_Os03g62260.1	RGNMS1401	(AC)12	GTAATAATACCACCTTGGAAATCT	AGAACTCGTTATTCTTCTGTTCAT	54.845	55.559	350	3	35199133	Intron	monooxygenase/ oxidoreductase, putative, expressed
LOC_Os03g62300.1	RGNMS1402	(AG)10	CACCATGAGGAGAAAGTGAG	GATCAATGGCATATAAAGGAAT	55.732	54.926	338	3	35237595	Intron	hypothetical protein
LOC_Os03g62410.1	RGNMS1403	(GAAGAG)5	CTTTCCTCTCCTGTGATTCT	CTGGAGAGGACGTAGTAGTGAT	53.474	55.183	358	3	35293830	5'UTR	phospholipase D gamma 3, putative, expressed
LOC_Os03g62700.1	RGNMS1404	(ATT)9	ATCACAGATTCACATCTCACAC	CTCTTTCCTTATCTCTAACTCCC	54.938	54.803	379	3	35420180	Intron	protein kinase Pti1, putative, expressed
LOC_Os03g62850.1	RGNMS1405	(CTCA)5	AAAGAGGAGAGAGCGAGAGAAG	TCCCTCACTATATGTTTCTATGTT	58.647	53.982	230	3	35488561	Intron	acyl-CoA synthetase-like protein, putative, expressed
LOC_Os03g62910.1	RGNMS1406a	(GCG)8	TCTCTCTCTCTCTCTCATCTCG	ATATTACACTAACACGGAAGGG	55.651	55.031	300	3	35528718	5'UTR	expressed protein
LOC_Os03g62910.1	RGNMS1406b	(TA)19	CCTTGAACGTACTGGTGGTA	TAAGAAGCTAGATGATGTGTGC	56.14	54.911	391	3	35534403	Intron	expressed protein
LOC_Os03g62910.1	RGNMS1406c	(CT)15	CATGAATGGTAATTCTGTGTGT	ATTACTCCAGTAAAGCATCAGC	55.03	55.424	368	3	35534628	3'UTR	expressed protein
LOC_Os03g63110.1	RGNMS1407	(CT)15	GGCTTTCTTTCAAGTAATTGTC	GTTCTGGAAACATACCTTGTCT	54.987	54.995	263	3	35615731	Promoter	B-cell receptor-associated protein 31-like containing protein, expressed
LOC_Os03g63410.1	RGNMS1408	(CGC)7	CATATCATGTTTGTTCGTTTGT	GAAGTCTGAAGAAGAAGTGGAG	55.207	54.988	354	3	35769135	5'UTR	elongation factor Tu, mitochondrial precursor, putative, expressed
LOC_Os03g63440.1	RGNMS1409	(TG)14	TTTGATCTGTGTAAATGATGTTT	ACAAAGCAAAGACCAGTGAA	54.071	55.966	338	3	35780741	Intron	expressed protein
LOC_Os03g63520.1	RGNMS1410	(TC)12	GTAATAATACCACCTTGGAAATCT	AGAACTCGTTATTCTTCTGTTCAT	54.845	55.559	350	3	35823953	Intron	derlin-2, putative, expressed
LOC_Os03g63530.1	RGNMS1411	(AT)25	AACAAATACTGGCCATTAACC	CTGCAAACCTCCACCGGAAG	55.766	65.205	251	3	35832566	Intron	histone-like transcription factor and archaeal histone family protein, expressed
LOC_Os03g63550.1	RGNMS1412	(GGC)7	GCTTACAAACGAGATTTAATTG	TTCATCATTTCTAGGACACAAA	53.752	54.979	392	3	35838324	5'UTR	expressed protein
LOC_Os03g63690.1	RGNMS1413	(GCC)7	CGTTCTTTCTTTCTTTCTTTCT	TTCATCATTTCTAGGACACAAA	54.115	54.979	340	3	35912233	5'UTR	expressed protein
LOC_Os03g63890.1	RGNMS1414	(CTTC)5	CATTAACACCTATCATGGAAATTA	GTAGAGTTGTCTGCATCCATAATA	55.132	55.315	322	3	36039684	Intron	DNA binding protein, putative
LOC_Os03g63940.1	RGNMS1415	(TCT)8	GTATCAGTTAGACAGTAAGAGGCA	ACTAACACTCACGTTCGTTCAC	54.719	56.925	397	3	36070194	Intron	protein kinase AKINbetagamma-2, putative, expressed
LOC_Os03g63970.1	RGNMS1416	(ATTA)5	AACTGGACAATAGTCTCCACAC	ACGGAGAAAGAAAGAGGAAG	55.752	55.332	378	3	36091034	3'UTR	gibberellin 20 oxidase 1, putative, expressed
LOC_Os03g64070.1	RGNMS1417	(GA)12	GTACTTGCACAGAGTCACGTAG	CTCTCCCTCCTGCCGGCTTC	55.252	67.926	359	3	36142101	Promoter	carboxy-lyase, putative, expressed
LOC_Os03g51180.1	RGNMS1418	(CT)20	AGCAACTCCTCTTCTTCTTCTT	GGCAACATAATGTCAGCTTT	55.802	55.403	380	3	36164076	5'UTR	expressed protein
LOC_Os03g64110.1	RGNMS1419	(GA)17	AAACTTCTGAAGAAATCTCCG	CTCGCGCCTTTCACCGACAC	55.352	68.596	360	3	36167701	5'UTR	expressed protein
LOC_Os03g64200.1	RGNMS1420	(ATA)24	GGTGAAATAACTGGGATAAAGA	TTTCTATATGCATGTGTACAATTT	55.04	53.56	336	3	36212988	Intron	ATPase, coupled to transmembrane movement of substances, putative, expressed
LOC_Os03g64290.1	RGNMS1421	(AG)15	GTAAGTGAGTGCGGTGGCCG	AAACGAGGAAATCCAGCAGT	66.215	58.792	105	3	36259345	Intron	myosin head family protein, expressed
LOC_Os03g64300.1	RGNMS1422a	(CGC)7	GGAGGAAGAAGACGACTTGG	CCATTGTTGTTGGAAGAAGC	58.866	58.201	115	3	36279017	5'UTR	transcriptional corepressor LEUNIG, putative, expressed
LOC_Os03g64300.1	RGNMS1422b	(TTC)7	TATTCTTCTCCAGCTTTAGCAT	CCTTGCATACACACACGATA	55.252	55.55	385	3	36284448	Intron	transcriptional corepressor LEUNIG, putative, expressed
LOC_Os03g64350.1	RGNMS1423	(TTTC)5	GACCGACAACAATGTTTAATTC	AAGTTCTATTGATAGAGCAGGAAA	56.212	55.779	353	3	36316003	Intron	rhodanese-like, putative, expressed
LOC_Os04g01070.1	RGNMS1424	(AT)20	GGTATGTAATCATGGATTGTGA	GGCTACCAGAGAGTAATAATCG	54.884	54.987	374	4	50817	Intron	formin Homology 2 Domain containing protein, expressed
LOC_Os04g01110.1	RGNMS1425	(CAT)13	CTTATCATTTGCCTTGTTGTTA	GAATGTGATATGAATCTGGACA	54.813	54.991	382	4	63457	Intron	transposon protein, putative, unclassified
LOC_Os04g01230.2	RGNMS1426a	(TCTT)7	CAGGAAGAGAGGGAAGAGTG	TAGAAGGAGGAGGAAGTGAGTA	56.58	54.973	238	4	167853	Promoter	phosphoglycerate mutase-like protein, putative, expressed
LOC_Os04g01230.2	RGNMS1426b	(CCT)8	TGATCTTGGGTACCTATGAAAT	TCTGTCAACTAGTTCTGGATCA	55.295	55.024	365	4	167853	Promoter	phosphoglycerate mutase-like protein, putative, expressed
LOC_Os04g01230.1	RGNMS1427	(TC)18	TGATTCATACCATACCTAGCAA	CTGGTATCGACACAATATTCAA	54.986	55.297	373	4	172249	Intron	phosphoglycerate mutase-like protein, putative, expressed
LOC_Os04g01240.1	RGNMS1428	(CCG)9	ATCGGTCAACTCGACGCCAC	GATGTAGACGAAGTGAGGTTG	65.802	54.866	215	4	176842	5'UTR	expressed protein
LOC_Os04g01300.1	RGNMS1429	(TCTT)6	AAACTCTTGAAGGAAATTGAAA	GGTATGTAATCATGGATTGTGA	54.966	54.884	287	4	218020	Intron	transmembrane protein 115, putative, expressed
LOC_Os04g01300.1	RGNMS1430	(GA)16	CAGCAGCACGAACACTTCCC	GGCTTGTGGTTATTCGATTC	64.275	57.151	108	4	220550	5'UTR	transmembrane protein 115, putative, expressed
LOC_Os04g01354.1	RGNMS1431	(AT)19	CTGCTTACCTAGGGTGTGTTT	ATCTCATTATCACCGGTAGG	56.085	54.091	370	4	252278	Intron	chalcone synthase 1, putative, expressed
LOC_Os04g01480.1	RGNMS1432	(CCG)7	GTTTACGATCCAATTCATGTC	GAATATTGAGAAACTGGCTGG	54.567	56.461	385	4	311820	Promoter	nucleic acid binding protein, putative, expressed
LOC_Os04g01490.2	RGNMS1433	(TC)19	AGACGCCTACCGGTGATAAT	AATAGTTGATTTGAGGTGTGGT	58.555	55.274	335	4	326895	Intron	protein binding protein, putative, expressed
LOC_Os04g01530.1	RGNMS1434	(CTTT)5	CACTATCTTTAGTCCTGGTTGG	AAGAGGATGAGGAAAGGGAG	55.602	57.373	350	4	355181	Intron	adenylate kinase, putative, expressed
LOC_Os04g01810.1	RGNMS1435	(AT)28	CAGTGCTGTAACAACCATATTC	TGTTTGCCAACACATACATATT	54.958	55.642	264	4	515046	3'UTR	aristolchene synthase, putative, expressed
LOC_Os04g01874.1	RGNMS1436	(TA)13	TGTTACCTTCTTTCTAGGCTGT	GAGACGATCGGACTCTTAACT	55.091	55.206	272	4	544615	Promoter	protein kinase domain containing protein, expressed
LOC_Os04g02620.1	RGNMS1437	(AT)17	TTAAGGTTGTCAAATGGACTTT	CGAGAACAAATAAGAAATCTGC	55.562	55.933	400	4	971103	Promoter	steroid dehydrogenase let-767, putative, expressed
LOC_Os04g02890.1	RGNMS1438a	(TC)15	TTTGTAGCACATCTTTACGAAG	GTCGCTTGCTAGGTACAGCTT	55.023	58.829	330	4	1120523	Promoter	expressed protein
LOC_Os04g02890.1	RGNMS1438b	(TC)15	AGAAGACGATCATCTAGTGGAC	ACACCAGGCTGTATTCAGTATT	55.055	55.461	359	4	1121544	Intron	expressed protein
LOC_Os04g02890.1	RGNMS1438c	(CT)12	TCTCTCTCTTCTTCTTCCCG	GAGAAAGAGAAGAACGGTGG	56.349	56.543	370	4	1121544	Intron	expressed protein
LOC_Os04g02960.1	RGNMS1439	(TGC)7	AGACGCCTACCGGTGATAAT	AATAGTTGATTTGAGGTGTGGT	58.555	55.274	335	4	1183461	Intron	retrotransposon protein, putative, Ty1-copia subclass
LOC_Os04g03050.1	RGNMS1440	(TAAT)5	CACTATCTTTAGTCCTGGTTGG	GAGAGGAGGAGGATAGACGG	55.602	57.868	372	4	1237633	Intron	cucumisin precursor, putative, expressed
LOC_Os04g03370.1	RGNMS1441	(AT)11	AATCAGGATTAGCTTTGGATTA	TCTTAGGTTGAGGGAAGTTAGA	54.899	54.992	363	4	1435515	Intron	protein kinase, putative
LOC_Os04g03796.1	RGNMS1442	(AT)27	GTTGAAGAAGTGAAGATGCAG	CCAATAGTTATGATTCCCAAAT	55.168	54.866	290	4	1688155	Promoter	peptidase/ subtilase, putative, expressed
LOC_Os04g04000.1	RGNMS1443	(TA)10	ACTCTAGAAGAGGTGGAGTTGA	CTCTCTCTCTCTCTCTCCTTCC	54.861	55.714	379	4	1829654	Promoter	YT521-B-like family protein, expressed
LOC_Os04g04770.1	RGNMS1444	(AT)12	GGAAGAAGTAGAAGAGACTCCC	CTTGACCAATTTCTCCCTAATA	55.427	55.199	251	4	2278193	Promoter	agglutinin-1 precursor, putative, expressed
LOC_Os04g04914.1	RGNMS1445	(AT)21	GCGATACTACTACGTCGAAATC	GGACTAAAGATCGAGCTGAC	55.839	54.119	395	4	2358818	Intron	transposon protein, putative, unclassified
LOC_Os04g04970.1	RGNMS1446	(AT)21	ACCAGTGACATCTACTCCCTAC	TCACAATCCATGATTACATACC	54.848	54.884	393	4	2395331	Intron	hypothetical protein
LOC_Os04g05410.1	RGNMS1447	(TA)10	TCTATATGCTGCTGACTAGCTG	TCTGTAAGAATGAGTCAGACGA	55.274	55.192	188	4	2697270	Intron	hypothetical protein
LOC_Os04g05460.1	RGNMS1448	(GGA)7	TTTAAGACTCCAGCCTACAAAT	TGAAGTCATCAATCTTCAGTGT	55.031	54.84	350	4	2734978	Intron	hypothetical protein
LOC_Os04g06130.1	RGNMS1449	(AT)10	TATATGCTCGTAAGTCGTATGC	ATATCATAACAGGGAGACAAGG	54.94	54.901	397	4	3173332	Intron	retrotransposon protein, putative, Ty3-gypsy subclass
LOC_Os04g06550.1	RGNMS1450	(TA)19	CTGCTTACCTAGGGTGTGTTT	ATCTCATTATCACCGGTAGG	56.085	54.091	370	4	3434412	Intron	retrotransposon protein, putative, Ty3-gypsy subclass
LOC_Os04g04200.1	RGNMS1451	(AT)11	AAAGAAAGATAAGAACTTTGGG	CATAACAAATTAACACAAACCG	53.814	55.008	257	4	3796367	Intron	transposon protein, putative, CACTA, En/Spm sub-class
LOC_Os04g08280.1	RGNMS1452	(ATT)8	GTACGGCACCGTCTCCTACT	TTTCATTCACTACAGGAGCAT	59.236	54.97	368	4	4408058	Intron	serine/arginine repetitive matrix protein 1, putative, expressed
LOC_Os04g08360.1	RGNMS1453	(TCC)8	CTAATTAAGCAGCAAGCAAAG	GCTTAGTTAGTATGTACCGCAG	55.019	53.855	224	4	4450260	5'UTR	expressed protein
LOC_Os04g08600.1	RGNMS1454	(AT)19	AGACGCCTACCGGTGATAAT	AATAGTTGATTTGAGGTGTGGT	58.555	55.274	335	4	4664248	Intron	zinc finger, C2H2 type family protein
LOC_Os04g08760.1	RGNMS1455	(AT)16	AACAATAACTTAACCCGAGATG	CACGCGCATGGACACGAGTA	55.147	66.651	297	4	4751838	Intron	hypothetical protein
LOC_Os04g09640.1	RGNMS1456	(GA)12	AGTCGTAGTAGTCTAGCCATCG	GTTCAGGGAACAACGACGTA	55.536	58.623	304	4	5154679	Intron	hypothetical protein
LOC_Os04g09720.1	RGNMS1457	(TAT)16	TTTAGCAATTTAGTGGGCTATT	AGGATCAATTAATCTTGCTTGT	55.162	54.792	397	4	5190125	Intron	serine carboxypeptidase 1 precursor, putative, expressed
LOC_Os04g11004.1	RGNMS1458	(CGA)8	CTTAATTAGTGGGACAATAGCC	CATGTTCTCTCAGTTGATTTGA	54.86	55.454	389	4	5957816	Intron	retrotransposon protein, putative, unclassified
LOC_Os04g11510.1	RGNMS1459	(TA)23	AGAAAGAATTACCACGACAGAC	CATATACCCTCTCAACTCACCT	55.152	54.961	397	4	6273393	Intron	methyl-CpG binding domain containing protein
LOC_Os04g11880.1	RGNMS1460	(TTA)7	CTGATCGGTCTTGCAACTAT	ATATCCATACTGAGCTGCAAA	55.408	55.104	190	4	6490755	Promoter	vacuolar assembly protein VPS41, putative, expressed
LOC_Os04g11870.1	RGNMS1461	(TTA)7	ATGAACTGGCTCAAGCTCGG	TCTCTCTCTCTCTCTGTGTGTG	62.793	54.752	267	4	6490946	Intron	hypothetical protein
LOC_Os04g12140.1	RGNMS1462	(TA)13	ATACTGTCTTCTCGTAACCACC	GAGAGCATAGAAGTTGTGGAAT	55.029	55.229	149	4	6671605	Intron	expressed protein
LOC_Os04g12669.1	RGNMS1463	(TA)29	CTTCACGTACTGGTGAGATATG	GCTGCCTTGGTATTAGGTATAG	54.95	55.036	262	4	6995552	Intron	hypothetical protein
LOC_Os04g12710.1	RGNMS1464	(TA)15	AATGGTATAGGATTGAGTCCAG	AAGGACAATAAATATGCCTGTC	54.901	55.061	337	4	7009350	Promoter	indole-3-acetate beta-glucosyltransferase, putative
LOC_Os04g12970.1	RGNMS1465	(AT)39	AAGCAGACAAATTACCCTCTAA	TCAGATCTATAAGCTCGGTTCT	55.031	55.089	390	4	7137511	Intron	indole-3-acetate beta-glucosyltransferase, putative, expressed
LOC_Os04g14130.1	RGNMS1466	(CGC)10	GTCAGTTGGAATATTGTGCAT	TTGATAAATCTCGTATTGGGTT	55.087	55.452	270	4	7880084	Intron	tetratricopeptide-like helical, putative, expressed
LOC_Os04g14220.1	RGNMS1467	(AT)28	TCATGCATGTCGTTTAAATAGT	TTTCATCCCTCAAGAGAATATC	55.054	55.065	320	4	7963622	Intron	disease resistance protein RPM1, putative, expressed
LOC_Os04g14304.1	RGNMS1468	(CT)10	CCTGTTATGATATCCTGAGTCC	TCTAAGCTGTTCCTGAATCTCT	55.285	55.118	257	4	7995555	Intron	OsWAK30/31 - OsWAK receptor-like protein (OsWAK-RLP), expressed
LOC_Os04g14350.1	RGNMS1469	(AGG)7	ATGAACTGGCTCAAGCTCGG	TGAGTCATCTATCTCTCCCTCT	62.793	54.69	338	4	8018639	Intron	conserved hypothetical protein
LOC_Os04g14654.1	RGNMS1470	(ATTT)5	TATATGCTCGTAAGTCGTATGC	CTCTGCATACACATCTCATCTC	54.94	54.961	170	4	8197343	Intron	vacuolar protein-sorting protein 33, putative, expressed
LOC_Os04g14740.1	RGNMS1471	(CCT)7	TGATTCATACCATACCTAGCAA	CTGGTATCGACACAATATTCAA	54.986	55.297	373	4	8255540	Intron	hypothetical protein
LOC_Os04g14730.1	RGNMS1472	(GAG)7	GTACCAATAACAAGTCCAGGTT	GACGATGTAGACGAAGTTGAG	54.894	55.036	375	4	8255985	Promoter	hypothetical protein
LOC_Os04g15780.1	RGNMS1473	(TA)11	TCAGAAACGGTATCCCTTATAC	AATTGCCAACAAACTAGTTAAA	55.072	53.686	125	4	8552398	Intron	hypothetical protein
LOC_Os04g15980.1	RGNMS1474	(GA)11	GGTATGTAATCATGGATTGTGA	GGCTACCAGAGAGTAATAATCG	54.884	54.987	374	4	8662652	Intron	transposon protein, putative, unclassified
LOC_Os04g32660.1	RGNMS1475	(TC)10	CTTTCTCTCCTCCCTCTAATCT	GAAGAGGAGAGGATTTATGACA	55.134	55.128	280	4	9497896	5'UTR	ubiquinol-cytochrome c reductase iron-sulfur subunit, mitochondrial precursor, putative, expressed
LOC_Os04g17480.1	RGNMS1476	(GAG)7	TGATTCATACCATACCTAGCAA	CTGGTATCGACACAATATTCAA	54.986	55.297	373	4	9540852	Intron	expressed protein
LOC_Os04g19540.1	RGNMS1477	(TA)15	TTTCTGGGAATTATTTAGCAAG	AAAGAAAGAGGAGAACGAGAG	55.496	54.667	345	4	10850260	Intron	retrotransposon protein, putative, Ty3-gypsy subclass
LOC_Os04g20220.1	RGNMS1478	(CGC)8	GGTATGTAATCATGGATTGTGA	GGCTACCAGAGAGTAATAATCG	54.884	54.987	374	4	11261219	Intron	eukaryotic peptide chain release factor GTP-binding subunit, putative, expressed
LOC_Os04g20450.1	RGNMS1479	(AT)32	ATACTGTCTTCTCGTAACCACC	GAGAGCATAGAAGTTGTGGAAT	55.029	55.229	149	4	11416817	Intron	transposon protein, putative, CACTA, En/Spm sub-class
LOC_Os04g20540.1	RGNMS1480	(ATAG)14	ACCCGTTAACTTTCATACTCAC	CTGCATCTTCACTTCTTCAAC	55.046	55.168	380	4	11446363	Promoter	hydroquinone glucosyltransferase, putative, expressed
LOC_Os04g20560.1	RGNMS1481	(TA)15	TCTCTTCAATCCAATGCTTTAT	TAGAGGACATCGAGACGAAC	55.715	55.364	354	4	11455478	Intron	methyl-binding domain protein MBD113, putative, expressed
LOC_Os04g20680.1	RGNMS1482	(AT)67	TGTACCAGTCCAGTTACAAAGA	ACTCAGTGTTGTTTCCGGGT	54.998	59.474	297	4	11546208	Intron	wall-associated kinase-like 1, putative, expressed
LOC_Os04g20790.1	RGNMS1483	(AT)19	TTTAAGACTCCAGCCTACAAAT	TGAAGTCATCAATCTTCAGTGT	55.031	54.84	350	4	11638323	Intron	transposon protein, putative, CACTA, En/Spm sub-class
LOC_Os04g21130.1	RGNMS1484	(ATAG)11	TAAATAAATAAATTATGGGCCG	GGAAGAGCTTTGTTATTACCTG	55.3	55.031	329	4	11872211	Intron	expressed protein
LOC_Os04g21320.1	RGNMS1485	(AT)18	TTAATCTCTGGAAGTCTTTGGT	TTTGTACTGATTGTTGAAGGAA	54.827	55.06	367	4	12002792	Intron	salicylic acid-induced fragment 1 protein, putative, expressed
LOC_Os04g21340.1	RGNMS1486	(TA)27	TTATAATTCTATGCGACTGAAA	TTCTTCATTTCTTGCCACTATT	52.331	55.786	126	4	12023436	3'UTR	expressed protein
LOC_Os04g21600.1	RGNMS1487	(CT)15	TTCGTCTCGATGTCCTCTAC	GAAACGGATCTACGGTTATTAG	55.364	54.86	199	4	12192183	Intron	expressed protein
LOC_Os04g22120.1	RGNMS1488	(TA)31	GCGATACTACTACGTCGAAATC	GGACTAAAGATCGAGCTGAC	55.839	54.119	395	4	12512799	Intron	protein kinase, putative, expressed
LOC_Os04g22720.1	RGNMS1489	(TG)11	AAATAACCATTGATGCTACCTC	AAACAAGTTCAAATTCAGTTCA	55.061	54.226	230	4	12857578	Intron	expressed protein
LOC_Os04g23210.1	RGNMS1490	(TTC)16	GATCTTAACTTTAGCCTGGTTG	TCAGATCTCCAATCACAAATTA	55.031	54.896	363	4	13190835	Intron	expressed protein
LOC_Os04g23720.1	RGNMS1491	(AAT)55	ATGTGCAGAGACAGATGTAATG	CATAATTGCTACACGACGATAG	55.347	55.252	336	4	13545556	Promoter	ATP binding protein, putative, expressed
LOC_Os04g23849.1	RGNMS1492	(CGC)7	AGAGCAAGAATAGAATAGCCAG	CCGCGCGATTTATTTAAAGG	54.87	61.692	267	4	13600333	5'UTR	expressed protein
LOC_Os04g23890.1	RGNMS1493	(AG)14	CTCCCTAAACATTCCAAATAAA	CAAGATCAATTGTGAGTACCAA	55.211	55.333	392	4	13617580	Intron	phototropin-1, putative, expressed
LOC_Os04g23890.2	RGNMS1494a	(AG)14	GATATCAGAGGCTAAATATCGG	CCTTTATTCTTCCTTCCACTTC	54.855	56.223	384	4	13629397	5'UTR	phototropin-1, putative, expressed
LOC_Os04g23890.1	RGNMS1494b	(CAC)7	AGCACACATGCCTGAACAAA	AACTGTAGCTATGCACCCTTAT	60.31	54.935	348	4	13630178	Promoter	phototropin-1, putative, expressed
LOC_Os04g23910.1	RGNMS1495	(CTAG)5	ACATCCTATATCCTCTCCCTCT	CCTGAAGCTCCAAACCCAAC	55.046	61.941	181	4	13650399	Intron	MADS-box transcription factor 25, putative, expressed
LOC_Os04g24180.1	RGNMS1496	(CCTC)5	TACGTAGACAAGGCTGCTAAG	TTGATTTATTAGTGCTGAACGA	55.185	55.339	196	4	13809304	Promoter	heat shock protein binding protein, putative, expressed
LOC_Os04g25000.1	RGNMS1497	(CATCC)5	CTTCACGTACTGGTGAGATATG	GCTGCCTTGGTATTAGGTATAG	54.95	55.036	262	4	14390622	Intron	retrotransposon protein, putative, Ty3-gypsy subclass
LOC_Os04g25410.1	RGNMS1498	(CGG)8	TTTCTATCTCTCTCTCCTTCCTC	GAGATGGATGCAGGTGGAAC	55.263	60.484	232	4	14697356	5'UTR	tetratricopeptide-like helical, putative, expressed
LOC_Os04g25454.1	RGNMS1499a	(TA)20	AAATAACCATTGATGCTACCTC	AAACAAGTTCAAATTCAGTTCA	55.061	54.226	230	4	14723285	Intron	transposon protein, putative, CACTA, En/Spm sub-class, expressed
LOC_Os04g25454.1	RGNMS1499b	(AT)18	ATAGGGTTTCAGTTAAATGGTG	TATGGGACAGGGAGAGTATTAG	54.999	55.067	214	4	14723285	Intron	transposon protein, putative, CACTA, En/Spm sub-class, expressed
LOC_Os04g25454.1	RGNMS1499c	(TA)14	CTGACATCTTATTGTTGTTCAAG	GAAATAAGTGATGAACATCGAG	54.287	54.086	399	4	14723285	Intron	transposon protein, putative, CACTA, En/Spm sub-class, expressed
LOC_Os04g24910.1	RGNMS1500	(CCCT)5	ATTAATGTGGGAATTTCTAACC	GGAGACATAACGAAATCCTAAA	54.096	55.188	348	4	14897037	Intron	hypothetical protein
LOC_Os04g26400.1	RGNMS1501	(ATCT)6	ATGGCACGTACGTACTACATTA	GGCTCCATATATACACTCCAAC	55.045	55.317	393	4	15370012	Intron	expressed protein
LOC_Os04g26420.1	RGNMS1502	(AT)23	CTGTGCTTGATTGTAGGTTCTA	CATATACCCTCTCAACTCACCT	54.846	54.961	321	4	15380437	Intron	transposon protein, putative, CACTA, En/Spm sub-class
LOC_Os04g27480.1	RGNMS1503	(GA)10	TATATTTGGAGTAACGTGCAGA	GGAAGAGAGAGAGAGAGAGGAG	55.219	55.714	270	4	16055219	Intron	terpene synthase 7, putative
LOC_Os04g27850.1	RGNMS1504	(GGC)7	CAGACAGCTTCTTCTTCCTC	CTACTAGCTTAGCTTGCTGTGA	54.32	54.695	224	4	16262137	5'UTR	prolyl 4-hydroxylase alpha-1 subunit, putative, expressed
LOC_Os04g27950.1	RGNMS1505	(TTTA)6	ATATAGCTAATCTTGCCAGAGG	CGTTCCCTACCTACAATGTAAT	54.701	55.031	326	4	16308128	Intron	expressed protein
LOC_Os04g28160.1	RGNMS1506	(AG)21	GGTATGTAATCATGGATTGTGA	GGCTACCAGAGAGTAATAATCG	54.884	54.987	374	4	16445215	Intron	response regulator receiver domain containing protein, expressed
LOC_Os04g28260.1	RGNMS1507	(CT)13	TTAAGAAGATTAAGGCTGTGTTC	ACCTATAGATAACCATTGTGGG	54.799	54.805	333	4	16519153	Intron	kinesin-related family protein, expressed
LOC_Os04g28350.1	RGNMS1508	(ATAG)5	GAGAGCGAGGGAGTGGCGCT	AAACTCTATTTGCGAAATCTGT	68.721	55.02	297	4	16591214	Intron	transposon protein, putative, Mutator sub-class
LOC_Os04g28520.1	RGNMS1509	(TA)18	GGGCTTTACACAAATTCTCTAC	TAGCTTAGCTTTGTGTGTTGTC	54.87	55.073	328	4	16701942	Intron	fatty acyl coA reductase, putative, expressed
LOC_Os04g28820.1	RGNMS1510	(CGTC)5	TGTCATGTCACACCTCTCAC	CACTGATCCAGTACTGCTAGG	55.154	55.085	112	4	16883837	Promoter	retrotransposon protein, putative, unclassified, expressed
LOC_Os04g29030.1	RGNMS1511	(CT)10	TATATTTGGAGTAACGTGCAGA	GAGTCAACCCGAGAAACCAC	55.219	59.555	349	4	17014856	Intron	chloroplastic quinone-oxidoreductase, putative, expressed
LOC_Os04g29820.1	RGNMS1512	(TA)16	AAAGTAGTAAACAAGGGTGTGG	AACAGAATGCTTACACATACCA	55.134	54.958	376	4	17587444	Intron	transposon protein, putative, CACTA, En/Spm sub-class
LOC_Os04g30040.1	RGNMS1513a	(TA)27	AAAGGATGAGGGAAGGCCGGG	CTCCCTTTCGCAAGTCTATT	69.52	56.206	369	4	17752356	Intron	jacalin-like lectin domain containing protein, expressed
LOC_Os04g30040.1	RGNMS1513b	(AT)22	TGTTTGCTCTTTGTTTATGAAG	TTAAGATTCGAAAGATCCAGTT	54.99	54.922	356	4	17752356	Intron	jacalin-like lectin domain containing protein, expressed
LOC_Os04g30370.1	RGNMS1514	(ATA)12	ATGAACTGGCTCAAGCTCGG	TCTCTCTCTCTCTCTGTGTGTG	62.793	54.752	267	4	17936234	Intron	OsWAK49 - OsWAK receptor-like cytoplasmic kinase (OsWAK-RLCK)
LOC_Os04g30930.1	RGNMS1515	(GA)11	GAACCGGTACAATATCACAGAT	TGCAATATATCTTCTTCGTCTG	55.629	54.864	342	4	18301966	Promoter	NB-ARC domain containing protein
LOC_Os04g31070.1	RGNMS1516	(CCTC)5	GGTTCATTCGTACGTTAGTTGT	ACCATAAATTTCCGTGTCTAAC	55.925	54.987	396	4	18374182	Intron	acyl-desaturase, chloroplast precursor, putative, expressed
LOC_Os04g31110.1	RGNMS1517	(AATT)5	TTTAAGTATGAAATCACCGTCA	CTTGGCTTGTGTTTGTGTTG	55.032	57.798	352	4	18413378	Intron	expressed protein
LOC_Os04g31880.1	RGNMS1518	(ACG)7	GGACACATGGAGTACCAGTTAT	AAACACAACTTTGACCATTA	55.548	50.632	390	4	18898653	Intron	hypothetical protein
LOC_Os04g32020.1	RGNMS1519	(CT)14	AAGTTGGAGGAACTGTTCTAAA	CTCACCTCACCCTTTATTCTT	54.906	55.073	316	4	18988967	5'UTR	2-oxoglutarate dehydrogenase E1 component, mitochondrial precursor, putative, expressed
LOC_Os04g32160.1	RGNMS1520	(CCT)11	AACAATAACTTAACCCGAGATG	CACGCGCATGGACACGAGTA	55.147	66.651	297	4	19103704	Intron	conserved hypothetical protein
LOC_Os04g32330.1	RGNMS1521a	(TC)14	AGAGTTGTTAGGCACATAGCTT	CAGCTTTAATTCATCGTACTCA	55.112	54.944	376	4	19194734	Intron	dihydrolipoyllysine-residue succinyltransferase component of 2-oxoglutarate dehydrogenase complex, mitochondrial precursor, putative, expressed
LOC_Os04g32330.1	RGNMS1521b	(TC)10	TATGAACATGCTGTCACATACA	TACTTCAGAGGCTACATGATGA	55.106	55.159	360	4	19194734	Intron	dihydrolipoyllysine-residue succinyltransferase component of 2-oxoglutarate dehydrogenase complex, mitochondrial precursor, putative, expressed
LOC_Os04g32340.1	RGNMS1522	(CCG)9	CAACCTCACTTCGTCTACATC	GAGGAACGGAGAGAGAAGAT	54.866	55.059	119	4	19202682	5'UTR	RNA recognition motif family protein, expressed
LOC_Os04g32430.1	RGNMS1523	(AG)17	GAGACAACTCTGGTCTTGACA	GAAACGAGTAGTTGTGTTTGG	55.328	54.974	259	4	19256305	Intron	expressed protein
LOC_Os04g32470.1	RGNMS1524	(AT)12	ATCTCGATGAACTCCACCTT	GGGAGTCTCTTCTACTTCTTCC	56.169	55.427	211	4	19297983	Promoter	expressed protein
LOC_Os04g32480.1	RGNMS1525	(AT)28	AAGACAAGGATAATACGAGGAA	TTTCAATTTCCTTCAAGAGTTT	54.805	54.966	353	4	19307466	Intron	ZIM motif family protein, expressed
LOC_Os04g32510.1	RGNMS1526	(CTC)7	TTAATCTCTGGAAGTCTTTGGT	TTTGTACTGATTGTTGAAGGAA	54.827	55.06	367	4	19378299	Intron	expressed protein
LOC_Os04g32540.2	RGNMS1527	(CT)13	CTCTTCCTTCTTTCCTTATCCT	AGCAAGTCATAGAAGCCGAC	55.148	57.169	400	4	19404555	Promoter	serine carboxypeptidase K10B2.2 precursor, putative, expressed
LOC_Os04g32540.1	RGNMS1528	(TGC)7	TTAATCTCTGGAAGTCTTTGGT	TTTGTACTGATTGTTGAAGGAA	54.827	55.06	367	4	19406799	Intron	serine carboxypeptidase K10B2.2 precursor, putative, expressed
LOC_Os04g32560.1	RGNMS1529	(TC)10	AAATCGACTCATACACAGATGA	TTACGCATTACGGATTACATTA	54.815	55.2	344	4	19415876	Intron	ATP-dependent Clp protease ATP-binding subunit clpA homolog CD4B,chloroplast precursor, putative, expressed
LOC_Os04g32560.1	RGNMS1530	(TC)10	CGTCTTTCTTTCTTTCTTTCTT	AGAAAGAAGTGGTCGTATGAAT	54.115	54.693	314	4	19420214	Promoter	ATP-dependent Clp protease ATP-binding subunit clpA homolog CD4B,chloroplast precursor, putative, expressed
LOC_Os04g32740.1	RGNMS1531	(CGAT)5	TAATAATGCATCCTTCTCCTCT	TGGAGTGTCTTCTTCTTCTCTT	54.877	54.988	285	4	19548645	5'UTR	nudix hydrolase 13, mitochondrial precursor, putative, expressed
LOC_Os04g32920.2	RGNMS1532	(AGCC)5	TAATAATGCATCCTTCTCCTCT	TGGAGTGTCTTCTTCTTCTCTT	54.877	54.988	285	4	19699321	5'UTR	potassium transporter 1, putative, expressed
LOC_Os04g32940.1	RGNMS1533	(AT)11	GAACAATTTCTTTCCAAGCTAC	ATGTGTACCTGTCATCTGTGAT	54.987	54.382	119	4	19716651	Promoter	Leucine Rich Repeat family protein, expressed
LOC_Os04g32950.1	RGNMS1534	(GA)17	GAGAGAGAGAGAGAGAGGTTGA	TAGAAGGAGGAGGAAGTGAGTA	54.578	54.973	106	4	19729309	5'UTR	calnexin homolog precursor, putative, expressed
LOC_Os04g33000.1	RGNMS1535	(TC)15	GATATCAGAGGCTAAATATCGG	TTTCTTCTTCTTCTTCTTCTGC	54.855	54.98	295	4	19775551	5'UTR	expressed protein
LOC_Os04g33140.1	RGNMS1536	(GA)16	CAGCCCTGTAGAAAGTAAAGTT	TAGTTAGAGTGCAACTTGATCC	54.727	53.924	356	4	19875863	Intron	hypothetical protein
LOC_Os04g33200.1	RGNMS1537	(GATC)5	TTTAAGTATGAAATCACCGTCA	CTTGGCTTGTGTTTGTGTTG	55.032	57.798	352	4	19896890	Intron	expressed protein
LOC_Os04g33260.1	RGNMS1538	(CT)14	AAGCAGACAAATTACCCTCTAA	TCAGATCTATAAGCTCGGTTCT	55.031	55.089	390	4	19930309	Intron	expressed protein
LOC_Os04g33320.1	RGNMS1539	(AT)49	CTCCCTAAACATTCCAAATAAA	CAAGATCAATTGTGAGTACCAA	55.211	55.333	392	4	19973535	Intron	expressed protein
LOC_Os04g33590.1	RGNMS1540	(CT)11	TCGTTACGAGATGTAGAAATTG	GTCTGTCTAAACCATTCGTCTT	54.789	55.152	377	4	20156928	Intron	catalytic/ hydrolase, putative, expressed
LOC_Os04g33600.1	RGNMS1541	(TC)13	GCGATACTACTACGTCGAAATC	GGACTAAAGATCGAGCTGAC	55.839	54.119	395	4	20165361	Intron	catalytic/ hydrolase, putative, expressed
LOC_Os04g33630.1	RGNMS1542	(CTG)7	ATTCCTCCTCTTCCTCTCTTCT	CTCAGGCGAAGCACAGATAG	56.84	58.775	166	4	20178236	5'UTR	ferredoxin-3, chloroplast precursor, putative, expressed
LOC_Os04g34460.1	RGNMS1543	(TC)10	GTACGACCGAACGATGGCGTTG	GTTATCGAATCTATCTTCTCCAAT	68.845	55.002	361	4	20688188	Intron	structural molecule, putative, expressed
LOC_Os04g34570.1	RGNMS1544	(GA)11	ACTCACCTCTCAACCAAACA	AGCAAGACAGAGAAAGACAGAG	55.631	55.668	232	4	20732628	Intron	expressed protein
LOC_Os04g34740.1	RGNMS1545	(GA)10	GAGCGAACGAACGAGGACGAAC	TTATATTATTACGTCACTTGCCTG	67.582	55.507	226	4	20854982	Intron	hypothetical protein
LOC_Os04g34890.1	RGNMS1546	(GA)12	GGAGCCGATCCTACATGGAC	ATTCTTGGCTAGCTGCTACTAC	61.797	54.968	301	4	20998065	Intron	hypothetical protein
LOC_Os04g34984.1	RGNMS1547	(CTC)7	GGGCTTTACACAAATTCTCTAC	TAGCTTAGCTTTGTGTGTTGTC	54.87	55.073	328	4	21080148	Intron	UBP27, putative, expressed
LOC_Os04g35080.1	RGNMS1548a	(CA)16	GTTTCTAAGTTGAATCGGTGAT	ACTCTCAAGGAGATGTGCTATC	55.089	55.217	359	4	21135748	Promoter	BRASSINOSTEROID INSENSITIVE 1-associated receptor kinase 1 precursor, putative, expressed
LOC_Os04g35080.1	RGNMS1548b	(CAC)7	TTGGTTTATTACACTGTTTCCA	AATCGGTTATTCAGTTAGCAGT	54.956	54.903	271	4	21135748	Promoter	BRASSINOSTEROID INSENSITIVE 1-associated receptor kinase 1 precursor, putative, expressed
LOC_Os04g35080.1	RGNMS1549	(CTG)7	TATTGTACCATACTGATGTGGG	CTACAACCACAAGGAAGTGAT	55.014	54.295	214	4	21138402	Intron	BRASSINOSTEROID INSENSITIVE 1-associated receptor kinase 1 precursor, putative, expressed
LOC_Os04g35220.1	RGNMS1550	(CGC)7	GGCATTCGCTCCTCTCCTCC	ACCCTAGAAGAGCTCACCAC	65.744	55.984	113	4	21218002	5'UTR	expressed protein
LOC_Os04g35240.1	RGNMS1551a	(AGA)8	TTTAGCAATTTAGTGGGCTATT	AGGATCAATTAATCTTGCTTGT	55.162	54.792	397	4	21231890	Intron	serine/threonine-protein kinase SAPK7, putative, expressed
LOC_Os04g35240.1	RGNMS1551b	(CTT)7	TCTGCTGCACTCTAGTTAACAC	TTAAATAAGAACTTGGGTGGTC	55.056	55.115	383	4	21231890	Intron	serine/threonine-protein kinase SAPK7, putative, expressed
LOC_Os04g35250.1	RGNMS1552	(TA)13	CTCTTCCTTCTTTCCTTATCCT	GAGACAGACTCAGAGAGGAGAG	55.148	54.946	108	4	21239030	Promoter	protein MONOCULM 1, putative
LOC_Os04g35280.1	RGNMS1553	(TCG)7	TTGCAATACCATATGTGAAACT	TGTTTCACCACAAGAAATCTAA	54.898	55.06	333	4	21268657	5'UTR	neutral/alkaline invertase, putative, expressed
LOC_Os04g35920.1	RGNMS1554	(GTGC)5	TTTAAGTATGAAATCACCGTCA	CAGCTGTTTCGCTTGGTTTG	55.032	61.89	373	4	21710618	Intron	smg-4/UPF3 family protein, expressed
LOC_Os04g35930.1	RGNMS1555	(AT)22	AAAGAAAGATAAGAACTTTGGG	CATAACAAATTAACACAAACCG	53.814	55.008	257	4	21718938	Intron	F-box domain containing protein
LOC_Os04g35970.1	RGNMS1556	(CT)13	CTGCATGATTTCTTACATGAAC	TTTATTGGCCTCTAGTGAGTCT	55.002	55.013	281	4	21747176	Promoter	F-box domain containing protein
LOC_Os04g36040.1	RGNMS1557	(ATGT)12	TGATTGAATTGATTCTTCTTTCT	CTCCATTCTTTAAATCTTTCGT	54.9	54.565	105	4	21783621	3'UTR	peptide transporter PTR2, putative, expressed
LOC_Os04g36070.1	RGNMS1558	(TC)11	TATGATAGTGCACCAAGTGTTT	TTCAAGTATGTTGATCCGTAAA	54.958	55.032	296	4	21837462	Intron	OsRR1 - Rice type-A response regulator, expressed
LOC_Os04g36670.1	RGNMS1559a	(ATAG)5	AGATGCTAGCTACCGGCTAC	GGATCTGTTGTTCTTCTGATTT	56.413	55.038	366	4	21938595	Intron	expressed protein
LOC_Os04g36670.1	RGNMS1559b	(TA)10	GTACCGTTCCTTTCGTCACTTC	CTAGTGAGTGGGTACTACTGAATG	60.04	54.931	197	4	21938595	Intron	expressed protein
LOC_Os04g36790.1	RGNMS1560	(CCG)8	ACGTGAACACCACCACTCTC	GTCCGCCCTCAAGAACCACA	58.564	65.764	108	4	21993735	5'UTR	6b-interacting protein 1, putative, expressed
LOC_Os04g37430.1	RGNMS1561a	(CTCCT)5	TCTTCTCCTCTCCTTAATTTGA	AATTAAAGATCATAATGTGGGC	55.034	55.002	363	4	22085434	Promoter	lipoxygenase 5, putative, expressed
LOC_Os04g37430.1	RGNMS1561b	(CCA)7	GAGACAACTCTGGTCTTGACA	GAAACGAGTAGTTGTGTTTGG	55.328	54.974	259	4	22088792	Intron	lipoxygenase 5, putative, expressed
LOC_Os04g37580.1	RGNMS1562	(TTG)7	AAAGTAGTAAACAAGGGTGTGG	AACAGAATGCTTACACATACCA	55.134	54.958	376	4	22136764	Intron	cation transport protein chaC, putative, expressed
LOC_Os04g37960.1	RGNMS1563a	(CTCCC)5	ACTACACTTAATTAGGGACGGA	TCAAATTAAGGAGAGGAGAAGA	54.765	55.034	335	4	22363811	Promoter	expressed protein
LOC_Os04g37960.1	RGNMS1563b	(TA)10	GAGGATGAGAAGCAAGAGCAAG	GGTAAGATGGGTATCTTTAGTCC	60.65	55.16	320	4	22372729	Intron	expressed protein
LOC_Os04g37990.1	RGNMS1564a	(TC)11	TTGAATCCCACCTTCTCTCT	GATTAGAGGTCCGTGGTAAGTA	56.308	55.133	393	4	22399901	Intron	sugar transport protein 5, putative, expressed
LOC_Os04g37990.1	RGNMS1564b	(GA)10	GTAACATCTCCCTTGTCGAGTT	ACTGTCAGAAACAATCAGAACTAA	57.342	55.005	335	4	22399901	Intron	sugar transport protein 5, putative, expressed
LOC_Os04g38420.1	RGNMS1565	(GGC)7	TCTCGATATAACAATTCAACCA	TTTCAGATATTTATGGCGCT	54.952	55.185	178	4	22621456	5'UTR	oxidoreductase, putative, expressed
LOC_Os04g38530.1	RGNMS1566	(AG)31	CTCTCTCTCTCTCTCTCTCGTC	ATCTCCAGACCTGAAGGAAC	54.31	55.703	399	4	22674694	5'UTR	aldose 1-epimerase precursor, putative, expressed
LOC_Os04g38640.1	RGNMS1567	(CT)10	CGTAGTGCTATACTGCGTTAAA	TGGTAATGACTAATGACAACAAA	55.252	54.967	365	4	22741158	3'UTR	protease Do-like 1, chloroplast precursor, putative, expressed
LOC_Os04g38720.1	RGNMS1568	(GATC)5	AAATCAGAAGAACAACAGATCC	ATGAGACTAGTGGAGATGAAGC	55.038	55.217	284	4	22776591	Intron	NAC domain protein NAC5, putative, expressed
LOC_Os04g38770.1	RGNMS1569	(TC)10	CATGGGCTTTAATGTAGAGTATC	GATACCAATCCAATCAGTCAG	54.87	54.547	389	4	22821096	5'UTR	MADS-box transcription factor 27, putative, expressed
LOC_Os04g38900.1	RGNMS1570	(GGAC)5	TTAACTTATGTTGTTGGTGCAT	AGTGAAATAACCGGACTAAAGA	54.978	54.882	241	4	22899713	Promoter	prohibitin, putative, expressed
LOC_Os04g39060.1	RGNMS1571	(AT)37	TAGTAGTCAAAGTCGTGAGTCG	GATCGACTAATCAGAGCCAT	54.906	54.333	202	4	22999986	Promoter	CRS1 / YhbY domain containing protein, expressed
LOC_Os04g39090.1	RGNMS1572	(CCG)8	GTCGAGCTCTTAGACGAGAG	CAATCACGACTTCTCCTCCT	54.533	56.87	185	4	23009145	Promoter	SAM domain family protein, expressed
LOC_Os04g39260.1	RGNMS1573	(TC)28	AAACTCTTGAAGGAAATTGAAA	GGTATGTAATCATGGATTGTGA	54.966	54.884	287	4	23139074	Intron	poly, putative, expressed
LOC_Os04g39290.1	RGNMS1574	(AT)28	ACACACACACACAGAGTCAGA	AAATAGCCTTCTCTCCTTCTCT	54.864	54.906	346	4	23165041	Promoter	expressed protein
LOC_Os04g39300.1	RGNMS1575	(TA)40	TATATATTGCCATAATCGATGC	CGACTCACGACTTTGACTACTA	54.605	54.906	229	4	23173894	Promoter	heavy metal-associated domain containing protein, expressed
LOC_Os04g39489.1	RGNMS1576	(TGTTTC)5	TATATGCTCGTAAGTCGTATGC	CTCTGCATACACATCTCATCTC	54.94	54.961	170	4	23294584	Intron	AAP7, putative, expressed
LOC_Os04g39570.1	RGNMS1577	(TTAA)5	CCCTTGGATCTAAACACAGTAT	AGTTGACACACGAGGTAGAGA	54.98	54.93	397	4	23360904	3'UTR	OsWRKY35v1 - Superfamily of rice TFs having WRKY and zinc finger domains, expressed
LOC_Os04g39814.2	RGNMS1578	(CTC)10	CTCCTCTTTGTTTCTCCTCTTA	CCTCCTCCTGTGCCCTAGTC	54.719	61.18	157	4	23500359	5'UTR	cyanogenic beta-glucosidase precursor, putative, expressed
LOC_Os04g40100.1	RGNMS1579	(GAC)7	AGCGCCATAAATATCTGAAA	ATAAGATTTGGTTCCGTTTCT	55.185	54.63	309	4	23657229	5'UTR	transposon protein, putative, Mutator sub-class, expressed
LOC_Os04g40260.1	RGNMS1580	(AGATT)6	GTACACGAACGCACGTACGCC	AAACCCACGGCGTGTCAGTC	65.934	65.669	103	4	23727057	Intron	retrotransposon protein, putative, unclassified
LOC_Os04g40420.1	RGNMS1581	(AT)13	ACCAGTGACATCTACTCCCTAC	TCACAATCCATGATTACATACC	54.848	54.884	393	4	23805576	Intron	ATSWI3A, putative, expressed
LOC_Os04g40460.1	RGNMS1582	(CT)16	AACAATAACTTAACCCGAGATG	CACGCGCATGGACACGAGTA	55.147	66.651	297	4	23825420	Intron	cytochrome P450 71A9, putative
LOC_Os04g40520.1	RGNMS1583	(AC)11	CTTCTTGGTTTCTTTCATCTTC	AAATCTCTACTGCACACAATGA	54.947	55.066	335	4	23849641	Intron	stachyose synthase precursor, putative, expressed
LOC_Os04g40730.1	RGNMS1584	(CGC)7	AAGAAACGGAACCAAATCTTAT	CAAGTGTTGAAGATGAAGAGTG	56.088	55.109	306	4	23959881	5'UTR	steroid dehydrogenase SPM2, putative, expressed
LOC_Os04g40840.1	RGNMS1585	(CA)33	TAGTAGTCAAAGTCGTGAGTCG	GAGCTTGCATTATTGTCGTC	54.906	55.989	225	4	24022568	Promoter	histone acetyltransferase ELP3, putative, expressed
LOC_Os04g40850.1	RGNMS1586	(TG)33	TACGTACTGAGACGATGAAATC	CGTCAGTTCGTCGGCACAAC	54.587	65.164	127	4	24024110	Intron	26S proteasome non-ATPase regulatory subunit 6, putative, expressed
LOC_Os04g40860.1	RGNMS1587a	(CT)19	AGACCTTCTGCTCGATCTCT	CTCCCTCCTCAGATCTCAAC	55.774	56.332	135	4	24028394	5'UTR	transposon protein, putative, unclassified, expressed
LOC_Os04g40860.1	RGNMS1587b	(TTTTTG)5	TAAGGAAGTGGATAGGGTAATG	CTATTTATCAGCGAAGGTGTAG	55.083	53.749	143	4	24028394	5'UTR	transposon protein, putative, unclassified, expressed
LOC_Os04g40900.1	RGNMS1588	(TA)28	AAGCGAGATCTACTCACTTCTC	GTCAAATCCGATGGTAGAAA	54.699	55.134	342	4	24057089	Promoter	conserved hypothetical protein
LOC_Os04g40940.1	RGNMS1589a	(GATT)7	TAATACAATTGGCTGTTCAAGA	GGATTTGTATCCTTTGGATAAG	55.186	54.603	379	4	24082798	Intron	mitotic spindle checkpoint protein MAD2, putative, expressed
LOC_Os04g40940.1	RGNMS1589b	(CCG)7	GGCATTCGCTCCTCTCCTCC	ACCCTAGAAGAGCTCACCAC	65.744	55.984	113	4	24084076	5'UTR	mitotic spindle checkpoint protein MAD2, putative, expressed
LOC_Os04g41040.1	RGNMS1590	(CCG)7	CAGCCCTGTAGAAAGTAAAGTT	TAGTTAGAGTGCAACTTGATCC	54.727	53.924	356	4	24135447	Intron	DNA-directed RNA polymerases II 24 kDa polypeptide, putative, expressed
LOC_Os04g41229.1	RGNMS1591	(AT)35	TTTAAATTCACTGAAACCAACC	AAATAAGCAACAAATGCTACCT	55.941	55.068	344	4	24248892	Intron	DNA binding protein, putative, expressed
LOC_Os04g41340.1	RGNMS1592	(AGC)7	TTGCAATACCATATGTGAAACT	TGTTTCACCACAAGAAATCTAA	54.898	55.06	333	4	24311410	5'UTR	4-nitrophenylphosphatase, putative, expressed
LOC_Os04g41570.1	RGNMS1593a	(AT)23	CATGCTCTACATTTATATTGAATC	CTTATGGTGTAGATTTGGGTTT	52.807	54.999	194	4	24436757	Intron	ER33 protein, putative, expressed
LOC_Os04g41570.1	RGNMS1593b	(GA)13	GGTATGTAATCATGGATTGTGA	GGCTACCAGAGAGTAATAATCG	54.884	54.987	374	4	24436757	Intron	ER33 protein, putative, expressed
LOC_Os04g41570.1	RGNMS1593c	(CCA)7	AAAGTAGTAAACAAGGGTGTGG	AACAGAATGCTTACACATACCA	55.134	54.958	376	4	24436757	Intron	ER33 protein, putative, expressed
LOC_Os04g41570.1	RGNMS1594	(AT)23	CTAATCTAGATGTGATTGGGCT	TCCAGTTGAGTTATTTGTTTCA	55.208	55.06	341	4	24438063	Promoter	ER33 protein, putative, expressed
LOC_Os04g41920.1	RGNMS1595	(GAAA)5	GACAGATCAGCTTTGTGTCTT	ACTGAAGACCTTAGACCTAGCA	54.545	55.075	398	4	24622795	Intron	CBF1 interacting corepressor, putative, expressed
LOC_Os04g42000.1	RGNMS1596	(CCACC)5	AGAGGAGAGAGGTAGATGGATT	AGCTTCCTCCTCTTCTTGGT	55.23	57.185	226	4	24662633	5'UTR	6,7-dimethyl-8-ribityllumazine synthase, chloroplast precursor, putative, expressed
LOC_Os04g42040.1	RGNMS1597	(GCG)7	AACAATAACTTAACCCGAGATG	CACGCGCATGGACACGAGTA	55.147	66.651	297	4	24680938	Intron	expressed protein
LOC_Os04g42280.1	RGNMS1598	(TA)23	CTTTACATTTGCCGCACTAC	AGTGAACTTATTCCTCTAGCCA	56.091	55.013	309	4	24794795	Intron	MRS2-5, putative, expressed
LOC_Os04g42320.1	RGNMS1599	(CCT)7	TCTCGATATAACAATTCAACCA	TTTCAGATATTTATGGCGCT	54.952	55.185	178	4	24826585	5'UTR	AT hook motif family protein, expressed
LOC_Os04g42330.1	RGNMS1600	(CTC)7	AAAGTAGTAAACAAGGGTGTGG	AACAGAATGCTTACACATACCA	55.134	54.958	376	4	24834771	Intron	gamma-tubulin complex component 2, putative, expressed
LOC_Os04g42370.1	RGNMS1601	(GCT)8	GCTAATTAATCTTACCCGTCTG	CAGTGTAGTTAGCTGGATGAAA	55.005	54.846	346	4	24855474	Intron	expressed protein
LOC_Os04g42634.1	RGNMS1602	(CT)12	AAGATTAGGAAAGGAGATGAAA	AGAGCTTTGTTATTACCTGCC	54.067	55.413	399	4	25008244	Intron	hypothetical protein
LOC_Os04g42700.1	RGNMS1603	(TCT)7	AAAGTAGTAAACAAGGGTGTGG	AACAGAATGCTTACACATACCA	55.134	54.958	376	4	25035414	Intron	receptor-like protein kinase precursor, putative, expressed
LOC_Os04g42720.1	RGNMS1604	(AT)25	GTACGGCACCGTCTCCTACT	TTTCATTCACTACAGGAGCAT	59.236	54.97	368	4	25062268	Intron	TMS membrane protein/tumour differentially expressed protein containing protein, expressed
LOC_Os04g42870.1	RGNMS1605	(GCG)7	AGAGGAAACATCTAGAATCCAC	GAACCGAACGGTAGAAATAAA	54.169	56.038	364	4	25155391	Promoter	menaquinone biosynthesis methyltransferase ubiE, putative, expressed
LOC_Os04g42880.1	RGNMS1606	(CGC)7	AGCGCCATAAATATCTGAAA	ATAAGATTTGGTTCCGTTTCT	55.185	54.63	309	4	25155544	5'UTR	expressed protein
LOC_Os04g42920.1	RGNMS1607	(CT)18	TATTGTACCATACTGATGTGGG	TAGCTTAGCTTTGTGTGTTGTC	55.014	55.073	149	4	25175405	Intron	isocitrate dehydrogenase, chloroplast precursor, putative, expressed
LOC_Os04g42980.1	RGNMS1608	(AG)19	AGACCTTCTGCTCGATCTCT	TAGAAGGAGGAGGAAGTGAGTA	55.774	54.973	180	4	25210082	5'UTR	protein binding protein, putative, expressed
LOC_Os04g43030.1	RGNMS1609	(TTG)8	GATCTTAACTTTAGCCTGGTTG	TCAGATCTCCAATCACAAATTA	55.031	54.896	363	4	25248677	Intron	triacylglycerol lipase, putative, expressed
LOC_Os04g43050.1	RGNMS1610	(CT)15	CACTATCTTTAGTCCTGGTTGG	AAGAGGATGAGGAAAGGGAG	55.602	57.373	350	4	25256488	Intron	dicer-like protein 4, putative, expressed
LOC_Os04g43300.1	RGNMS1611	(CACG)5	GTTTCGAATAAACCAAGCTAAG	AGAGCTAGGGTTCAGGAGAC	55.191	55.18	260	4	25397346	Promoter	ATBRCA1, putative, expressed
LOC_Os04g43410.1	RGNMS1612	(ATCT)5	TCTAAGGTCTTCAGTCTTCACC	CTCTCTCAAAGGATTGAAGAAC	55.275	54.926	399	4	25464680	Intron	beta-glucosidase homolog precursor, putative, expressed
LOC_Os04g43560.1	RGNMS1613	(GA)12	ATTTCTGGAGAAGACAGTCCTA	GGTATACGTGTCACTTTGTCAG	54.802	54.857	313	4	25553851	Promoter	NAC domain-containing protein 21/22, putative, expressed
LOC_Os04g43580.1	RGNMS1614	(CA)11	CTCAAAGCTAGCTACAAACCTT	GTAGCTTGGAAAGAAATTGTTC	55.022	54.987	355	4	25572692	Promoter	expressed protein
LOC_Os04g43870.1	RGNMS1615	(TCT)12	ATGAACTGGCTCAAGCTCGG	TGAGTCATCTATCTCTCCCTCT	62.793	54.69	338	4	25763468	Intron	transposon protein, putative, CACTA, En/Spm sub-class
LOC_Os04g24240.1	RGNMS1616	(AT)43	AGAGTTGTTAGGCACATAGCTT	CAGCTTTAATTCATCGTACTCA	55.112	54.944	376	4	25786619	Intron	transposon protein, putative, CACTA, En/Spm sub-class
LOC_Os04g24960.1	RGNMS1617	(AT)26	CTTAATTAGTGGGACAATAGCC	AGCTTAGCATGTTCTCTCAGTT	54.86	55.219	396	4	25786619	Intron	transposon protein, putative, CACTA, En/Spm sub-class
LOC_Os04g43916.1	RGNMS1618	(GTC)7	TGAACTGAATTTGAACTTGTTT	TAATATTACACTGCTAATGCGG	54.226	54.971	345	4	25816088	Promoter	ATP binding protein, putative, expressed
LOC_Os04g44060.1	RGNMS1619	(TA)25	CTTAATTAGTGGGACAATAGCC	CATGTTCTCTCAGTTGATTTGA	54.86	55.454	389	4	25881718	Intron	aquaporin PIP2.3, putative, expressed
LOC_Os04g44240.1	RGNMS1620	(TCT)7	TAGACAGCCCTTTGTCTAGATT	AAACAAGTTCAAATTCAGTTCA	55.013	54.226	262	4	25989294	Promoter	cytokinin-O-glucosyltransferase 3, putative, expressed
LOC_Os04g44440.1	RGNMS1621	(ATA)30	TTAAATCCTGGAAAGTTCACTC	TAGCAAATCGTACTTGACTTTG	55.219	55.023	311	4	26090571	Promoter	TCP-domain protein, putative, expressed
LOC_Os04g44530.1	RGNMS1622	(AGA)9	CCCATCCTACTACTACTCCTCA	CTCAATTCCAGAGTACTAAGCC	55.13	55.013	314	4	26145455	5'UTR	expressed protein
LOC_Os04g44610.1	RGNMS1623	(TC)16	GTCCACATCTCTCATCTTTCTT	CTGCTCCCTCCTCCTCCGGT	55.02	67.405	252	4	26176879	5'UTR	ABC transporter C05D10.3 in chromosome III, putative, expressed
LOC_Os04g25680.1	RGNMS1624	(TAA)11	CAGCCCTGTAGAAAGTAAAGTT	TAGTTAGAGTGCAACTTGATCC	54.727	53.924	356	4	26193904	Intron	ulp1 protease family, C-terminal catalytic domain containing protein
LOC_Os04g44640.1	RGNMS1625	(TAA)32	GTGAATGAGAACGAGCGAAC	TTATTATTACGTCACTTGCCTG	58.444	54.846	241	4	26193904	Intron	ulp1 protease family, C-terminal catalytic domain containing protein, expressed
LOC_Os04g44650.1	RGNMS1626	(AT)22	CTGGCAATTTACTTGTGTGTT	TAACGAGATCACTGTACTGCAT	55.424	55.101	270	4	26214052	Promoter	ferredoxin-thioredoxin reductase, variable chain, putative, expressed
LOC_Os04g44810.1	RGNMS1627	(CCT)10	TGTGGTATCTATAACCCTGACA	GGTGGCTAGCATTCTTATATTC	54.727	54.919	356	4	26309044	Promoter	syntaxin 81, putative, expressed
LOC_Os04g45180.1	RGNMS1628	(CT)23	TCTCTCTCTTCTTCTTCCCG	GAGAAAGAGAAGAACGGTGG	56.349	56.543	370	4	26492409	Intron	EF hand family protein, expressed
LOC_Os04g45330.1	RGNMS1629	(GA)10	CAACTTAGATGCATAAACCTGA	CTTAGCTTGGTTTATTCGAAAC	54.789	55.191	315	4	26581712	Promoter	yabby14 protein, putative, expressed
LOC_Os04g45440.1	RGNMS1630	(AG)10	GTTTACTCCCTTCTTCCTTCTT	AATAGACCAGAACTAGGGACAATA	55.065	55.392	378	4	26673227	Intron	retrotransposon protein, putative, Ty3-gypsy subclass
LOC_Os04g45580.1	RGNMS1631	(GT)13	ACAAACAACGCTCCCAAGTT	TCACCTTCTTAACTCCTCCTC	59.639	55.183	164	4	26748966	5'UTR	kinesin heavy chain, putative, expressed
LOC_Os04g45600.1	RGNMS1632	(AT)10	ACATCTAAGTACGCGGATAAAG	CATATATGATATGGCGACTTTG	55.47	54.96	219	4	26757398	Promoter	expressed protein
LOC_Os04g45750.1	RGNMS1633	(GCA)7	AAGAAACGGAACCAAATCTTAT	CAAGTGTTGAAGATGAAGAGTG	56.088	55.109	306	4	26860925	5'UTR	expressed protein
LOC_Os04g46060.1	RGNMS1634	(CT)12	AGAGCAAGAATAGAATAGCCAG	ATTAAACAAAGCAACAACTCG	54.87	54.846	179	4	27071848	5'UTR	OsWRKY36 - Superfamily of rice TFs having WRKY and zinc finger domains, expressed
LOC_Os04g46079.1	RGNMS1635	(GA)21	CTTCTTCTTCTCTCCCACGA	GACTCTCCCTTCCTCTTATACC	57.167	55.241	235	4	27097840	5'UTR	ELMO domain-containing protein 2, putative, expressed
LOC_Os04g46900.1	RGNMS1636	(CT)20	TCGTTACGAGATGTAGAAATTG	GTCTGTCTAAACCATTCGTCTT	54.789	55.152	377	4	27577418	Intron	expressed protein
LOC_Os04g47010.1	RGNMS1637	(GCA)7	CAGCCCTGTAGAAAGTAAAGTT	TAGTTAGAGTGCAACTTGATCC	54.727	53.924	356	4	27646533	Intron	expressed protein
LOC_Os04g47170.1	RGNMS1638	(TC)12	TAAATAAATAAATTATGGGCCG	GGAAGAGCTTTGTTATTACCTG	55.3	55.031	329	4	27796409	Intron	pollen-specific kinase partner protein, putative, expressed
LOC_Os04g47220.1	RGNMS1639	(AT)27	ATATAGCTAATCTTGCCAGAGG	CGTTCCCTACCTACAATGTAAT	54.701	55.031	326	4	27828533	Intron	aquaporin PIP1.2, putative, expressed
LOC_Os04g47450.1	RGNMS1640	(GATG)7	CTTTCTCTCCTCCCTCTAATCT	GAAGAGGAGAGGATTTATGACA	55.134	55.128	280	4	27936124	Promoter	expressed protein
LOC_Os04g47570.1	RGNMS1641	(TA)20	TTGAATCCCACCTTCTCTCT	GATTAGAGGTCCGTGGTAAGTA	56.308	55.133	393	4	27994674	Intron	protein kinase domain containing protein
LOC_Os04g47640.1	RGNMS1642	(CTT)14	TCAGAAACGGTATCCCTTATAC	AATTGCCAACAAACTAGTTAAA	55.072	53.686	125	4	28054788	Intron	RWP-RK domain containing protein, expressed
LOC_Os04g47660.1	RGNMS1643	(AT)11	CTTATCATTTGCCTTGTTGTTA	GAATGTGATATGAATCTGGACA	54.813	54.991	382	4	28061812	Intron	retrotransposon protein, putative, unclassified
LOC_Os04g47670.1	RGNMS1644	(TA)15	GGAGAGGAAGAGAGAGAGAGAG	ATGACTTCATCACAATCCAAG	55.714	55.045	334	4	28064092	Promoter	expressed protein
LOC_Os04g47860.1	RGNMS1645	(CTC)7	AACAATAACTTAACCCGAGATG	CACGCGCATGGACACGAGTA	55.147	66.651	297	4	28193177	Intron	translation initiation factor IF-2, putative, expressed
LOC_Os04g47890.1	RGNMS1646	(TC)10	GTAATAATACCACCTTGGAAATCT	AGAACTCGTTATTCTTCTGTTCAT	54.845	55.559	350	4	28253384	Intron	myb-like DNA-binding domain, SHAQKYF class family protein, expressed
LOC_Os04g48200.1	RGNMS1647	(GA)10	TCTACCAAATGCCAAATATACA	GAAACACTGGCTTCAATTCTAT	55.005	55.241	253	4	28489599	Promoter	cytochrome P450 87A3, putative, expressed
LOC_Os04g48210.1	RGNMS1648	(AT)11	CTGCTTACCTAGGGTGTGTTT	ATCTCATTATCACCGGTAGG	56.085	54.091	370	4	28497000	Intron	cytochrome P450 87A3, putative, expressed
LOC_Os04g48860.1	RGNMS1649	(AG)25	GCGATACTACTACGTCGAAATC	GGACTAAAGATCGAGCTGAC	55.839	54.119	395	4	28931172	Intron	expressed protein
LOC_Os04g49050.1	RGNMS1650	(AT)14	TCTTGTCTGAAACACAACAAAT	AGTTCATGTTACACAGTGAGGA	54.95	54.795	245	4	29024102	Intron	hypothetical protein
LOC_Os04g49110.1	RGNMS1651	(CCT)7	CAGCCCAATATTAATTGATCC	TAAATTCAAGCAGACATAAGCA	56.165	55.491	368	4	29058170	5'UTR	chitin-inducible gibberellin-responsive protein 2, putative, expressed
LOC_Os04g49360.1	RGNMS1652	(ATAG)7	TAATAATGCATCCTTCTCCTCT	TGGAGTGTCTTCTTCTTCTCTT	54.877	54.988	285	4	29241504	Promoter	F-box domain containing protein, expressed
LOC_Os04g49620.1	RGNMS1653	(CCT)10	AAATCATCGGAAATCATCGT	CCCACAGCAAACTTACATCT	56.933	55.323	248	4	29371427	5'UTR	expressed protein
LOC_Os04g49960.1	RGNMS1654	(GCG)7	CCAGTATAACTCGATGGTGG	CTCTCTTTCTTTCCCTTTCTCT	55.55	55.326	277	4	29583969	5'UTR	alpha-1,3-mannosyltransferase ALG2, putative, expressed
LOC_Os04g50670.1	RGNMS1655	(AG)12	AAGATTAGGAAAGGAGATGAAA	AGAGCTTTGTTATTACCTGCC	54.067	55.413	399	4	29771489	Intron	hypothetical protein
LOC_Os04g50700.1	RGNMS1656	(ATAG)5	CTTGTCGACACTGTTCCCTC	TGTATATTTGGCATTTGGTAGA	58.275	55.005	266	4	29781541	Promoter	major pollen allergen Car b 1 isoforms 1A and 1B, putative, expressed
LOC_Os04g50920.1	RGNMS1657	(TC)10	GATGAACAGAAGAATAACGAGTTC	ATCTAGTTAGCGGTTCTCTACTGT	56.303	55.011	296	4	29915538	Intron	WRKY DNA binding domain containing protein, expressed
LOC_Os04g51172.1	RGNMS1658	(AG)12	TAAATAAATAAATTATGGGCCG	GGAAGAGCTTTGTTATTACCTG	55.3	55.031	329	4	30080169	Intron	major intrinsic protein, putative, expressed
LOC_Os04g51280.1	RGNMS1659	(ACC)7	GGATTAGATTTCGATCACAGTT	GAGGGATAGGATGGGAATATC	55.01	56.405	353	4	30158222	5'UTR	DAG protein, chloroplast precursor, putative, expressed
LOC_Os04g51440.1	RGNMS1660	(CATCC)5	TCATGCATGTCGTTTAAATAGT	TTTCATCCCTCAAGAGAATATC	55.054	55.065	320	4	30245271	Intron	villin-4, putative, expressed
LOC_Os04g51460.1	RGNMS1661	(AT)19	ATTTCTAGCAGTAAGTTGGCAT	ACTGACTGCATCATAATCTTCA	55.052	54.982	231	4	30263291	3'UTR	xyloglucan endotransglucosylase/hydrolase protein 15 precursor, putative, expressed
LOC_Os04g51610.1	RGNMS1662	(CT)10	GAAGAAGTGGTAGACCAGTAGC	AGGCAAAGATACCTAAACAGAA	54.906	55.031	227	4	30365210	5'UTR	calcium-transporting ATPase 9, plasma membrane-type, putative, expressed
LOC_Os04g51760.1	RGNMS1663	(TC)10	CGTGCAGCACCGAAGTCCTTTC	ATGGATCGACATTTATCAAGTT	68.461	55.285	271	4	30453349	Intron	hypothetical protein
LOC_Os04g51780.1	RGNMS1664	(GA)13	TCAATTCAATTCTTTGTTTCTG	GGTTGTGAAAGTGCAGTATGTA	54.72	55.435	400	4	30462158	Promoter	expressed protein
LOC_Os04g51880.1	RGNMS1665	(TTG)8	AGAAAGAATTACCACGACAGAC	CATATACCCTCTCAACTCACCT	55.152	54.961	397	4	30546137	Intron	galactokinase, putative, expressed
LOC_Os04g51880.2	RGNMS1666	(TTG)8	CGTCTTTCTTTCTTTCTTTCTT	AGAAAGAAGTGGTCGTATGAAT	54.115	54.693	314	4	30551331	Promoter	galactokinase, putative, expressed
LOC_Os04g51970.1	RGNMS1667	(TCCGCC)5	AATCCAATATAAATCGCAGC	ATTTGACTTGATTTGATTAGCC	54.558	55.178	195	4	30636973	5'UTR	transporter-like protein, putative, expressed
LOC_Os04g52020.1	RGNMS1668	(AG)20	CTTCTTGGTTTCTTTCATCTTC	AAATCTCTACTGCACACAATGA	54.947	55.066	335	4	30669933	Intron	EMB1135, putative, expressed
LOC_Os04g52210.1	RGNMS1669	(TA)34	TACGTACTGAGACGATGAAATC	GTCAGTTCGTCAGGCACAAG	54.587	59.467	126	4	30804083	Intron	ent-kaurene synthase B, chloroplast precursor, putative, expressed
LOC_Os04g52270.1	RGNMS1670	(TGG)8	GAGAGAGAGAGAGGAGGGTATT	TCAACCTCACACCTCTCTTATT	54.951	55.558	294	4	30846983	Intron	coatomer subunit epsilon, putative, expressed
LOC_Os04g52370.1	RGNMS1671	(GA)48	AGAAGTTGAATTTGAGCTTGAT	TAAGCTAACCATGCATTATGAC	54.968	54.755	210	4	30890447	Intron	UDP-N-acetylglucosamine pyrophosphorylase, putative, expressed
LOC_Os04g52520.1	RGNMS1672	(TC)10	GCGGCTACAATTATATTACAGAGT	ATACTCTAATTTAACCACTCAGGC	56.06	55.173	371	4	31010195	Intron	APO1, putative, expressed
LOC_Os04g52580.1	RGNMS1673	(TC)16	ATCAAAGTTGTCAGAGTTCCTT	CTCTAGGAACTTAATTAGTGGCA	54.713	54.843	309	4	31041194	Intron	TPR Domain containing protein
LOC_Os04g52770.1	RGNMS1674	(GCG)7	GCAGTAGAGGAGGAGAGGTAG	CAGAATCTCACTCAAATTCCTC	54.964	55.606	297	4	31198783	5'UTR	protein SPATULA, putative, expressed
LOC_Os04g52880.1	RGNMS1675	(AT)12	TACTGCTAGTAGGAGAGGAGGA	TATATGAGGTACCTGAGGAGGA	55.163	55.452	370	4	31272689	Promoter	expressed protein
LOC_Os04g52890.1	RGNMS1676	(TTCT)5	TACCAGAGAGAGCAGTAGAGTG	GAGCTAATAGTGCAACTGCC	54.097	55.31	184	4	31281836	Intron	BCL-2 binding anthanogene-1, putative, expressed
LOC_Os04g53200.1	RGNMS1677	(CT)23	AGTCGTAGTAGTCTAGCCATCG	GTTCAGGGAACAACGACGTA	55.536	58.623	304	4	31461279	Intron	DNA polymerase III, epsilon subunit, putative, expressed
LOC_Os04g53410.1	RGNMS1678	(GA)22	AGGTCATCTTTGTAGGTGAAAG	TCAGAAACCGTAGTACTTGTTG	55.163	54.77	364	4	31591883	Promoter	speckle-type POZ protein, putative, expressed
LOC_Os04g53440.2	RGNMS1679	(TC)10	TCTGTTTAGGTATCTTTGCCTT	GAGATTGTCCTCGGTATTTATC	55.031	54.559	221	4	31600423	5'UTR	RNA Binding Protein 45, putative, expressed
LOC_Os04g53450.1	RGNMS1680	(AT)17	AAAGTAGTAAACAAGGGTGTGG	AACAGAATGCTTACACATACCA	55.134	54.958	376	4	31609123	Intron	expressed protein
LOC_Os04g53800.1	RGNMS1681	(AAT)24	TCTTGTCTGAAACACAACAAAT	AGTTCATGTTACACAGTGAGGA	54.95	54.795	245	4	31842933	Intron	leucoanthocyanidin reductase, putative, expressed
LOC_Os04g53920.1	RGNMS1682	(AT)14	TAGTGTCCAAATATCCGATGTA	TCGAATTGATCATGTGTCTTAT	54.83	54.756	394	4	31915960	Intron	leucoanthocyanidin reductase, putative
LOC_Os04g53930.1	RGNMS1683	(AGCC)5	GGCAGTTGCACTATTAGCTC	GAAATTCGAAGACCGTGTAAT	55.31	55.891	400	4	31921211	Intron	organic cation transporter protein, putative, expressed
LOC_Os04g53994.1	RGNMS1684	(CGC)8	ACTATGCGTCTATGCCCTAC	TTATATACTACTGGCTTGGGCT	54.537	55.036	398	4	31958888	Promoter	ATP binding protein, putative, expressed
LOC_Os04g54440.1	RGNMS1685	(TC)13	GAGAACGTCCACAAGTACTACA	CGGGTGCGCTGCTTGTAACC	54.563	68.21	172	4	32173395	5'UTR	RNA-binding protein AKIP1, putative, expressed
LOC_Os04g54570.1	RGNMS1686	(AT)32	TTAAGAAGATTAAGGCTGTGTTC	ACCTATAGATAACCATTGTGGG	54.799	54.805	333	4	32235609	Intron	anthocyanin 5-aromatic acyltransferase, putative
LOC_Os04g54630.1	RGNMS1687	(AGC)9	CGAGAAGAGAGAGAGAGAGAGA	TAGAAGGAGGAGGAAGTGAGTA	54.931	54.973	123	4	32261297	Promoter	SEP2, putative, expressed
LOC_Os04g54759.1	RGNMS1688	(GGA)8	GAGAGAGAGAGAGGAGGGTATT	TCAACCTCACACCTCTCTTATT	54.951	55.558	294	4	32339068	Intron	expressed protein
LOC_Os04g54850.1	RGNMS1689	(GAC)7	GTACACGAACGCACGTACGCC	AAACCCACGGCGTGTCAGTC	65.934	65.669	103	4	32409000	Intron	pectinesterase family protein, expressed
LOC_Os04g54930.1	RGNMS1690	(CTT)9	TGTTACCTTCTTTCTAGGCTGT	CAGACGATCGGACTCTTAACT	55.091	55.206	180	4	32452984	3'UTR	multidrug resistance protein 11, putative, expressed
LOC_Os04g54940.1	RGNMS1691	(GA)20	GAGACGCTTCTCAACGCCAC	CTCTCTCCCTCCCTCTTGTC	63.423	57.973	183	4	32465478	5'UTR	ATEB1A, putative, expressed
LOC_Os04g54960.1	RGNMS1692	(TC)12	TGTTTGCTCTTTGTTTATGAAG	TTAAGATTCGAAAGATCCAGTT	54.99	54.922	356	4	32471553	Intron	expressed protein
LOC_Os04g55030.1	RGNMS1693	(TA)23	AATATGAGGAGATGGTGGACTA	GCTCCATCCTTCTAGTACCTG	55.285	55.661	371	4	32506521	Promoter	cullin-4B, putative, expressed
LOC_Os04g55230.1	RGNMS1694a	(AG)10	TTGGTGGTCAATCTACATCTAA	TTTATTATGCACCACCACTCTA	54.854	55.065	151	4	32615680	Promoter	ataxin-2 C-terminal region family protein, expressed
LOC_Os04g55230.1	RGNMS1694b	(CT)11	AGACGCCTACCGGTGATAAT	AATAGTTGATTTGAGGTGTGGT	58.555	55.274	335	4	32626732	Intron	ataxin-2 C-terminal region family protein, expressed
LOC_Os04g55230.1	RGNMS1694c	(GCT)7	GTCAGTTGGAATATTGTGCAT	TTGATAAATCTCGTATTGGGTT	55.087	55.452	270	4	32626732	Intron	ataxin-2 C-terminal region family protein, expressed
LOC_Os04g55520.1	RGNMS1695	(AG)13	GGAGCCATATAGCTTTGGAG	AGGTGAGGGACGGAGAGGAG	56.564	63.067	124	4	32812764	5'UTR	dehydration responsive element binding protein, putative, expressed
LOC_Os04g55560.1	RGNMS1696	(CT)14	CAAACCTAGCTACTTGTTACCC	CTGCACGTTTCAATATCAATTA	54.991	55.61	107	4	32855135	Intron	AP2 domain containing protein, expressed
LOC_Os04g55770.1	RGNMS1697	(AT)16	CTAGCTAGCCTTCAAATTAAGC	TACACCTTCTAATGAGGGACAT	54.831	55.363	237	4	32977885	Intron	conserved hypothetical protein
LOC_Os04g55800.1	RGNMS1698	(ATCC)5	TTCTTTCTTCTGCTCCAAAC	CATGGCGCTCTCTCGTCTTC	54.792	63.525	263	4	32996554	Intron	sulfate transporter 3.3, putative, expressed
LOC_Os04g49110.1	RGNMS1699	(CCT)7	CAGCCCAATATTAATTGATCC	TAAATTCAAGCAGACATAAGCA	56.165	55.491	368	4	32999670	5'UTR	chitin-inducible gibberellin-responsive protein 2, putative, expressed
LOC_Os04g55920.1	RGNMS1700	(GA)14	AAGAGAAGCTTCCACTAGAAA	CTAGATCAACGAACGCGAAC	52.887	58.529	188	4	33087397	5'UTR	ZIM motif family protein, expressed
LOC_Os04g55950.1	RGNMS1701	(TA)23	ATTTGGGAATCATAACTATTGG	GCTACTGGTGTTGGGATTTC	54.866	57.109	346	4	33105511	Promoter	expressed protein
LOC_Os04g56170.1	RGNMS1702a	(TC)18	TATTGTACCATACTGATGTGGG	CTACAACCACAAGGAAGTGAT	55.014	54.295	214	4	33272802	Intron	LIGULELESS1 protein, putative, expressed
LOC_Os04g56170.1	RGNMS1702b	(TC)31	AATTAATATTTATCAATCATCTCG	CTAATTAACCAGCTTCTCCAAC	51.727	55.031	233	4	33273468	3'UTR	LIGULELESS1 protein, putative, expressed
LOC_Os04g56240.1	RGNMS1703a	(GTC)7	CTTCCTCCTCATATCCTCATC	AATCGGAGAGAGAATTTACTTG	55.31	54.534	132	4	33311091	5'UTR	triacylglycerol lipase, putative, expressed
LOC_Os04g56240.1	RGNMS1703b	(AT)14	TACGTACTGAGACGATGAAATC	CGTCAGTTCGTCGGCACAAC	54.587	65.164	127	4	33313319	Intron	triacylglycerol lipase, putative, expressed
LOC_Os04g56450.1	RGNMS1704	(CTG)8	ACAAACAACGCTCCCAAGTT	TCAGAAATTAACCCTGAATCTG	59.639	56.039	383	4	33434781	5'UTR	protein phosphatase 2C isoform epsilon, putative, expressed
LOC_Os04g56550.1	RGNMS1705	(TA)15	ATTGATTCATTGGGTAATCACT	AGATGGATCGAATCATTGTC	55.131	54.842	346	4	33507559	Intron	hypothetical protein
LOC_Os04g56654.1	RGNMS1706a	(AAT)114	TAATACAATTGGCTGTTCAAGA	GGATTTGTATCCTTTGGATAAG	55.186	54.603	379	4	33563673	Intron	BSD domain containing protein, expressed
LOC_Os04g56654.1	RGNMS1706b	(CCG)8	CTTTACATTTGCCGCACTAC	AGTGAACTTATTCCTCTAGCCA	56.091	55.013	309	4	33563673	Intron	BSD domain containing protein, expressed
LOC_Os04g56670.1	RGNMS1707	(TC)11	CTGCTTACCTAGGGTGTGTTT	ATCTCATTATCACCGGTAGG	56.085	54.091	370	4	33566020	Intron	40S ribosomal protein S4-like, putative, expressed
LOC_Os04g56780.1	RGNMS1708	(CT)10	GTTTGGTATCTGCTTCTCTCTC	ACCTAGGATAGCCTAATGTGTG	54.948	55.166	228	4	33643359	Promoter	protein WUSCHEL, putative, expressed
LOC_Os04g56850.2	RGNMS1709	(GCA)8	CAGCCAGAGCCTTCTACTACT	GTAGTATAGGAAGCAAAGCCC	55.646	54.965	245	4	33675272	5'UTR	auxin response factor family protein, expressed
LOC_Os04g57300.1	RGNMS1710	(GCC)7	CTCCTGCAGCGTGTAGGTGGC	TCAGGATAGGTATATCGTGACC	67.615	55.718	263	4	33897479	5'UTR	phosphatidylinositol 3- and 4-kinase family protein, expressed
LOC_Os04g57310.2	RGNMS1711	(TA)31	CTTTCCATGCTTCCTATTACTC	CACAAATATCATGTAGGCAGTC	54.955	54.876	370	4	33900023	Promoter	PBng143, putative, expressed
LOC_Os04g57340.1	RGNMS1712	(AG)14	CTTCCTTCTGACTTGATTTGTT	AGGAGAAGGATGCATTATTAGA	55.285	54.877	317	4	33916377	Promoter	ethylene-responsive transcription factor 3, putative, expressed
LOC_Os04g57400.3	RGNMS1713	(AGC)8	TGTTGGATTAAAGCAAATCTCT	GTGTAGACGAGAATCAATCAAA	55.786	54.551	294	4	33939786	Promoter	methylthioribose kinase, putative, expressed
LOC_Os04g57610.1	RGNMS1714	(CTG)7	CATGTGGATGTCAAATCTATCT	ATTTGATTAATCTCGTATTGGG	54.167	55.013	386	4	34060185	Intron	auxin response factor 8, putative, expressed
LOC_Os04g57620.1	RGNMS1715	(GCAC)8	AAAGTAGTAAACAAGGGTGTGG	AACAGAATGCTTACACATACCA	55.134	54.958	376	4	34074549	Intron	hypothetical protein
LOC_Os04g57800.1	RGNMS1716	(CT)12	GTTGGATCTAATAATGCGGTA	GATGCTAACCAGATCCTCTATC	54.508	54.685	119	4	34202205	Promoter	photoreceptor-interacting protein-like, putative, expressed
LOC_Os04g58080.1	RGNMS1717	(ATAG)6	TTAATGTGAGAATTTCTAGCCA	GGTTAGAGGATGCGTGTATATT	54.46	55.093	235	4	34376077	Promoter	polygalacturonase inhibitor 3 precursor, putative, expressed
LOC_Os04g58110.1	RGNMS1718	(CT)15	CAAGATTAGTTGGAGGAACTGT	CTCACCTCACCCTTTATTCTT	55.163	55.073	322	4	34390006	5'UTR	pyruvate kinase, cytosolic isozyme, putative, expressed
LOC_Os04g58170.1	RGNMS1719	(GTC)7	GTCCTTCCTCTTCTGACGTA	ACTGTGGAGAAATCGTTTGTAG	54.456	56.065	385	4	34424313	Intron	expressed protein
LOC_Os04g58270.1	RGNMS1720	(AT)30	ACCAGTGACATCTACTCCCTAC	TCACAATCCATGATTACATACC	54.848	54.884	393	4	34471146	Intron	conserved hypothetical protein
LOC_Os04g58300.1	RGNMS1721	(AGA)7	AGAAGACGATCATCTAGTGGAC	ACACCAGGCTGTATTCAGTATT	55.055	55.461	359	4	34484540	Intron	retrotransposon protein, putative, Ty1-copia subclass
LOC_Os04g58310.1	RGNMS1722	(TAAT)5	CTAATGTGGGTCTCTGTCTCTT	TGTGAGTATATATGGCTGGAGA	55.149	54.967	264	4	34489888	Promoter	expressed protein
LOC_Os04g58330.1	RGNMS1723	(CT)23	AAGATTAGGAAAGGAGATGAAA	AGAGCTTTGTTATTACCTGCC	54.067	55.413	399	4	34499232	Intron	expressed protein
LOC_Os04g58350.1	RGNMS1724	(CCG)7	CTGCATTCGCTCACTCACAC	CGAAGTAGTAGAAGAGCTCCC	60.627	55.141	263	4	34505692	Promoter	TFIIH basal transcription factor complex p52 subunit, putative, expressed
LOC_Os04g58640.1	RGNMS1725	(CT)17	AGACCTTCTGCTCGATCTCT	AAGTAGTAGTAGCAACCAACGG	55.774	55.463	160	4	34662398	5'UTR	cleavage and polyadenylation specificity factor 5, putative, expressed
LOC_Os04g58690.2	RGNMS1726	(CCG)8	TACTCCTACCTCTCGCTGTAAT	GTCGTCCTCTTCTCTTCATC	55.046	53.846	364	4	34672999	Promoter	RNA binding protein, putative, expressed
LOC_Os04g58730.1	RGNMS1727	(TC)10	ATAGGGTTTCAGTTAAATGGTG	TATGGGACAGGGAGAGTATTAG	54.999	55.067	214	4	34707435	5'UTR	DNA binding protein, putative, expressed
LOC_Os04g58750.3	RGNMS1728	(CGC)7	TTTCTGGGAATTATTTAGCAAG	AAAGAAAGAGGAGAACGAGAG	55.496	54.667	345	4	34729693	Intron	protein kinase APK1B, chloroplast precursor, putative, expressed
LOC_Os04g58780.1	RGNMS1729	(TA)30	GACTGCCTACATGATATTTGTG	AGTAGTAGAGGATAAGGCGTTG	54.876	54.681	291	4	34738744	Promoter	nucleic acid binding protein, putative, expressed
LOC_Os04g58770.1	RGNMS1730	(TA)30	GGTATGTAATCATGGATTGTGA	GGCTACCAGAGAGTAATAATCG	54.884	54.987	374	4	34738744	Intron	hypothetical protein
LOC_Os04g58890.1	RGNMS1731	(TTCGA)5	TTTCATAACTGTCTGAAAGTCG	GCTCCTTCTTCTTCTTCTTCT	54.811	53.909	265	4	34813565	5'UTR	expressed protein
LOC_Os04g59000.1	RGNMS1732	(TA)40	TCTGGGTAGTGCTTTAACCTAT	TAGAGGGTAATTTGTCTGCTTT	54.915	55.031	348	4	34873116	Intron	ATP binding protein, putative, expressed
LOC_Os04g59050.1	RGNMS1733	(AG)10	ATAGGGTTTCAGTTAAATGGTG	TATGGGACAGGGAGAGTATTAG	54.999	55.067	214	4	34907912	5'UTR	expressed protein
LOC_Os04g59420.1	RGNMS1734	(AGA)7	CTCCTGCAGCGTGTAGGTGGC	TCAGGATAGGTATATCGTGACC	67.615	55.718	263	4	35107944	5'UTR	expressed protein
LOC_Os04g59480.1	RGNMS1735	(ACAT)6	CTTAATTAGTGGGACAATAGCC	AGCTTAGCATGTTCTCTCAGTT	54.86	55.219	396	4	35141931	Intron	POT family protein, expressed
LOC_Os04g59494.1	RGNMS1736	(ATTT)8	CAGCCCTGTAGAAAGTAAAGTT	TAGTTAGAGTGCAACTTGATCC	54.727	53.924	356	4	35161790	Intron	transportin-2, putative, expressed
LOC_Os04g59550.3	RGNMS1737	(CGG)7	TTCGTCTCGATGTCCTCTAC	GAAACGGATCTACGGTTATTAG	55.364	54.86	199	4	35200456	Intron	organic anion transporter, putative, expressed
LOC_Os04g59550.1	RGNMS1738	(CGG)7	CTTCCTTCTGACTTGATTTGTT	AGGAGAAGGATGCATTATTAGA	55.285	54.877	317	4	35202466	5'UTR	organic anion transporter, putative, expressed
LOC_Os04g59620.1	RGNMS1739	(TCG)7	CTGCTCCTGCAGCGTTAGGT	CGGTTTGGACTAAGTGTTTG	62.949	55.836	245	4	35240731	5'UTR	TATA-binding protein-associated factor MOT1, putative, expressed
LOC_Os05g01020.1	RGNMS1740a	(TCT)15	GCAAGCAACATGTAACTACCTA	AATCATATCCCACTAATTGAGC	54.891	54.984	173	5	17305	Intron	paired amphipathic helix repeat family protein, expressed
LOC_Os05g01020.1	RGNMS1740b	(TTG)11	AACTCCCATATCTTGTACCAAC	ACTCAAGAAACGTACATGTCAA	54.814	54.985	364	5	17305	Intron	paired amphipathic helix repeat family protein, expressed
LOC_Os05g01030.1	RGNMS1741	(CTT)7	TTCTTCTTCTTCTTCTTCTCCA	GTACTGGAAATCTCAGGTCAAT	55.218	54.914	135	5	38144	5'UTR	phospholipid-transporting ATPase 10, putative, expressed
LOC_Os05g01060.1	RGNMS1742a	(AACT)5	ATCTATCTCCGTCCATCCTC	TCTGGAAGAGAAGATAGGGTTA	55.576	54.914	147	5	54191	Intron	expressed protein
LOC_Os05g01060.1	RGNMS1742b	(CT)10	TCGATCAGAGTCAACTGAACTA	TGTATGGCTAGCTAGAAAGTGA	55.192	54.701	321	5	54191	Intron	expressed protein
LOC_Os05g01090.1	RGNMS1743	(CT)15	GGTTAAGATGCCTCACATAAAT	AGATGGTTAACACCTCAGTTTC	55.061	54.995	217	5	72993	Intron	peroxin Pex14, putative, expressed
LOC_Os05g01120.1	RGNMS1744	(TTCT)7	CAGTGGTCAAGAGTCACATAGA	GAGAGGTGAGTCTCAGAGAAGA	55.398	55.385	349	5	79880	Intron	CYP722A1, putative, expressed
LOC_Os05g01190.1	RGNMS1745	(GCC)7	AGATCTGTACTCCGGAGGCG	TTCAAGTTCCTGAGATTACCA	61.707	54.947	238	5	121953	5'UTR	transposon protein, putative, unclassified, expressed
LOC_Os05g01200.1	RGNMS1746	(CAGG)5	GAGAGATACTTCCAACCTATGC	AGAAGAGAGGGAGAGGAAGAG	54.767	55.986	368	5	126326	5'UTR	exonuclease, putative, expressed
LOC_Os05g01240.4	RGNMS1747	(TCT)7	GAGTGCTTATTGCACACTCA	CCACTCCCACCTCTACTACA	54.91	55.153	359	5	139464	Intron	AML6, putative, expressed
LOC_Os05g01262.1	RGNMS1748	(CT)10	AGTGTAACAGAATCGGGAGTAT	GATGAATCGATGGATGAGAT	54.571	54.75	191	5	161039	Intron	translocon-associated protein beta containing protein, expressed
LOC_Os05g01440.1	RGNMS1749	(CCG)8	AGGTTCCTCTTCCTCAGTTT	CTTTCGGTTCAACTTTCCTA	54.575	54.705	305	5	228844	Promoter	phosphoribosylformylglycinamidine synthase, chloroplast precursor, putative, expressed
LOC_Os05g01470.1	RGNMS1750	(AGT)9	TCTCTCTCTCTTCTCTCTCTGC	GAAGTGAGTCTTCTTCTTGGAG	54.918	54.988	181	5	246881	Intron	methionine S-methyltransferase, putative, expressed
LOC_Os05g01520.1	RGNMS1751	(CTTT)6	TTCTCTTTCCTCTCCTTTCC	AAACCCTACCGATTAGGTCA	55.217	56.175	234	5	283306	Intron	YT521-B-like family protein, expressed
LOC_Os05g01580.1	RGNMS1752	(AT)12	TCTCTCTCTCTCGTTGTTCC	TCTCCTGATACAACTTGCCT	54.556	54.937	388	5	322599	Promoter	nodulin-like protein, putative
LOC_Os05g01780.1	RGNMS1753	(CTT)13	ATATGTACCAAATCACCCAAAT	TTTGTAATTATTTGTAACCTTTGT	55.028	52.223	243	5	453066	Intron	ZIK1 protein, putative, expressed
LOC_Os05g01810.1	RGNMS1754	(GA)19	TTAGCCTTTAATTCCACTGTTT	CTTCTGAATTTATTATTTCATCG	55.047	52.932	157	5	466140	3'UTR	xylem cysteine proteinase 2 precursor, putative, expressed
LOC_Os05g02000.1	RGNMS1755	(TTTA)7	GATCTTCTCTGAGACTCACCTC	GACTTCATCTGCAAGATTGTTA	54.697	54.714	309	5	547828	Intron	expressed protein
LOC_Os05g02050.1	RGNMS1756	(AGA)8	CGGTATTTGAATGGTTGAAT	CGTCGCGATAATATAGAGGA	55.023	55.624	348	5	578770	Promoter	mitochondrial import inner membrane translocase subunit Tim9, putative, expressed
LOC_Os05g02220.1	RGNMS1757	(AGG)7	CACCATGTTCTCTCCTACAAG	ACCTCAGAATGCTCTAAGCTAC	54.879	54.761	187	5	679662	5'UTR	amino acid binding protein, putative, expressed
LOC_Os05g02350.1	RGNMS1758	(TA)25	GGAGACAATAATCGCTAATCAT	AAAGTCGTCTCCAAAGTCTAAA	55.134	55.058	390	5	738110	Intron	type I inositol-1,4,5-trisphosphate 5-phosphatase CVP2, putative
LOC_Os05g02420.1	RGNMS1759	(CTT)7	AGTAGCTTAGAGCATTCTGAGG	ACTTTATTAGAGAAGGTGGCAA	54.927	55.031	399	5	779824	5'UTR	expressed protein
LOC_Os05g02450.1	RGNMS1760a	(TC)14	CAGATGAAGTCTTTCATGTTTG	TTTGTGAGAGAGATAGCACTTG	55.043	54.95	227	5	814746	Intron	expressed protein
LOC_Os05g02450.1	RGNMS1760b	(AG)10	GTATATAACTCCCTCCGACCTC	GATGGTGGATATATACCTCGG	55.919	55.909	365	5	814746	Intron	expressed protein
LOC_Os05g02470.1	RGNMS1761	(ATAG)6	TTCTCTTTCCTCTCCTTTCC	AAACCCTACCGATTAGGTCA	55.217	56.175	234	5	824306	Intron	hypothetical protein
LOC_Os05g02490.1	RGNMS1762	(CTCCGC)5	CAGCTAGCTAAGCTCATCCC	GTTCTGCTTGAGGAGGTAGAG	56.969	55.867	297	5	829801	5'UTR	adenosine 3-phospho 5-phosphosulfate transporter 1, putative, expressed
LOC_Os05g02640.1	RGNMS1763	(CT)20	TCTCTCTCTCTTCTCTCTCTGC	GAAGTGAGTCTTCTTCTTGGAG	54.918	54.988	181	5	903634	Intron	nudix type motif 22, putative, expressed
LOC_Os05g03060.1	RGNMS1764	(GAAC)5	ATCTATCTCCGTCCATCCTC	TCTGGAAGAGAAGATAGGGTTA	55.576	54.914	147	5	1176430	Intron	expressed protein
LOC_Os05g03140.1	RGNMS1765	(TC)13	TACAAATTCTGCATTTCTGC	CTTAGAGCTAACCCTTCATTCA	54.08	55.562	200	5	1236384	3'UTR	senescence-associated protein, putative, expressed
LOC_Os05g03480.3	RGNMS1766	(AT)15	CCTGTCCTCGTTGCTGGTAG	TACAACACCTAAATCCAACAAA	60.843	54.956	302	5	1448197	Intron	isovaleryl-CoA dehydrogenase, mitochondrial precursor, putative, expressed
LOC_Os05g03750.1	RGNMS1767	(GTT)7	GAAGATGGTAATTCAGCTTGAC	ACCCTCAACTTGTCTTGACTAC	55.629	55.058	319	5	1631666	3'UTR	expressed protein
LOC_Os05g03870.1	RGNMS1768	(CT)11	TTATATATACCACACCCGCC	AAGGTATTTCTCTCCGAACC	55.029	54.969	190	5	1697671	Promoter	expressed protein
LOC_Os05g03884.1	RGNMS1769	(TC)14	AACTCCCATATCTTGTACCAAC	ACTCAAGAAACGTACATGTCAA	54.814	54.985	364	5	1703167	Intron	homeotic protein knotted-1, putative, expressed
LOC_Os05g03910.1	RGNMS1770	(AT)44	GTATTAAGGCAAATTGACGG	TGCGAGAATAGAGATGGATT	54.952	54.954	396	5	1727305	Promoter	TPR Domain containing protein, expressed
LOC_Os05g04170.1	RGNMS1771	(TC)19	TAATGAGCCTTGGAATTTATTT	AAAGCACCTTTAGAGTGGATTA	54.918	55.031	271	5	1845697	Intron	ACS-like protein, putative, expressed
LOC_Os05g04380.1	RGNMS1772	(GA)15	CCTGTCCTCGTTGCTGGTAG	TACAACACCTAAATCCAACAAA	60.843	54.956	302	5	1989843	Intron	peroxidase 1 precursor, putative, expressed
LOC_Os05g04440.1	RGNMS1773	(CAT)7	AGTAGCTTAGAGCATTCTGAGG	ACTTTATTAGAGAAGGTGGCAA	54.927	55.031	399	5	2023022	5'UTR	peroxidase 24 precursor, putative, expressed
LOC_Os05g04510.1	RGNMS1774	(TGC)7	AAATTGAAAGGAGGGAGTAAA	GAAGACCGTACGTCCAGC	54.761	56.684	373	5	2067244	Intron	S-adenosylmethionine synthetase 1, putative, expressed
LOC_Os05g04560.1	RGNMS1775a	(TA)46	TATCATATCGTGGCTTTCCT	GTTGTGAATTCCGTCTGTTT	54.848	55.107	333	5	2100504	Promoter	expressed protein
LOC_Os05g04560.1	RGNMS1775b	(TA)13	GTTTGTTTGTTAATGTGGATCA	TAGTACGCACTTTGACACTTTG	55.173	55.836	299	5	2105321	Intron	expressed protein
LOC_Os05g04584.1	RGNMS1776a	(AT)28	TCAGTAAAGTTTGTGACGTGTT	CTACACAAGCTGGTGAAAGTAA	55.068	54.928	370	5	2123660	Intron	3-N-debenzoyl-2-deoxytaxol N-benzoyltransferase, putative, expressed
LOC_Os05g04584.1	RGNMS1776b	(TA)25	TAATTAATTGTCACTTTGAGCG	GTGCACAGAGAAGTCATGTTAC	54.964	54.952	242	5	2123660	Intron	3-N-debenzoyl-2-deoxytaxol N-benzoyltransferase, putative, expressed
LOC_Os05g04640.1	RGNMS1777	(AT)11	GTAGCTTGCGATTTAGGAAA	TGCTTATTATGTGCAAGGTG	54.986	54.919	299	5	2159871	Intron	OsWRKY5 - Superfamily of rice TFs having WRKY and zinc finger domains, expressed
LOC_Os05g04690.1	RGNMS1778	(AT)33	CTTAACGACTGCTTAGCCAT	GTTGGCGTTTGGAGCAAT	54.923	59.654	228	5	2194728	Promoter	basic endochitinase C precursor, putative, expressed
LOC_Os05g04800.1	RGNMS1779	(GAG)9	GAATACAATTTCAGGTTTGGTT	ATTAGTCACCAGAGGATTAACG	54.955	55.133	390	5	2262336	Intron	hypothetical protein
LOC_Os05g04820.1	RGNMS1780	(ACC)8	TTTGTTCCTCTCCTCGAACC	ACCTTCGAATTAACAAGTCATC	59.259	55.089	275	5	2289619	5'UTR	MYB2, putative, expressed
LOC_Os05g05240.1	RGNMS1781	(CT)11	GAGTCCCAAATCTGCAAAG	GTGAGTCGTGACCATACGA	55.794	55.292	315	5	2550231	Intron	hydrolase/ protein serine/threonine phosphatase, putative, expressed
LOC_Os05g05440.1	RGNMS1782	(CCG)7	GAGATTCTTGGTCGGTGTAG	GGTTTACTCTCCCATCACAA	54.765	55.033	298	5	2681539	Intron	expressed protein
LOC_Os05g05470.1	RGNMS1783	(TC)16	CATATTACTCCACTGCACTCAC	GGACAAGGAATATACTACCCAA	54.937	54.922	270	5	2697211	Intron	T-complex protein 1 subunit zeta, putative, expressed
LOC_Os05g05620.1	RGNMS1784	(TAT)26	CCTCAAACTGAGAAATAACACA	AGCATGACCAGTGTAAACAGTA	54.651	55.021	398	5	2774924	Intron	glutathione S-transferase GSTF1, putative, expressed
LOC_Os05g05640.1	RGNMS1785	(CCTGC)5	CCATTCGCATCACTATCTTC	GGTACACCAGATTGGAACAC	55.756	55.227	250	5	2781511	Promoter	pectinesterase inhibitor domain containing protein, expressed
LOC_Os05g05660.1	RGNMS1786a	(TGC)9	CTGATGAATTAGGAGCAGAGAC	ATTAAATCGGCAGATAACTCAT	55.797	54.771	376	5	2793191	Intron	PWWP domain containing protein, expressed
LOC_Os05g05660.1	RGNMS1786b	(CTTT)6	ATATTCCCTTCCCTTCCTTT	CAATACAAACCCATCCAAAT	55.797	54.861	387	5	2793191	Intron	PWWP domain containing protein, expressed
LOC_Os05g05700.1	RGNMS1786c	(CT)11	CTAAGAAATTAGAAGAAGCCCA	CCTTCCTTAATACTCCAGTACG	54.871	54.926	242	5	2818790	5'UTR	cullin-1, putative, expressed
LOC_Os05g05760.1	RGNMS1787	(AAGAG)5	CATGATGAGTTTCACACAGC	AATCCTATTGCTCTCAACGA	54.989	55.04	160	5	2846573	Promoter	expressed protein
LOC_Os05g05780.1	RGNMS1788	(CT)12	TGACCTTTGACCTAGTCCAC	AGTTCGTAAGCAGAGGGAG	55.103	54.656	362	5	2862541	Intron	chromatin remodelling complex ATPase chain, putative, expressed
LOC_Os05g05810.1	RGNMS1789	(GCG)8	GGCAAAGAACAAAGACAAAG	AGGAGAGGAGTACAGTGCAA	55.171	55.003	304	5	2892460	Promoter	DNA helicase RecQsim, putative, expressed
LOC_Os05g05820.1	RGNMS1790	(CT)12	CTCAACTTGTCATCAGTCTGC	CTCCAGATCGATCGTCCTCC	55.991	62.106	219	5	2894043	5'UTR	pro-resilin precursor, putative, expressed
LOC_Os05g05860.1	RGNMS1791	(GGGT)5	AATAGATCATACCTGACTTGCC	CAGGGATATCTTTACCTACCAA	55.044	55.083	298	5	2914687	Intron	DNA-directed RNA polymerase II largest subunit, putative, expressed
LOC_Os05g05940.1	RGNMS1792	(TC)20	ACTTCTTGTAACTTGCTTTGGT	ACATCATTGTACAGCATCTCAC	55.005	55.167	129	5	2950217	Intron	stress-related protein, putative, expressed
LOC_Os05g06140.1	RGNMS1793	(GT)14	CATATTACTCCACTGCACTCAC	GGACAAGGAATATACTACCCAA	54.937	54.922	270	5	3049162	Intron	lipase, putative, expressed
LOC_Os05g03800.1	RGNMS1794	(AAGAG)5	GAGTAGTCTGCATGTGGGAT	ACTCTACCTCCACACCACAG	55.038	55.035	240	5	3074853	Intron	transposon protein, putative, unclassified
LOC_Os05g06220.1	RGNMS1795	(CT)29	CGAGTACTACAGAATTGGGAAT	CACCATGGGTCTACTCTACTCT	55.133	55.023	216	5	3106150	Intron	hypothetical protein
LOC_Os05g06280.1	RGNMS1796	(AG)10	AAATCTTGCAGGTGGGAG	CTTCTGTTGCCAATAAGTCC	56.1	54.959	101	5	3180348	Promoter	ATP binding protein, putative, expressed
LOC_Os05g06300.1	RGNMS1797	(TC)11	GAGTCCCAAATCTGCAAAG	GTGAGTCGTGACCATACGA	55.794	55.292	315	5	3198547	Intron	glyoxysomal fatty acid beta-oxidation multifunctional protein MFP-a, putative, expressed
LOC_Os05g06700.1	RGNMS1798	(GGAG)5	AAACTTTCTTTCACCGAACA	TACTTCCAATTGACCAGCTT	55.007	54.959	294	5	3467185	5'UTR	clathrin-coated vesicle protein, putative, expressed
LOC_Os05g06760.1	RGNMS1799	(ATG)8	TAGGAATACGAAACCGAAGA	GAGACGAGAGAGAGGTGTTG	55.07	54.942	331	5	3512467	Intron	macrophage erythroblast attacher, putative, expressed
LOC_Os05g06814.1	RGNMS1800	(GAGG)5	AATAGATCATACCTGACTTGCC	CAGGGATATCTTTACCTACCAA	55.044	55.083	298	5	3539363	Intron	expressed protein
LOC_Os05g07200.1	RGNMS1801	(AT)12	TGACCTTTGACCTAGTCCAC	AGTTCGTAAGCAGAGGGAG	55.103	54.656	362	5	3780324	Intron	hypothetical protein
LOC_Os05g07640.1	RGNMS1802	(TC)24	CAGCTTTAGCACGTAGCTTT	CCATGCATACGTACTACTACCA	55.319	55.441	295	5	4083077	Intron	expressed protein
LOC_Os05g07710.1	RGNMS1803	(TAGG)5	AAAGTTGCTGCATCCTTAGC	CTCCTAAGGGAGATCGACAA	57.271	56.925	174	5	4123579	5'UTR	WD-repeat domain phosphoinositide-interacting protein 3, putative, expressed
LOC_Os05g07890.1	RGNMS1804	(CT)14	GATGATGTCTTCCTTTCAGTTC	CTGAATACAACACAAACAGAAT	55.436	52.06	184	5	4240851	Intron	lipase/lipooxygenase, PLAT/LH2, putative, expressed
[truncated: 2,292 more rows]
