# Supplementary material for: Genic non-coding microsatellites in the rice genome: characterization, marker design and use in assessing genetic and evolutionary relationships among domesticated groups
Source: BMC Genomics. 2009 Mar 31;10:140. doi: 10.1186/1471-2164-10-140 (PMC2680414; doi:10.1186/1471-2164-10-140)
Supplement: Additional file 6 — Distribution and map-density of physically mapped class I GNMS markers on the 12 rice chromosomes. [file 1471-2164-10-140-S6.xls]

## Sheet: Sheet1
Additional file 6: Distribution and map-density of physically mapped class I GNMS markers on the12 rice chromosomes
	Rice chromosomes
Characters under study	Chr1					Chr2					Chr3					Chr4					Chr5					Chr6					Chr7					Chr8					Chr9					Chr10
Total size (Mb) of chromosomes	43.6					35.9					36.3					35.2					29.8					31.2					29.7					28.3					23					22.8
	Promoters	5'UTRs	Introns	3'UTRs	Total	Promoters	5'UTRs	Introns	3'UTRs	Total	Promoters	5'UTRs	Introns	3'UTRs	Total	Promoters	5'UTRs	Introns	3'UTRs	Total	Promoters	5'UTRs	Introns	3'UTRs	Total	Promoters	5'UTRs	Introns	3'UTRs	Total	Promoters	5'UTRs	Introns	3'UTRs	Total	Promoters	5'UTRs	Introns	3'UTRs	Total	Promoters	5'UTRs	Introns	3'UTRs	Total	Promoters	5'UTRs	Introns	3'UTRs
Number of mapped class I GNMS markers	116	129	289	37	571	113	119	276	21	529	129	166	272	31	598	77	66	201	9	353	86	96	197	26	405	56	83	161	24	324	72	73	181	26	352	59	80	208	20	367	25	57	154	16	252	55	40	119	15
Number of mapped class I GNMS markers containing rice genes	88	114	258	27	487	85	99	250	15	449	76	142	247	22	487	68	56	185	7	316	65	76	175	23	339	46	72	150	21	289	51	64	169	22	306	42	61	183	17	303	21	43	136	15	215	42	34	105	13
Minimum no. of markers mapped within 1Mb interval	3					3					3					1					2					2					1					2					4					0
Maximum no. of markers mapped within 1Mb interval	20					20					22					20					23					23					19					26					18					16
Minimum distance (bp) between the markers	901					1021					1011					784					620					676					1271					1815					2104					1545
Maximum distance (Mb) between the markers	1.12					1.45					0.981					1.32					1.42					1.48					1.68					1.45					1.21					1.01
Presence of centromeric GNMS markers	30					26					33					9					18					12					22					7					28					26
Average map density (kb) = (Total size of chromosome/ no. of mapped markers)	95					89					74					111					88					108					97					93					107					117
[truncated: 12 more columns]
