# Supplementary material for: Genic non-coding microsatellites in the rice genome: characterization, marker design and use in assessing genetic and evolutionary relationships among domesticated groups
Source: BMC Genomics. 2009 Mar 31;10:140. doi: 10.1186/1471-2164-10-140 (PMC2680414; doi:10.1186/1471-2164-10-140)
Supplement: Additional file 7 — Sixty GNMS markers and 15 microsatellite markers designed from the CDS used for evaluating their polymorphic potential among 18 rice genotypes. [file 1471-2164-10-140-S7.xls]

## Sheet: Sheet1
Additional file 7: Sixty GNMS markers and 15 microsatellite markers designed from the CDS used for evaluating their polymorphic potential
Gene locus IDs	GNMS marker IDs	GNMS marker origin	Repeat-motifs	Forward primers (5'-3')	Reverse primers (5'-3')	Actual annealing temperature (T0C)	Product size (bp)	Putative functions
>LOC_Os03g38800.1|11973.m08973	GNMS_PMT1	Promoter	(GGC)6	ATCCGGGCGAGCCAAGTACC	CTCTCCCACTCCCTTACTTC	56	399	ATPase
>LOC_Os03g25480.1|11973.m07897	GNMS_PMT2	Promoter	(CGG)6	GTACTTCCTCTGCCTCCTCCTC	ATGGATGGAGAGAAGAACCATT	57	365	Cytochrome450
>LOC_Os03g25120.1|11973.m07855	GNMS_PMT3*	Promoter	(TA)6	TGTTCTTTGCCTACATCATATACT	AAACTACTGTTCGGTAGTGGTACT	55	276	HSP
>LOC_Os03g63090.2|11973.m35533	GNMS_PMT4	Promoter	(CGC)6	AAATAAGATAAATGATCAAACACG	GAGAGAGGCGTAAGTAGAGAAAG	60	392	Actin
>LOC_Os03g15780.5|11973.m34825	GNMS_PMT5	Promoter	(CGG)5	AATCTTCCTTATATATACGCGCT	CTACTCGTCCTCCTCCTCCCTC	60	229	Anthranilare synthase
>LOC_Os03g15020.2|11973.m34822	GNMS_PMT6*	Promoter	(GA)13	CGCGCCACTCCAACCAGCAACTCCTCT	ATCTTCTTGCCTCTCCCACCGAGCAACT	55	150	β-galactosidase
>LOC_Os03g28330.1|11973.m08153	GNMS_PMT7*	Promoter	(GAGGA)5	GTGTCAACGTTAATGACCTCCTC	TGAGATCGAAGCTAAGCTAGCAG	55	161	Sucrose synthase2
>LOC_Os03g56400.1|11973.m10549	GNMS_PMT8*	Promoter	(CGC)8	TGAGCGAGCAACTACGGTTTAC	TCTATTCCATCCCATTCTTCTCTC	55	200	PPR proteins
>LOC_Os03g03720.1|11973.m05905	GNMS_PMT9	Promoter	(GCG)8	GTCTTCTTCACGAAGGTCTTGC	TCAAAACCTCTCTTCTCTCTCTCC	56	172	Gyceraldehyde-3-phosphate
>LOC_Os02g03200.1|11972.m05670	GNMS_PMT10	Promoter	(GA)11	GCGAGAGAGAGAGAGAGAGAGAGA	ATCAATTCCTCCGCAAAAGTCTAT	55	138	FAD_cytokinin oxidase
>LOC_Os03g17070.1|11973.m07139	GNMS_PMT11*	Promoter	(GA)20	GCTCAAATGGAGAGAGAGAGAGAG	GAGAAATTCTACGTCATCGATCC	55	196	ATP synthase
>LOC_Os02g36700.1|11972.m08757	GNMS_PMT12*	Promoter	(TA)26	GAGAAATATAGATGGTAAACCTGC	CTCGGCTATTAGATGTACTGGTAT	55	315	Sucrose transporter
>LOC_Os02g02830.2|11972.m33517	GNMS_PMT13*	Promoter	(TAT)26	ATTTAGGCACAATAAACACAGATA	ATATGATTCTTGAATGAGACATTG	55	231	Ubiquitin
>LOC_Os02g09310.1|11972.m06228	GNMS_PMT14	Promoter	(ATAG)10	TCTATACACAGCCAAGATAGGTAG	GTATATCCACTTGTAAATGCAGAG	52	244	CytochromeP450
>LOC_Os02g21260.1|11972.m07366	GNMS_PMT15*	Promoter	(AT)43	ATATGTACTGTTGAGGACAAATGC	TCAGAAATCGACATATTTCTAAAG	55	312	Fbox domain
>LOC_Os03g10620.1|11973.m06514	GNMS_5'UTR1	5'UTR	(TAG)6	AGCAGAGAGAGAAATCAAAGCAAG	CGCGCTCCCCTTTTATATACTAC	55	117	Hydrolase
>LOC_Os03g07300.1|11973.m06244	GNMS_5'UTR2*	5'UTR	(AG)7	AGATAACGAGGCGAAGCGGAG	TCTCTCTCTCTTTCTCTCTCCA	55	143	Ribulose phosphate-3-epimerase
>LOC_Os12g23940.1|11982.m06229	GNMS_5'UTR3	5'UTR	(GAC)7	CAACTAGCATCTCCTCCTCTAC	ACCCTAATTAATCACAGAGCAC	58	295	Zinc finger protein
>LOC_Os01g25990.1|11971.m09056	GNMS_5'UTR4	5'UTR	(GAG)6	AGGACACGGACAGGAAGAGT	ATGATAAGTTCCATTCCAACAC	56	280	Lipase
>LOC_Os01g22520.1|11971.m08732	GNMS_5'UTR5	5'UTR	(GA)6	CAGGATCTCTCGACAGGAAA	CTTGTGGTGTTATTGGATTTATT	55	159	Dihydrolipoyl dehydrogenase
>LOC_Os03g15020.2|11973.m34822	GNMS_5'UTR6	5'UTR	(TC)14	GAGTGCGTGCCATTTATTTC	TCGGTGTCGTTCTATTATCAC	60	190	B-galactosidase
>LOC_Os01g04930.1|11971.m07127	GNMS_5'UTR7	5'UTR	(GCTC)6	TTAGTGCTCAGGGAAAGAAAGC	CAATCTCCTTCTCCTCCTCCTC	61	217	Myb proptein
>LOC_Os01g44110.1|11971.m10669	GNMS_5'UTR8	5'UTR	(CT)12	GACCATTTCTTTCTTTAATTGC	GTGTAGATTGGGAAATTTCAGT	55	294	Protein kinase
>LOC_Os01g44040.1|11971.m10663	GNMS_5'UTR9	5'UTR	(CCCT)6	AGTCTGAAACTGAAGGAAACC	TGAGCGTGCCACGACCAGAT	55	366	o-acetyl transferase
>LOC_Os01g17260.1|11971.m08319	GNMS_5'UTR10*	5'UTR	(CCCCT)6	GGATAGAAAGCCCTAGCTTC	TACTAGCAGTCGTGTAGCACTC	55	225	Transcription factors
>LOC_Os03g32620.1|11973.m08504	GNMS_5'UTR11	5'UTR	(CT)25	CTACTGCCTCCTCCCTCCTTTCT	CTTCTACGAGAAGCTGAACCTC	57	195	PPR proteins
>LOC_Os02g02840.1|11972.m05634	GNMS_5'UTR12*	5'UTR	(GA)21	CTCCCAATCTTAACCCAACCTC	CCCCTCTCTCTCTCTCTCTCTCTC	55	136	Ras GTP protein
>LOC_Os01g60270.1|11971.m12157	GNMS_5'UTR13*	5'UTR	(GA)26	GAATATCTGTTTCGCCAGATT	ATTGGGAAAGTTGTGTTCTTT	55	155	Wuschel homeobox proteins
>LOC_Os01g61830.1|11971.m12306	GNMS_5'UTR14*	5'UTR	(AGA)15	GTCCACCACCATCTCTAGAACTTT	CCTCCCTTCTTCTTCTTCTTCTTC	55	204	Zinc finger protein
>LOC_Os01g40630.2|11971.m42671	GNMS_5'UTR15	5'UTR	(TTC)15	AATTTCCTCTCTCTCCATCTCT	GAGGGAGAAAGGACAATCAA	56	361	Lysine decarboxylase
>LOC_Os03g50030.1|11973.m09999	GNMS_3'UTR1	3'UTR	(GT)8	TACAGAGGATAAAGTGCTTGTG	GTGATCTGCATATATTTGTCGT	59	196	Phospholipase
>LOC_Os03g58250.2|11973.m35458	GNMS_3'UTR2	3'UTR	(GTC)5	GTAGACATTGCTAATGCTGTGA	ATATCTTTATGCTTGGTTGCTT	60	290	Oxidoreductase
>LOC_Os03g26530.1|11973.m07989	GNMS_3'UTR3*	3'UTR	(AC)7	ACACCTCTCTATTCCCTTCTTT	ACGCTAGTAAGACTGATTTGGT	55	275	B-ketoacyl-COA-synthase
>LOC_Os03g04050.1|11973.m05937	GNMS_3'UTR4	3'UTR	(AG)6	TTGTGATACATTCCAGGTTAAA	TATTCACAACAACCGAACTCTA	52	248	Protein kinase
>LOC_Os02g49350.1|11972.m09969	GNMS_3'UTR5*	3'UTR	(AAG)6	AGGTTTAATTAGCTCTCTGTCG	ACATTGGAACACCCTAATTAAC	55	162	Plastocyanin
>LOC_Os03g63970.1|11973.m11264	GNMS_3'UTR6	3'UTR	(ATTA)5	CATCCATCCATCCATCTTAC	ATAGATGGGTACGTGCAAAC	54	223	Gibberlin20oxidase
>LOC_Os03g31170.2|11973.m35282	GNMS_3'UTR7	3'UTR	(AGC)8	TCACTGATGACTTACACGGA	ATAAGATCCGACAGGTTCAA	55	281	Inosine hydrolase
>LOC_Os01g08830.1|11971.m07508	GNMS_3'UTR8	3'UTR	(AT)17	AGGATGAAAGCTACGGTACA	TTTAAACAATTTGGACAAGGA	59	233	Fbox domain containing proteins
>LOC_Os01g72690.1|11971.m13303	GNMS_3'UTR9*	3'UTR	(CATATA)5	CGAGCGGATAAATGTACCTAGC	ATCATGGCACAGTGTATTCTCG	55	168	ATP_NAD kinase
>LOC_Os01g74200.1|11971.m13447	GNMS_3'UTR10	3'UTR	(TCCT)5	TTAAGCTTCTTCATTCATGTTG	CAAGGTACATATATATAATTGGTG	52	148	Protein kinase
>LOC_Os01g10040.2|11971.m42908	GNMS_3'UTR11*	3'UTR	(TA)30	ACCGATCACCATACTCAACT	ACACCATACGTAAGCACCTC	55	361	CytochromeP450
>LOC_Os05g11950.1|11975.m05662	GNMS_3'UTR12*	3'UTR	(GA)33	GGATCACCAGAGATGAAGAA	CATCCATCCACCATTAATTT	55	295	Lipase
>LOC_Os04g36040.1|11974.m08693	GNMS_3'UTR13	3'UTR	(ATGT)12	TTATAATTCTATGCGACTGAAA	TTTCTTCATTTCTTGCCACT	60	129	POT family protein
>LOC_Os01g37837.1|11971.m43477	GNMS_3'UTR14*	3'UTR	(CGC)14	CTCTCTCTCTCGCCGAAGTGGT	TTTAGTTGCAGTCGGTGGAGAC	55	284	Seryl tRNA synthase
>LOC_Os01g48610.1	GNMS_3'UTR15	3'UTR	(TA)20	GTTCCCTTTCCAATTTCACCTC	GTGGTTTCCTCTTTCTTCTTCT	56	260	2-phosphoglycerate kinase
>LOC_Os01g01410.1|11971.m06787	GNMS_INTRON1*	Intron	(TCT)6	ACTCTTCCACATCAATCTGTCT	GTATGAATAATGAGAACCCTGG	55	320	Protein kinase
>LOC_Os01g05500.1|11971.m07182	GNMS_INTRON2	Intron	(AG)7	TGTTTCACAGGAAACTCAAATA	GTGACATATCTTGTTAGATGCG	61	335	Zinc finger protein
>LOC_Os01g56670.1|11971.m11824	GNMS_INTRON3	Intron	(CA)7	ATTCCAAATTCCAAGTGTTTAC	CTACTTTCAACGCTTGTACTGA	60	252	Glycosyl hydrolase
>LOC_Os01g44040.1|11971.m10663	GNMS_INTRON4*	Intron	(TG)9	AGTGGGATCTGTCTATAGTTGC	AATAACCTGACGGTACTATTGC	55	361	O-acetyl transferase
>LOC_Os01g12660.1	GNMS_INTRON5	Intron	(GA)9	AGCGAGAGGAGAGAGGAGAGGG	AGAGGTAGCAGCTGCGGAATTT	58	250	MADS-box protein
>LOC_Os11g11810.1|11981.m05373	GNMS_INTRON6*	Intron	(AAAT)5	GCCTCCTCTCTATCTTCTTTCT	AAATCATTCACAAATTTCCATC	62	164	NBS-LRR disease resistance
>LOC_Os01g63400.1|11971.m12456	GNMS_INTRON7*	Intron	(CA)15	TGATTTCAGCATATTGTTCTGT	AGCATTGCTCACATTCATATAG	60	260	PPR proteins
>LOC_Os01g24030.2|11971.m43003	GNMS_INTRON8*	Intron	(GAG)8	GGTACATCAAGATCCTGGAC	GTCTTCGGAAGCTCCTCCTC	61	304	Adenosine monophosphate
>LOC_Os01g44220.1|11971.m10680	GNMS_INTRON9*	Intron	(AT)13	TTATATGCAAAGAGTTCGTGTC	TGGTTATCTCTTTGTTCAATCA	58	134	Glucose-1-phosphate
>LOC_Os01g20860.1|11971.m08570	GNMS_INTRON10*	Intron	(AAG)7	GATTTCCAATTGACTTCTGAAT	GAAACAAAGTACCAACCACTCT	55	231	PhospholipaseD
>LOC_Os01g21970.1|11971.m08681	GNMS_INTRON11	Intron	(AT)15	AAACAAAGTTTCCTATGTGGAT	CTCCGTTTCACAATATAAGTCA	52	250	Protein kinase
>LOC_Os01g36240.1|11971.m09920	GNMS_INTRON12*	Intron	(TA)43	TCATTCTTGTTTCCACACTTTA	AGACTGGGTCTGGAACTATATG	60	288	Peroxidase
>LOC_Os01g01060.1|11971.m06753	GNMS_INTRON13*	Intron	(AT)40	TCACTCTTATATGCAAATGCTC	TGCTTGTTTATTTGTGTTCATT	62	310	Ribosomal protein S35
>LOC_Os03g27480.1|11973.m08075	GNMS_INTRON14*	Intron	(AAT)29	TGCTTTCTGATACCATACCATA	ACTCATGACCAATTAATCCACT	64	347	Serine carboxypeptidase
>LOC_Os03g50440.1|11973.m10036	GNMS_INTRON15*	Intron	(AG)26	TTTGCATAACAAGATGAACAAT	CAGCTGTGGCTGTAAAGTATTA	59	201	Ubiquitin
>LOC_Os03g47470.1|11973.m09757	GNMS_CDS1*	CDS	(CCT)5	GTCCAAGTCGATGCTGATGC	GGAGAACTTCTTCTTCTTCCTC	60	112	Protein kinase
>LOC_Os01g68660.1|11971.m12968	GNMS_CDS2	CDS	(CGG)6	TTACGTCTCAGTTTCATAGTCTCT	AATATATCAAACAGCACACAACTT	60	150	Cystatin domain containing protein
>LOC_Os03g63910.1|11973.m11260	GNMS_CDS3	CDS	(GA)7	CCACAGACGTTTAGCGTGTA	ACCGCTAGTATCATCTTGTCTC	58	323	PPR proteins
>LOC_Os03g13000.1|11973.m06747	GNMS_CDS4	CDS	(GC)7	GTCGAACATCGTGGTAGGGC	GGTAAATGAAGACCAATCTGTT	56	322	GTP binding protein
>LOC_Os01g59550.1|11971.m12090	GNMS_CDS5	CDS	(CA)6	CTCTCTCTCTCTCTCGCAAACC	GAAGCTAGGGCTTTCTATCCTC	55	210	Protein kinase
>LOC_Os03g58900.1|11973.m10793|	GNMS_CDS6	CDS	(CCT)9	TACCTCCTCTTCCTGCTCCT	ATCGATGGAAGACGAGTTGC	56	246	Galactosyl transferase
>LOC_Os03g58800.1|11973.m10783	GNMS_CDS7*	CDS	(GCG)10	TGCTGATACTGACAATGCTG	AAGTGGTCCTCCACCTCCTC	55	364	ATPase
>LOC_Os03g58110.1|11973.m10723	GNMS_CDS8*	CDS	(CGC)8	CACCTCAAGAACTTCACCTACT	TCAATATACCGGCGGCGGAG	55	249	LRR proteins
>LOC_Os03g53340.1|11973.m10305	GNMS_CDS9	CDS	(TCG)7	CTACTTCAAGCACAGCAACTT	GTCATCTGCTGCTGCTTCTG	58	399	HSP
>LOC_Os03g39520.1|11973.m09036	GNMS_CDS10	CDS	(GAT)7	TTTCCTCTACTCTAACATGGCT	GTCTGTTAATGAACGCAGAGTA	57	136	PPR proteins
>LOC_Os03g55164.1|11973.m10431	GNMS_CDS11	CDS	(CTT)14	GATGACCATCGACAATCTCC	TGAACATGTTTGTCTCTTTGAT	60	377	WRKY DNA binding transcription factors
>LOC_Os03g15020.1|11973.m06939	GNMS_CDS12	CDS	(TCT)14	GAGTGCGTGCCATTTATTTC	TCGGTGTCGTTCTATTATCAC	60	190	B-galactosidase
>LOC_Os03g58800.1|11973.m10783	GNMS_CDS13	CDS	(GCG)14	TACGACGTCTACGACATGGA	GTAGGACATCTCGATCTTCTTG	55	393	ATPase
>LOC_Os03g02740.1|11973.m05814	GNMS_CDS14*	CDS	(GAA)15	AAACAGCACGAACAGTTGAC	GAGCTGCACAGTGACGTAGG	55	269	Phospholipase
>LOC_Os01g40980.1|11971.m10367	GNMS_CDS15	CDS	(GGCGGG)6	AGCGAGAGGAGAGAGGAGAGGG	AGAGGTAGCAGCTGCGGAATTT	55	160	DNA repair helicase family protein
*Indicates the polymorphic GNMS markers
