# Supplementary material for: Genic non-coding microsatellites in the rice genome: characterization, marker design and use in assessing genetic and evolutionary relationships among domesticated groups
Source: BMC Genomics. 2009 Mar 31;10:140. doi: 10.1186/1471-2164-10-140 (PMC2680414; doi:10.1186/1471-2164-10-140)
Supplement: Additional file 11 — Orthologous CNMS containing rice promoter sequences conserved among five cereal species. [file 1471-2164-10-140-S11.xls]

## Sheet: Orthologous CNMS_Cereals
Additional file 11: Orthologous CNMS containing promoter sequences identified between rice and four other cereal species
Orthologous rice gene locus IDs	Orthologous maize gene locus IDs	Marker IDs	CNMS repeat-motifs	Forward primers (5'-3')	Reverse primers (5'-3')	Left TM	Right TM	Product Size	Putative functions
LOC_Os01g15540	gi|1864000|dbj|AB001387.1| Zea mays gene for Fd III,	CNMS1	(TC)8	CTCATATGTTAATTAGTGACCACC	AAATTTCTTTCTTTCAAATTGCT	54.663	55.728	165	Ferrodoxin III
LOC_Os01g52250	gi|3341977|gb|AF044603.1|AF044603 Zea mays cytokinin	CNMS2	(CT)6	TTGGTGTTAGTGTTCCTACTATTT	TGGGATTAAACTGTACTAAAGGAT	54.143	55.398	386	Cytokinin oxidase (ckx1)
LOC_Os01g24820	gi|4321977|gb|AF068119.1|AF068119 Zea mays beta-amylase	CNMS3	(TA)26	ATATCAAACGATCCATCTTGAA	GGAAGAAGGACGGGAGGACGTA	56.232	65.848	320	Beta-amylase(Amy2)
LOC_Os01g06800	gi|5020384|gb|AF153448.1|AF153448 Zea mays nitrate	CNMS4	(CT)9	TAAGTCAATAATTCATTCTTTCCA	CTCACCTTTGCTAGAGACAGAT	54.991	55.467	336	Nitrite reductase1
LOC_Os01g73670	gi|25056006|gb|AF159297.2| Zea mays pollen extensin-like	CNMS5	(CCA)5	GAATATAGCATCAGTGGCATTC	ACAAAGATTTATTCGTTATTCACA	56.405	54.942	184	Extensin (Pex2)
LOC_Os01g41270	gi|11526772|gb|AF210616.1|AF210616 Zea mays P2 protein	CNMS6	(TC)6	ATCTGGCCCATAATGTGGTA	CATTCTGTCTTGCTAAGTTGAA	57.763	54.971	267	P2 protein
LOC_Os01g46169	gi|11177539|gb|AF298118.1|AF298118 Zea mays putative	CNMS7	(AG)7	TGAAGTTTCTATGAGGTTGAGTAA	TATATTGAAGGGATGATATTTGAA	55.106	54.756	188	Transcription
LOC_Os01g64660	gi|11229031|gb|AF315587.1|AF315587 Zea mays truncated PL	CNMS8	(AG)11	ACTCTTATATAGCTGAGGCGAG	CTACCCTATCCCTACCACCC	54.903	57.348	278	Truncated PL protein (Pl)
LOC_Os01g35200	gi|14582767|gb|AF334960.1|AF334960 Zea mays leaf	CNMS9	(AAT)16	TGAAGTTTCTATGAGGTTGAGTAA	CTTTGGTCTCTCCTACTTTGTATT	54.618	55.212	109	ADP-glucose phosphorylase
LOC_Os01g34310	gi|13540339|gb|AF348319.1|AF348319 Zea mays TERMINAL	CNMS10	(CA)6	TGATACTCCCTATGTCTCATAGAA	TATCTGTATCTCCTTGAATGAATG	54.837	55.22	396	Terminal EAR1(te1) gene
LOC_Os01g39960	gi|14326324|gb|AF377732.1| Zea mays isolate B73 teosinte	CNMS11	(CT)16	TTAGTATTAATGCTTCATGTGGAT	CTACCAGCATTCTCAATCTAATAA	54.9	54.8	281	Teosinte brached protein (tb1)
LOC_Os01g72730	gi|14483594|gb|AR141098.1|AR141098 Sequence 1 from	CNMS12	(AT)8	CAGTAACCACGAGATATATACGG	GAGGCACTAGACATTCTCTACTCT	55.29	54.949	306	Expressed protein
LOC_Os01g57780	gi|10043070|emb|AX018975.1| Sequence 1 from Patent	CNMS13	(TA)8	AAGACAATGAAATGATGGATTAG	TCACTTTCACATTAAGTAGGGTAA	55.05	55.008	173	Expressed protein
LOC_Os01g33020	gi|11876236|emb|AX046673.1| Sequence 19 from Patent	CNMS14	(TA)6	TTGCTTCCTCTACCTAGCTCT	TATTACTCGGCTACGTACAACA	55.296	55.328	262	Expressed protein
LOC_Os01g65140	gi|13275414|emb|AX085359.1| Sequence 12 from Patent	CNMS15	(GC)7	TTGCTTCCTCTACCTAGCTCT	TATTACTCGGCTACGTACAACA	55.296	55.328	262	Expressed protein
LOC_Os01g39110	gi|13444054|emb|AX090093.1| Sequence 38 from Patent	CNMS16	(TA)6	TTTCGTATTTATTATCTCGATCTG	AATTACTCCCTTATCTCCACATAG	54.75	54.975	301	Expressed protein
LOC_Os01g02170	gi|13444058|emb|AX090097.1| Sequence 42 from Patent	CNMS17	(GC)6	ATTGGGCATATCTATAGCACTT	TGAAATTTAAACAATTTGGACA	54.804	55.017	156	Expressed protein
LOC_Os01g64550	gi|14533307|emb|AX151105.1| Sequence 1 from Patent	CNMS18	(TCC)6	CAGTAGTCATCACTGGTAGTCG	GAAACAATTATCGAGAGGAAGT	55.014	54.367	353	Expressed protein
LOC_Os01g33490	gi|14289166|dbj|D63956.1| Zea mays gmlip15 gene,	CNMS19	(ATA)6	AACAAATCTGTTCTAATCTCGG	ACTTTATGGGAGGAAGGATAAA	55.252	56.031	384	Gmlip15 gene
LOC_Os01g68750	gi|309569|gb|L19495.1| Zea mays transcriptional	CNMS20	(GA)6	GTATGAACATACCTTGGAGATGTA	GATGGTGTAGGAGTAACTCTGTAA	55.02	54.446	285	Transcriptional activator gene
LOC_Os01g73300	gi|463151|gb|L29505.1|MZEHSZEIN Zea mays high sulfur	CNMS21	(AT)7	CCTACAGGAGGCCTACAGCG	GATCCTTCCCTAGAGGTTGT	62.221	54.783	192	Zein
LOC_Os01g62670	gi|1100216|gb|L32898.1|MZESUS1B Zea mays sucrose	CNMS22	(AT)23	CGTAGGTCCGTATATTTACTCC	CATTCATGGATTCAGAGAAA	54.745	53.548	361	Sucrose synthase (SUS1)
LOC_Os01g26880	gi|533251|gb|L33244.1|MZESUS1C Zea mays (clone pSM8)	CNMS23	(AT)23	ACGTCGCGTCGCCAGTAGACTC	AAAGAACGAGTCGAAGACTACC	68.207	56.8	214	Sucrose synthase2
LOC_Os01g02940	gi|253496|gb|S42508.1| Zea mays	CNMS24	(CTA)5	TGAAGTTTCTATGAGGTTGAGTAA	TAAACGGTGCATAGAGTACTTAAC	54.907	54.825	305	ribulose-1,5-biphosphate carboxylase
LOC_Os01g32350	gi|687244|gb|U13701.1|ZMU13701 Zea mays oil body protein	CNMS25	(GC)9	ACTAGTCTGCTACTGTGGGAAG	ACGAGCAGCCTTTGTAATCT	55.421	56.724	377	Oleosin (ole16) gene
LOC_Os01g53740	gi|687246|gb|U13702.1|ZMU13702 Zea mays oil body protein	CNMS26	(CT)6	AGAGTAGAGAATGTCTAGTGCCTC	GTACCAACGACAATATATGCTAAG	62.276	55.078	151	Oleosin (ole16) gene
LOC_Os01g31480	gi|1098664|gb|U32636.1|ZMU32636 Zea mays phytoene	CNMS27	(AT)7	CTCTTTCTCTCTCTCTCTCCCT	TATTTGAAATTCACTTAAGAAGGA	55.308	54.403	176	Phytoene synthase (Y1) gene
LOC_Os01g65330	gi|22487|emb|X02382.1| Maize gene for sucrose synthase	CNMS28	(GGGTG)5	CACTTTCTCTCTCTCTCTCTCTCT	ACTCATATTCTCATCTTTGCATTA	54.746	54.994	171	Sucrose synthase (SUS1)
LOC_Os01g54784	gi|22409|emb|X63869.1| Z.mays pepcZm2A gene for	CNMS29	(CTC)5	GAGAGAAAGAAGAGGAAGATCC	GACCCATATGTCAGTTACACAA	55.473	55.03	315	Phosphoenolpyruvate carboxylase
LOC_Os01g39970	gi|1850902|emb|Y11368.1| Z.mays cyp71c4 gene	CNMS30	(CGT)5	TACCGATCACCATACTCAACTA	TGATCATATCCCTTGCTAGAGT	54.889	55.597	278	Cyp71c4 gene
LOC_Os01g59009	gi|13619501|emb|AX100487.1| Sequence 1 from Patent	CNMS31	(GAA)5	TATCTGAACAAATTCTGAAGCC	GCTATATAATAAGGCGGAGGTA	56.181	54.708	384	Expressed protein
LOC_Os01g01550	gi|22302|emb|X15596.1| Maize Gpc1 gene for	CNMS32	(TC)7	AGGTAGTAGGTAGGAGCAGGAG	CAAGTGTATCGGAGTAGTAGCAG	53.926	54.916	307	Glyceral dehyde-3-phosphate dehydrogenase (GADPH)
LOC_Os01g32849	gi|16305344|gb|AF415063.1| Zea mays cultivar CML61	CNMS33	(CT)12	ATTCATACCGTACCATATCAGAC	CCAACTACATTTATCCTTAACCTT	54.803	55.061	342	Tb1 gene
LOC_Os01g19000	gi|22516|emb|X53514.1| Maize Zc2 gene for zein Zc2 (28	CNMS34	(AT)21	GTACATGCAGATAACAGATGGTT	TAAGTAAACAAATACAAGCCAAAG	55.866	54.963	112	Zein Zc2 gene
LOC_Os01g01350	gi|20268661|gb|AY061804.1| Zea mays Mo17 calpain-like	CNMS35	(GCC)5	CAGACCAAGCCTCTGTCTAC	ATCCGGATCCTCAGAAACAC	55.003	58.943	168	Calpain (dek1) protein
LOC_Os01g01110	gi|38304869|gb|AF370006.2| Zea mays pyruvate	CNMS36	(AT)9	ATTAACATGATTTGTTCATTCG	CATACAGTGGATCATACAGGAA	54.411	55.123	271	Pyruvate decarboxylase (pdc3)
LOC_Os01g47050	gi|18481438|gb|AF380388.1| Zea mays haplotype R-St	CNMS37	(CT)13	CACCACACATGTACCAGACTAT	ACCTACATCGATCACTACACCT	54.965	55.298	321	Helix-loop-helix transcription factor R1 gene
LOC_Os01g53010	gi|18157219|emb|AJ420859.1| Zea mays tua5 gene for alpha	CNMS38	(GA)6	AACAAATTCTGAAGCCTGATTA	TATATAATAAGGCGGAGGTACG	55.786	55.381	376	Alpha-tubulin
LOC_Os01g55620	gi|18157217|emb|AJ420858.1| Zea mays partial tua6 gene	CNMS39	(ATT)5	CTGCTATTGTACCTGCTCTAATAA	CACCAACTAGTGTAGTAGGATAGG	55.044	54.149	152	Alpha-tubulin
LOC_Os01g02220	gi|4105122|gb|AF043346.1|AF043346 Zea mays cell wall	CNMS40	(CT)26	GTCTAGATGTAGCATACGCAGTAG	AATGAGTAGGAGGAATTTATCATC	55.335	54.861	395	Cell wall invertase (incw3) gene
LOC_Os01g29660	gi|13606087|gb|AF090447.2| Zea mays 22 kDa alpha zein	CNMS41	(AT)23	ACGAATTAAGGAGATTACTGGA	AGGGATTTGAAATGTGGAGT	54.805	55.991	307	Zein gene
LOC_Os01g36890	gi|22138|emb|X63553.1| Z.mays gene for acetohydroxyacid	CNMS42	(GCC)8	CTGTATTTAGCCTAGGGCAGTA	AGAGAGAGAGAGAGAGAGAGGG	55.624	55.298	349	Acetohydroxyacid synthase (AHAS108)
LOC_Os01g06800	gi|5020384|gb|AF153448.1|AF153448 Zea mays nitrate	CNMS43	(CT)26	CTAAGGTTAGAGTTAGCCAAGAAC	TGTTCATACAGAGGAGAGAGATAA	55.145	55.013	284	Nitrate reductase (NR1) gene
Orthologous rice gene locus IDs	Orthologous Sorghum gene locus IDs	Marker IDs	CNMS repeat-motifs	Forward primers (5'-3')	Reverse primers (5'-3')	Left TM	Right TM	Product Size	Putative functions
LOC_Os01g39820	gi|12744472|gb|AF317201.1| Sorghum bicolor vp1 gene,	CNMS44	(CT)14	CCTCCCTTATTAAGCTACTAGATG	CAGGCCAAGAACCACAAGAACA	55.061	64.609	160	Sorghum bicolor vp1 gene
LOC_Os01g12060	gi|18483227|gb|AF466201.1| Sorghum bicolor clone	CNMS45	(TA)19	CATTTCTTTCTTTAATTGCCAG	GTGTAGATTGGGAAATTTCAGT	55.932	54.935	287	cytochrome P450-like protein
LOC_Os01g16100	gi|4680196|gb|AF114171.1| Sorghum bicolor BAC clone	CNMS46	(GAG)6	TTAGCTTTATCTCGCTTGATCG	AGAGATACTTCCCTCATTACCTC	58.808	54.884	242	Expressed protein
LOC_Os01g72120	gi|22610|emb|X63756.1| S.vulgare PEPC gene	CNMS47	(TGT)5	GTGACTACTACGCTTCAATCAA	GTGGATTCTGGTGTCAAGATA	54.833	55.045	327	S.vulgare PEPC gene
LOC_Os01g47830	gi|22614|emb|X65137.1| S.vulgare pepC gene for PEP	CNMS48	(TA)7	AAACTACGTGATCTTCAGGATG	GTTGGTAGAAGTGTACATCACG	55.993	54.857	322	S.vulgare pepC gene for PEP carboxylase
LOC_Os01g43270	gi|22592|emb|X59925.1| S.vulgare PEPC gene for	CNMS49	(CCG)5	TCCACTTTACCTCATTCCTAAC	ACTCTCTGCGAGTGCCGCTT	55.1	64.94	109	S.vulgare PEPC gene for phosphoenolpyruvate carboxylase
LOC_Os01g35960	gi|21626|emb|X56010.1| Sorghum vulgare	CNMS50	(TTC)6	GTTAGATTTGCTTGGTTTGTGT	CACTCCTGTACAATTGGAAACC	56.044	58.486	125	Sorghum vulgare hydroxyproline-rich glycoprotein gene
LOC_Os01g42160	gi|311332|emb|X71668.1| S.vulgare ltp2 gene	CNMS51	(CTGCCC)5	TTTGGTGTGTATACGAGTAAATTC	ACATCAAACAATTTATATTTCCTT	55.252	53.275	123	S.vulgare ltp2 gene
LOC_Os01g38440	gi|22123|emb|X04049.1| Maize alcohol dehydrogenase 1	CNMS52	(GGC)5	AGTCAGGACATACAAAGCAAAG	ATTGGATGGGAAGATAGATATG	56.217	54.765	188	Maize alcohol dehydrogenase 1 gene (Adh1-1S)
LOC_Os01g36420	gi|168654|gb|M81603.1|MZEWISHR2 Zea mays ADP glucose	CNMS53	(AT)12	GCGGCTACAATTATATTACAGAGT	ATACTCTAATTTAACCACTCAGGC	56.06	55.173	371	Expressed protein
LOC_Os01g48190	gi|32974738|dbj|AK064720.1| Oryza sativa (japonica	CNMS54	(GA)26	GTGTACGTCTTCGAGTTTGAG	TATTAATTATTCACTCCCTCGC	55.121	55.303	366	Zea mays ADP glucose pyrophosphorylase (shrunken-2) gene
LOC_Os01g09384	gi|32975361|dbj|AK065343.1| Oryza sativa (japonica	CNMS55	(TC)7	GTCACTGTTCCGCGCTGGATTTC	ACAGCAGCTAGAGCCACTAAAT	69.216	57.513	391	Expressed protein
LOC_Os01g22500	gi|32977802|dbj|AK067784.1| Oryza sativa (japonica	CNMS56	(AG)14	CATACATAGATCAGATGCCAAG	CAATCCATTCATCAACACTG	54.967	54.752	311	Expressed protein
LOC_Os01g24220	gi|6979318|gb|AF172282.1| Oryza sativa adh1-adh2 region	CNMS57	(CT)26	ATTTGATTGATTGTCCTTTCTC	GAAACCAATCAACCTCTCTCTA	54.977	55.207	395	Expressed protein
LOC_Os01g44220	gi|6650524|gb|AF101045.1| Oryza sativa (japonica	CNMS58	(CTC)5	GAGGAGGTACTCCTAATTCCTT	GCTGCTCTCCGAAATCTCTC	54.873	59.268	318	Expressed protein
Orthologous rice gene locus IDs	Orthologous wheat gene locus IDs	Marker IDs	CNMS repeat-motifs	Forward primers (5'-3')	Reverse primers (5'-3')	Left TM	Right TM	Product Size	Putative functions
LOC_Os01g70140	gi|4586235|emb|AJ237897.1| Triticum aestivum sbe1 gene,	CNMS59	(TC)14	CCTCTCTCTCTCGCCGAAGT	AGGAGGGTTTAGTTGCAGTC	61.2	55.972	129	Sbe1 gene
LOC_Os01g69940	gi|240051|gb|S69616.1| Ant18=dihydroflavonol-4-reductase	CNMS60	(ATG)5	GATTTATTCTTATTGACGGTTTCT	ATGTTTAATCAACAAGACATCAAC	54.896	54.962	276	Dihydroflavonol-4-reductase
LOC_Os01g23550	gi|15088543|gb|AF326781.1| Triticum monococcum actin	CNMS61	(GAGC)5	ATGGAATAAACCCTACAACAAG	TAAACGAATGATACAGTTACGC	54.999	54.834	244	Actin
LOC_Os01g23900	gi|21789|emb|X56004.1| Wheat gstA2 gene for	CNMS62	(CA)6	GTCTAATCCACTCCGCTAATC	ACCTCCGATTACCACCAACAG	55.575	61.165	183	Glutathione-S-transferase
LOC_Os01g04190	gi|21628919|gb|AY050175.1| Triticum aestivum	CNMS63	(GAA)7	TTTCTCATTCATCTCTCTAGATCC	CGTAGCTTATTAATTTGCTTAGGA	55.919	56.416	231	Wheat granule bound starch synthase (waxy gene)
LOC_Os01g21240	gi|9957229|gb|AF177218.1|AF177218 Triticum aestivum	CNMS64	(CT)6	GTAACTACTCTCCTCTCCTCCTC	TCCTATTAGCATAACATAATCTGG	54.669	54.641	343	Grain softness protein (Gsp-1)
LOC_Os01g62660	gi|4098328|gb|U76895.1|TAU76895 Triticum aestivum	CNMS65	(ACC)5	CTGGACGAATGAGATAGACC	GCCCGTGACTCTGTCTTGTT	54.674	60.307	101	beta-tubulin_4_(Tubb4)
LOC_Os01g12790	gi|44894809|gb|AY543543.1| Triticum aestivum expansin	CNMS66	(AGC)6	ATTCCTGGCTTCCTTCCGATCT	AAACAAGGGTTTATGGCTATGG	64.534	59.29	158	expansin_EXPB9
LOC_Os01g47530	gi|4741843|gb|AF112964.1|AF112964 Triticum aestivum	CNMS67	(AGCG)5	GTATCGTATTCGTACCCAAAGT	CTCCTCTGCGAGTGCGCTTCT	55.02	66.665	175	small_GTP-binding_protein_(Sgp)
LOC_Os01g63710	gi|3688590|dbj|AB007505.1| Triticum aestivum TaMADS#12	CNMS68	(AGG)5	AATACTCATGTTGATCTTGATCTG	AGCCCTTTCAACCTAGTACTATAA	55.122	54.984	324	MADS_box_transcription_factor
LOC_Os01g69250	gi|21628917|gb|AY050174.1| Triticum aestivum	CNMS69	(AT)6	ATCATCAAGCTAAGTCACAAGATA	GCTCTAACTCCAATAGAAGAAGAA	55.052	55.532	382	granule-bound_starch_synthase_(waxy)_mRNA
LOC_Os01g32090	gi|7381270|gb|AF139816.1|AF139816 Triticum aestivum	CNMS70	(CA)6	ATAAGGATCGGTCTTATAGGC	CGTGGAGATTATCTGTTTGTTA	54.298	54.632	396	plasma_membrane_intrinsic_protein_3_(PIP3)
LOC_Os01g18020	gi|32401359|gb|AF542184.1| Triticum aestivum EREBP	CNMS71	(CA)8	CACCAACTAGTGTAGTAGGATAGG	TAAGTATGAATAATGAGAACCCTG	54.946	54.514	389	Triticum_aestivum_EREBP_transcription_factor
LOC_Os01g64490	gi|1857659|gb|U86030.1|TAU86030 Triticum aestivum	CNMS72	(CAA)5	ATGCTCTTCCAAACACCAAATC	AGAGACTCAAGAGTCACACAAGT	60.36	54.84	380	low-molecular-weight_glutenin_storage_protein
LOC_Os01g38120	gi|170729|gb|M11077.1|WHTGLIGBA Triticum aestivum	CNMS73	(CAA)6	GGGACACGTGTACATAACTCTT	CTAGATCCGGAAACAGCGATGC	55.78	65.276	241	gamma-gliadin_class_B-I
LOC_Os01g24470	gi|525290|emb|X74545.1| T.aestivum atp-2 mRNA for ATP	CNMS74	(CCG)6	CTGTAACGGTTTATGATTTATTTG	GACCAGTATTCATAATGCTACAAC	55	54.797	153	ATP_synthase_beta_subunit
LOC_Os01g12080	gi|514305|gb|U10187.1|TAU10187 Triticum aestivum	CNMS75	(CGG)5	AAGATAAAGATGATGACCATGAG	TCCTTCATATTGAAAGAGACAGTA	55.033	55.031	375	acetyl-CoA_carboxylase
LOC_Os01g09000	gi|452439|gb|M95747.1|WHTIF4F82B Wheat (clone p80k-34)	CNMS76	(CGG)6	CTCTCTCTCTCTCTCTCTCTCG	AAACTATCACGTTGCCAATAC	54.498	54.47	204	initiation_factor_isozyme
LOC_Os01g07120	gi|22003089|emb|AJ459253.1| Triticum aestivum mRNA for	CNMS77	(CT)9	TTAGCTTTATCTCGCTTGATCG	AGAGATACTTCCCTCATTACCTC	55.059	56.007	344	fatty_acyl_coA_reductase_(TAA1c_gene)
LOC_Os01g62020	gi|2222799|emb|Y14009.1| Triticum aestivum mRNA for	CNMS78	(CTC)6	CAACTCAAACACGGATGATGTA	AGTTTCAATTTAATTTGTTCCTTT	58.554	54.8	377	gibberellin_20-oxidase
LOC_Os01g69250	gi|21628917|gb|AY050174.1| Triticum aestivum	CNMS79	(GAA)9	CTCTCTCTCTCTCTCTCTCTCG	TCAAGCAAATTAGCATAATCAC	54.498	54.874	348	granule-bound_starch_synthase
LOC_Os01g64490	gi|1857659|gb|U86030.1|TAU86030 Triticum aestivum	CNMS80	(GCA)6	ATGTGTTAATGACATATAGATCCG	TAGAAATACGTAGCCAAAGATACA	54.994	55.262	393	low-molecular-weight_glutenin
LOC_Os01g52120	gi|170727|gb|K02069.1|WHTGLIB Wheat (T. aestivum)	CNMS81	(GCA)7(ACA)8	ACTCTCTGCATAAGGTTCAAAT	CTTCTCTTGAAGAAGACGAAAC	54.848	55.163	316	alpha-type_gliadin_gene
LOC_Os01g02280	gi|1616658|gb|U49387.1|TAU49387 Triticum aestivum	CNMS82	(GCC)5	GAGAGAGAAACTAAACCCAACC	AGACTCCAGCCGCTAGAAGAGT	56.154	61.058	156	adenylosuccinate_synthetase
LOC_Os01g72490	gi|33330167|gb|AF534907.1| Triticum aestivum	CNMS83	(GCG)5	AGTTGTACTTACATTTGCCTGATA	AACCTCAGAGATAGCAACTTTAAT	55.028	54.926	243	sucrose-phosphate_synthase
LOC_Os01g48910	gi|30698536|dbj|AB090158.2| Triticum aestivum TaGA1 mRNA	CNMS84	(GGAAA)7	TCAATCTGAAGAAGAAGAGGTT	ATAGAATGCTCAAGAACAGGAT	54.926	54.767	378	G_protein_alpha_subunit
LOC_Os01g50420	gi|974604|gb|U32310.1|TAU32310 Triticum aestivum	CNMS85	(GGC)6	ACAGGAACACAACCAATCAG	GATTCCCTGGCCTCTCCTCC	55.942	64.549	123	single-stranded_nucleic_acid_binding_protein_(whGRP-1)_gene,
LOC_Os01g32870	gi|1654098|emb|Y09013.1| T.aestivum mRNA for	CNMS86	(GTT)5	GGTATTAACCCGCTATAAACTG	GCTATTCCGAGAATAAACCATA	54.911	55.303	270	transcriptional_activator
Orthologous rice gene locus IDs	Orthologous barley gene locus IDs	Marker IDs	CNMS repeat-motifs	Forward primers (5'-3')	Reverse primers (5'-3')	Left TM	Right TM	Product Size	Putative functions
LOC_Os01g58550	gi|19126|emb|X07931.1| Barley DNA for waxy locus	CNMS87	(GA)6	ATGGAGCATGAGATTTGTCTAC	CTGCTCCTGCATCTCTCCTC	55.912	60.246	386	waxy locus encoding starch synthase
LOC_Os01g63810	gi|7188795|gb|AF234163.1|AF234163 Hordeum vulgare starch	CNMS88	(TCCG)5	CCTTGCTTATTCTAGGAGAGGG	ATATAGAGAAAGGTCGCTTGAT	58.562	54.121	400	Hordeum vulgare starch synthase I (SSI) gene
LOC_Os01g45190	gi|3851527|gb|AF064563.1|AF064563 Hordeum vulgare	CNMS89	(CG)6	CTGATGAGATTGTTGTGATGAT	GAACACACCCAGTAAGAAGAAT	55.057	54.995	164	Hordeum vulgare cultivar Bomi starch branching enzyme IIb (sbeIIb) gene
LOC_Os01g02350	gi|5523853|gb|AF085165.1|AF085165 Hordeum vulgare	CNMS90	(CTG)5	TTGAACAAGTGGATGTATCTGT	GATAATGGAAAGGATAGCAAAG	54.735	54.899	282	Hordeum vulgare receptor-like kinase LRK10 gene
LOC_Os01g41630	gi|5739322|gb|AF166121.1|AF166121 Hordeum vulgare	CNMS91	(CAC)6	TTCACAAATATTGATATCACTTCC	TTTCACAATGTAAGAGTTTCTAGC	55.076	54.884	322	Hordeum vulgare Cf2/Cf5 disease resistance protein homolog (Big1) gene
LOC_Os01g11054	gi|6017929|gb|AF181452.1|AF181452 Hordeum vulgare	CNMS92	(CGC)5	TAGTCATTCACTCTCAACCAAA	GATTTAACTCCGGGAATATGT	55.043	54.822	292	Hordeum vulgare dehydrin (Dhn2) gene
LOC_Os01g42760	gi|6017943|gb|AF181459.1|AF181459 Hordeum vulgare	CNMS93	(CTGT)5	CCTCCCTTATTAAGCTACTAGATG	CAAGAACAACAAGAAGAAGAAGT	55.061	54.723	137	Hordeum vulgare dehydrin (Dhn9) gene
LOC_Os01g25402	gi|7288254|gb|AF182197.1|AF182197 Hordeum vulgare RNase	CNMS94	(TG)6	GTAAGTGAACTATGGCTTGTGATA	AAATCTAGAATCTAAGGCAGTCAT	55.387	54.854	180	Hordeum vulgare RNase S-like protein precursor (rsh1) gene
LOC_Os01g16210	gi|7229682|gb|AF234170.1|AF234170 Hordeum vulgare DMC1	CNMS95	(GAG)5	TTATTTATTTATTTAACCCTTCCC	CTCCTCGCTCTCGCTGGATCTC	54.377	67.202	147	Hordeum vulgare DMC1 protein gene
LOC_Os01g66940	gi|9837116|gb|AF250936.1|AF250936 Hordeum vulgare germin	CNMS96	(CA)8	ATCAGTGTGTTAGTCTATCCAGAA	GTGATATCGTCGGATCACAAAC	54.937	59.321	344	Hordeum vulgare germin D (GerD) gene
LOC_Os01g58690	gi|9937515|gb|AF294752.1| Hordeum vulgare subsp. vulgare	CNMS97	(TATC)7	GTTCTAGTACTTTCTAGTTTGGGC	TGACAAACTTAACTTGCTACCTAC	54.997	54.846	234	glutamyl-tRNA reductase (hemA1) gene
LOC_Os01g72200	gi|9937517|gb|AF294753.1| Hordeum vulgare subsp. vulgare	CNMS98	(CGC)7	ACCACACACGGTCACACGTCTC	GAGATGATGGAGAACGAGAAGG	54.672	54.777	324	glutamyl-tRNA reductase (hemA2) gene
LOC_Os01g61530	gi|13752406|gb|AF334758.1|AF334758 Hordeum vulgare	CNMS99	(AAAG)5	TTATAGCAACAACCAGCGTAT	AAGTACCAACAATATCCTGGAG	55.23	54.98	249	homeodomain protein JUBEL1 (JuBel1) gene
LOC_Os01g55100	gi|13752408|gb|AF334759.1|AF334759 Hordeum vulgare	CNMS100	(ACGC)5	ATCCATGTACAGTTTAGACAGATG	GAAACATAATTGTTCTTCAGCAA	55.079	56.242	207	Homeodomain protein JUBEL2 (JuBel2) gene
LOC_Os01g52090	gi|23193478|gb|AF459084.1| Hordeum vulgare subsp.	CNMS101	(AT)35	ATCCATCCATCTTTCAGCTC	GCGATATCAGTATTCACGTTAC	56.685	54.188	198	SNF2P (Snf2P) gene
LOC_Os01g58240	gi|23193480|gb|AF459085.1| Hordeum vulgare SNF2P (Snf2P)	CNMS102	(CTC)7	CATGAGCAGCTTCAGATCTAC	GTAGAACCGGATGGCGGTGT	55.288	64.411	284	SNF2P (Snf2P) gene
LOC_Os01g57580	gi|18254372|gb|AF460219.1| Hordeum vulgare subsp.	CNMS103	(CA)6	TATATATGGATAATGGGAACATTG	TAATAGGACCACATCATTGAATAC	58.035	55.088	196	nuclear transcription factor SLN1 gene
LOC_Os01g70920	gi|21667421|gb|AF486508.1| Hordeum vulgare cultivar	CNMS104	(GA)7	TAATCTTAATCTGCATCGTGTAAT	CTTTCGAGATGGGATAATGAAA	55.042	58.2	207	Oderbrucker GBSSI gene
LOC_Os01g55470	gi|21929720|gb|AF509748.1| Hordeum vulgare subsp.	CNMS105	(GA)6	AACACAAGATAAGTTTCACTTCAA	GTATTTCTATATGGACTCTGCCTT	55.022	55.104	163	vulgare Morex barley stem rust resistance protein (Rpg1) gene
LOC_Os01g71256	gi|14861034|gb|AY039003.1| Hordeum vulgare subsp.	CNMS106	(CCT)6	TCAACTATTCATAGTACGGCAG	GGAATATGTAAATCTGTCTCGG	54.823	55.447	267	vulgare Mg-chelatase subunit XANTHA-F (Xantha-f) gene
LOC_Os01g71000	gi|23345051|gb|AY137518.1| Hordeum vulgare subsp.	CNMS107	(GAC)5	TGTTAAAGCAAGTTTGAACTGA	ACGTGGCTTTGAATCAATATAC	55.451	55.925	373	hypersensitive-induced reaction protein 1 (hir1) and KED-like protein genes
LOC_Os01g41850	gi|166966|gb|M58753.1|BLYACL1 Hordeum vulgare acyl	CNMS108	(TA)7	ATACTATACTTCATCACGCACG	GTGACGGCGAGATATTCTTC	54.688	57.357	359	Hordeum vulgare acyl carrier protein I (Acl1) gene
LOC_Os01g54170	gi|495304|gb|U02287.1|HVU02287 Hordeum vulgare cultivar	CNMS109	(CA)7	TTAGCTCCTTTGAAATATAGGATT	CTATTCCTATAGTGTCCTTTCGAT	54.969	55.114	311	Hordeum vulgare cultivar NK1558 chitinase gene
LOC_Os01g71256	gi|861198|gb|U26916.1|HVU26916 Hordeum vulgare	CNMS110	(CCT)6	ACAGGAACACAACCAATCAG	GATTCCCTGGCCTCTCCTCC	55.942	64.549	123	Hordeum vulgare protoporphyrin IX Mg-chelatase subunit precursor (Xantha-f) gene
LOC_Os01g69220	gi|234814|gb|S53707.1| Hordeum vulgare B22EL8 (B22EL8)	CNMS111	(GT)6	GAACCCGCCGTTGGTACTGCTC	CGATAATGATAAATAAGAATCCAA	69.105	54.564	338	Hordeum vulgare B22EL8 (B22EL8) gene
LOC_Os01g13190	gi|3851525|gb|AF064562.1|AF064562 Hordeum vulgare	CNMS112	(TG)17	GTCTCTCTCTCTCTCTCTTCTCTC	GAACTAAGCTATGCAGGTAGATTC	54.206	55.799	252	Hordeum vulgare cultivar Bomi starch branching enzyme IIa (sbeIIa) gene
