# Supplementary material for: Genic non-coding microsatellites in the rice genome: characterization, marker design and use in assessing genetic and evolutionary relationships among domesticated groups
Source: BMC Genomics. 2009 Mar 31;10:140. doi: 10.1186/1471-2164-10-140 (PMC2680414; doi:10.1186/1471-2164-10-140)
Supplement: Additional file 12 — Orthologous CNMS containing rice promoter sequences conserved in Arabidopsis thaliana. [file 1471-2164-10-140-S12.xls]

## Sheet: Orthologous CNMS_Arabidopsis
Additional file 12: Orthologous CNMS identified between rice and A. thaliana
Orthologous rice gene locus IDs	Orthologous maize gene locus IDs	Marker IDs	CNMS repeat-motifs
LOC_Os01g68630	>At3g62230.1	CNMS1	(TC)15
LOC_Os01g67364	>At4g08290.1	CNMS2	(AT)10
LOC_Os01g48280	>At3g58840.1	CNMS3	(TC)8
LOC_Os01g36110	>At5g55480.1	CNMS4	(CTGT)6
LOC_Os01g53480	>At2g20700.1	CNMS5	(AG)9, (ACCCA)5
LOC_Os01g45350	>At4g02820.1	CNMS6	(TTC)5, (CCG)5
LOC_Os01g66750	>At3g62230.1	CNMS7	(CT)21
LOC_Os01g56860	>At3g58840.1	CNMS8	(GA)8
LOC_Os01g20040	>At2g47820.1	CNMS9	(CGG)5
LOC_Os01g33760	>At4g04545.1	CNMS10	(GC)6, (CT)26
LOC_Os01g71660	>At1g18780.1	CNMS11	(AT)10
LOC_Os01g56540	>At1g52550.1	CNMS12	(AT)9
LOC_Os01g65140	>At5g36820.1	CNMS13	(TA)26
LOC_Os01g16290	>At4g05000.1	CNMS14	(AT)12
LOC_Os01g65200	>At5g62690.1	CNMS15	(TC)7
LOC_Os01g18790	>At3g06750.1	CNMS16	(GA)8
LOC_Os01g44960	>At1g49940.1	CNMS17	(ATAC)6
LOC_Os01g56680	>At1g76620.1	CNMS18	(TA)11
LOC_Os01g48570	>At5g24140.1	CNMS19	(AG)10
LOC_Os01g72270	>At3g55960.1	CNMS20	(GA)7, (AG)16
LOC_Os01g31230	>At3g06760.1	CNMS21	(CT)6
LOC_Os01g32660	>At2g36920.1	CNMS22	(TCA)5
LOC_Os01g63190	>At5g23580.1	CNMS23	(TC)7
LOC_Os01g53620	>At1g13300.1	CNMS24	(TA)30
LOC_Os01g09550	>At2g33180.1	CNMS25	(GA)26
LOC_Os01g65490	>At3g62230.1	CNMS26	(TG)17, (GC)6
LOC_Os01g72700	>At5g40690.1	CNMS27	(CT)7
LOC_Os01g69080	>At1g43160.1	CNMS28	(TA)14, (CCG)6
LOC_Os01g66820	>At4g27410.1	CNMS29	(AG)9
LOC_Os01g16980	>At5g62860.1	CNMS30	(GTG)6, (CT)6
LOC_Os01g41420	>At3g30260.1	CNMS31	(AT)12
LOC_Os01g55180	>At5g39880.1	CNMS32	(AT)7, (CT)15
LOC_Os01g32650	>At3g58840.1	CNMS33	(TC)8
LOC_Os01g46120	>At1g67120.1	CNMS34	(GCG)5
LOC_Os01g60389	>At2g06500.1	CNMS35	(GA)8
LOC_Os01g56470	>At5g19630.1	CNMS36	(TC)18
LOC_Os01g07240	>At3g13960.1	CNMS37	(TC)15, (CCG)5
LOC_Os01g07270	>At3g30260.1	CNMS38	(CT)9
LOC_Os01g13330	>At5g58390.1	CNMS39	(AT)18
LOC_Os01g26908	>At4g33080.1	CNMS40	(TC)11
LOC_Os01g16740	>At4g29430.1	CNMS41	(CAT)8
LOC_Os01g29680	>At5g40760.1	CNMS42	(TA)11
LOC_Os01g70600	>At5g17030.1	CNMS43	(TA)15
LOC_Os01g56990	>At3g30260.1	CNMS44	(TC)10
LOC_Os01g72780	>At4g04545.1	CNMS45	(GA)12
LOC_Os01g13500	>At3g05320.1	CNMS46	(CCT)8, (GA)14
LOC_Os01g03880	>At4g03570.1	CNMS47	(CT)12
LOC_Os02g12350	>At3g58840.1	CNMS48	(CT)16
LOC_Os02g03294	>At3g06760.1	CNMS49	(AG)16
LOC_Os02g14700	>At3g30260.1	CNMS50	(AT)23
LOC_Os02g12180	>At5g36820.1	CNMS51	(AT)28
LOC_Os02g36140	>At1g34260.1	CNMS52	(CATA)5, (AAG)7
LOC_Os02g10310	>At4g03570.1	CNMS53	(TC)6, (GA)8
LOC_Os02g12100	>At2g32000.1	CNMS54	(CGC)5
LOC_Os02g14770	>At2g06255.1	CNMS55	(TA)16
LOC_Os02g50850	>At1g04310.1	CNMS56	(GA)11
LOC_Os02g38010	>At3g06750.1	CNMS57	(GA)12, (GA)15
LOC_Os02g55540	>At4g28360.1	CNMS58	(TG)6
LOC_Os02g19100	>At2g47820.1	CNMS59	(CGG)5
LOC_Os02g28470	>At1g24400.1	CNMS60	(TA)21
LOC_Os02g40260	>At5g47070.1	CNMS61	(CA)8
LOC_Os02g48964	>At4g01730.1	CNMS62	(AT)23
LOC_Os02g21490	>At4g35560.1	CNMS63	(AAG)7
LOC_Os02g55680	>At3g06130.1	CNMS64	(AAG)12, (TC)9
LOC_Os02g27660	>At5g23580.1	CNMS65	(AG)12
LOC_Os02g36880	>At4g02820.1	CNMS66	(TTC)20
LOC_Os02g50780	>At5g43270.1	CNMS67	(CT)6
LOC_Os02g17550	>At5g36820.1	CNMS68	(TA)26
LOC_Os02g42660	>At3g55960.1	CNMS69	(CT)16
LOC_Os02g46300	>At2g22300.1	CNMS70	(AAAAG)5
LOC_Os02g53750	>At3g61850.1	CNMS71	(GAA)9
LOC_Os02g14700	>At4g05150.1	CNMS72	(GA)8, (TA)11
LOC_Os02g28160	>At5g37930.1	CNMS73	(GAGAA)5
LOC_Os02g18040	>At1g04560.1	CNMS74	(TA)7
LOC_Os02g55930	>At4g04545.1	CNMS75	(TC)19
LOC_Os02g35890	>At5g51500.1	CNMS76	(CCG)5
LOC_Os02g41580	>At4g03570.1	CNMS77	(GA)14
LOC_Os02g54720	>At5g36820.1	CNMS78	(TA)26
LOC_Os02g14480	>At4g01730.1	CNMS79	(AT)30
LOC_Os02g54550	>At1g26560.1	CNMS80	(CT)13
LOC_Os02g13430	>At4g22030.1	CNMS81	(CCT)9
LOC_Os02g53850	>At3g10040.1	CNMS82	(GA)13
LOC_Os02g17600	>At5g42140.1	CNMS83	(TC)7
LOC_Os02g47730	>At5g42150.1	CNMS84	(AG)10
LOC_Os02g34620	>At4g33080.1	CNMS85	(TC)9
LOC_Os02g01220	>At1g63480.1	CNMS86	(CT)16
LOC_Os02g37470	>At3g62230.1	CNMS87	(CT)18
LOC_Os02g29220	>At3g22950.1	CNMS88	(TA)19
LOC_Os02g04610	>At5g04560.1	CNMS89	(CCG)6
LOC_Os02g43490	>At3g19960.1	CNMS90	(GAG)5
LOC_Os02g34030	>At4g04545.1	CNMS91	(AG)11
LOC_Os02g38730	>At1g50620.1	CNMS92	(CT)14
LOC_Os02g39630	>At1g05120.1	CNMS93	(GA)8
LOC_Os02g02970	>At2g20700.1	CNMS94	(AAGAG)6
LOC_Os02g10870	>At1g13300.1	CNMS95	(AT)24
LOC_Os03g38130	>At2g30740.1	CNMS96	(CT)7
LOC_Os03g13260	>At4g38000.1	CNMS97	(CT)15
LOC_Os03g56781	>At4g04545.1	CNMS98	(GC)6, (GA)12
LOC_Os03g52960	>At3g30260.1	CNMS99	(AT)23
LOC_Os03g64340	>At4g39675.1	CNMS100	(AG)7, (TCT)5
LOC_Os03g22770	>At3g30260.1	CNMS101	(AG)6
LOC_Os03g29830	>At2g47820.1	CNMS102	(CGG)5
LOC_Os03g04840	>At5g19630.1	CNMS103	(TA)6
LOC_Os03g41674	>At5g50140.1	CNMS104	(TAT)16, (CGC)5
LOC_Os03g55704	>At4g01730.1	CNMS105	(TA)26
LOC_Os03g55094	>At5g42140.1	CNMS106	(GGC)5
LOC_Os03g07430	>At1g13300.1	CNMS107	(GTA)7
LOC_Os03g02560	>At4g39060.1	CNMS108	(CCT)5, (AAG)7
LOC_Os03g54084	>At2g30260.1	CNMS109	(GAA)7
LOC_Os03g04550	>At3g62230.1	CNMS110	(TC)16
LOC_Os03g46240	>At5g36820.1	CNMS111	(TA)26
LOC_Os03g62900	>At3g62230.1	CNMS112	(CT)18
LOC_Os03g57490	>At4g02820.1	CNMS113	(GA)7, (TCT)7
LOC_Os03g44390	>At3g55960.1	CNMS114	(CG)8
LOC_Os03g50500	>At4g09650.1	CNMS115	(TA)9
LOC_Os03g18220	>At1g32370.1	CNMS116	(TTC)7
LOC_Os03g43010	>At4g38760.1	CNMS117	(TC)18
LOC_Os03g07600	>At2g03510.1	CNMS118	(AGA)6
LOC_Os03g13220	>At5g55480.1	CNMS119	(AG)14
LOC_Os03g37377	>At5g16480.1	CNMS120	(ACC)7
LOC_Os03g21980	>At2g32400.1	CNMS121	(AG)17, (CCA)7
LOC_Os03g01360	>At3g58840.1	CNMS122	(AG)16, (TC)20
LOC_Os03g59070	>At3g62230.1	CNMS123	(CT)12
LOC_Os03g52720	>At2g03510.1	CNMS124	(AAG)10
LOC_Os03g39220	>At3g05320.1	CNMS125	(TTC)5, (GA)17
LOC_Os03g48820	>At2g42980.1	CNMS126	(CTG)6, (TA)10
LOC_Os03g07070	>At1g69850.1	CNMS127	(AG)10
LOC_Os03g49220	>At4g16640.1	CNMS128	(AT)15
LOC_Os03g46910	>At3g58840.1	CNMS129	(CT)17
LOC_Os03g32150	>At3g58840.1	CNMS130	(CT)18
LOC_Os03g43374	>At3g58840.1	CNMS131	(GA)16
LOC_Os03g11110	>At1g12080.1	CNMS132	(AAT)14
LOC_Os03g62170	>At4g29900.1	CNMS133	(CAT)7, (AGA)7
LOC_Os03g52960	>At5g56960.1	CNMS134	(AT)25
LOC_Os03g51710	>At1g13300.1	CNMS135	(TATG)10
LOC_Os03g31170	>At1g03560.1	CNMS136	(CGG)6
LOC_Os03g55800	>At1g61563.1	CNMS137	(AT)20, (CA)10
LOC_Os03g40870	>At3g42670.1	CNMS138	(GA)11
LOC_Os03g33328	>At3g47600.1	CNMS139	(AG)23
LOC_Os03g38804	>At1g13300.1	CNMS140	(CT)7, (GCC)5
LOC_Os03g57680	>At1g49430.1	CNMS141	(GA)9
LOC_Os03g52430	>At4g04545.1	CNMS142	(GA)20
LOC_Os03g60190	>At4g24240.1	CNMS143	(TA)11
LOC_Os04g19960	>At5g55480.1	CNMS144	(CT)14
LOC_Os04g58280	>At4g04545.1	CNMS145	(AG)28
LOC_Os04g42340	>At4g04545.1	CNMS146	(CT)17
LOC_Os04g07970	>At1g13300.1	CNMS147	(TA)8
LOC_Os04g22460	>At4g04545.1	CNMS148	(AG)13
LOC_Os04g01874	>At4g09500.1	CNMS149	(TA)11, (TA)7
LOC_Os04g04410	>At3g30260.1	CNMS150	(AT)23
LOC_Os04g41520	>At4g28360.1	CNMS151	(TG)6
LOC_Os04g45140	>At3g06130.1	CNMS152	(AAG)6
LOC_Os04g35310	>At5g11460.1	CNMS153	(AT)9
LOC_Os04g14820	>At1g53420.1	CNMS154	(AT)17
LOC_Os04g55850	>At1g26940.1	CNMS155	(AT)13, (GCT)5
LOC_Os04g40340	>At3g58840.1	CNMS156	(AG)20, (GCA)5
LOC_Os04g30020	>At1g70790.1	CNMS157	(AT)7, (AAAGA)5
LOC_Os04g49550	>At5g36820.1	CNMS158	(TA)26
LOC_Os04g57300	>At5g45240.1	CNMS159	(CCT)6
LOC_Os04g37800	>At3g58840.1	CNMS160	(GA)13
LOC_Os04g57840	>At4g29250.1	CNMS161	(GA)10
LOC_Os04g38720	>At1g60200.1	CNMS162	(TTTG)6
LOC_Os04g50890	>At3g55960.1	CNMS163	(AG)10, (CTG)5
LOC_Os04g39700	>At1g48600.1	CNMS164	(CT)13
LOC_Os04g26350	>At3g10540.1	CNMS165	(TTA)7
LOC_Os04g52040	>At4g04545.1	CNMS166	(CT)19
LOC_Os04g44240	>At3g47600.1	CNMS167	(CCA)6, (CT)13
LOC_Os04g20910	>At1g18140.1	CNMS168	(AT)10
LOC_Os04g01874	>At5g56960.1	CNMS169	(AT)25
LOC_Os04g24170	>At5g50140.1	CNMS170	(TAA)15
LOC_Os04g56460	>At1g26380.1	CNMS171	(TA)12
LOC_Os04g31840	>At1g13300.1	CNMS172	(TA)14, (CCG)7
LOC_Os04g13000	>At5g23580.1	CNMS173	(GA)15
LOC_Os04g34970	>At5g55480.1	CNMS174	(CT)12, (TC)6
LOC_Os04g39800	>At1g07720.1	CNMS175	(CCG)6
LOC_Os05g49410	>At2g39340.1	CNMS176	(AT)15
LOC_Os05g40760	>At5g51500.1	CNMS177	(CCG)5
LOC_Os05g49090	>At3g06130.1	CNMS178	(AGA)10
LOC_Os05g51590	>At4g38760.1	CNMS179	(CT)16
LOC_Os05g48290	>At1g13300.1	CNMS180	(CGC)5
LOC_Os05g19020	>At5g56960.1	CNMS181	(TA)20
LOC_Os05g01880	>At4g04545.1	CNMS182	(AG)15
LOC_Os05g10490	>At1g13300.1	CNMS183	(GA)8
LOC_Os06g42420	>At3g30260.1	CNMS184	(AT)23
LOC_Os06g42210	>At2g20700.1	CNMS185	(AG)9, (ACCCA)5
LOC_Os06g35814	>At4g28360.1	CNMS186	(TG)6
LOC_Os06g16430	>At2g47820.1	CNMS187	(CGG)5
LOC_Os06g39850	>At1g49940.1	CNMS188	(ACAT)5, (CGC)6
LOC_Os06g31700	>At5g65800.1	CNMS189	(GAGAA)5
LOC_Os06g11660	>At5g50140.1	CNMS190	(TAT)10
LOC_Os06g06950	>At3g30260.1	CNMS191	(AC)6
LOC_Os06g36260	>At4g29430.1	CNMS192	(CGC)6
LOC_Os06g09490	>At5g56960.1	CNMS193	(AT)25
LOC_Os06g05520	>At5g58390.1	CNMS194	(AT)18
LOC_Os06g38210	>At1g63480.1	CNMS195	(TC)13
LOC_Os06g43750	>At5g13890.1	CNMS196	(CTC)11
LOC_Os06g44010	>At5g55480.1	CNMS197	(AG)14
LOC_Os07g28090	>At1g68710.1	CNMS198	(CGG)7
LOC_Os07g46900	>At3g30260.1	CNMS199	(AT)23
LOC_Os07g02260	>At4g01925.1	CNMS200	(AG)11, (CTT)8
LOC_Os07g45234	>At4g22030.1	CNMS201	(GGA)9
LOC_Os07g19140	>At4g28360.1	CNMS202	(TG)6
LOC_Os07g26990	>At4g38000.1	CNMS203	(AG)15
LOC_Os07g07890	>At2g33180.1	CNMS204	(TA)27, (AG)9
LOC_Os07g16330	>At1g03000.1	CNMS205	(TTC)6
LOC_Os07g46600	>At2g36885.1	CNMS206	(CGC)5
LOC_Os07g32830	>At4g17710.1	CNMS207	(AT)9
LOC_Os07g45460	>At4g38760.1	CNMS208	(AG)14
LOC_Os07g29330	>At5g50140.1	CNMS209	(TAA)15
LOC_Os07g39240	>At4g22030.1	CNMS210	(CT)6
LOC_Os07g36330	>At5g36820.1	CNMS211	(AT)28, (CTC)5
LOC_Os07g05800	>At5g36820.1	CNMS212	(GCC)5, (AT)12
LOC_Os07g44090	>At3g16310.1	CNMS213	(CTC)5, (GA)6
LOC_Os07g47920	>At5g65800.1	CNMS214	(GAGAA)5
LOC_Os07g32450	>At2g18040.1	CNMS215	(CCG)5
LOC_Os07g26870	>At4g27410.1	CNMS216	(TA)19
LOC_Os07g42670	>At4g04545.1	CNMS217	(CG)6, (CT)11
LOC_Os07g39250	>At3g55960.1	CNMS218	(AG)8
LOC_Os07g35340	>At4g31980.1	CNMS219	(CT)12
LOC_Os07g07770	>At5g58390.1	CNMS220	(AT)18
LOC_Os07g26120	>At3g58840.1	CNMS221	(CT)12
LOC_Os07g37490	>At1g76620.1	CNMS222	(CTT)7
LOC_Os07g01610	>At4g38000.1	CNMS223	(CT)12
LOC_Os07g48860	>At5g55480.1	CNMS224	(AG)12
LOC_Os07g09620	>At3g58840.1	CNMS225	(CT)13
LOC_Os08g45050	>At4g25950.1	CNMS226	(CCG)5
LOC_Os08g33630	>At1g50620.1	CNMS227	(GA)13
LOC_Os08g21280	>At3g55960.1	CNMS228	(CT)11
LOC_Os08g35150	>At2g46920.1	CNMS229	(GCG)5
LOC_Os08g43410	>At3g42670.1	CNMS230	(CT)16, (GCT)6
LOC_Os08g11520	>At4g09500.1	CNMS231	(TA)11, (TA)7
LOC_Os08g40550	>At4g28360.1	CNMS232	(TG)6
LOC_Os08g23260	>At2g47820.1	CNMS233	(CGG)5
LOC_Os08g30590	>At3g29210.1	CNMS234	(TA)10, (AG)10
LOC_Os08g29760	>At4g37650.1	CNMS235	(AT)16
LOC_Os08g37050	>At5g43270.1	CNMS236	(CT)6
LOC_Os08g32450	>At3g30260.1	CNMS237	(GTTGG)5
LOC_Os08g17420	>At3g06760.1	CNMS238	(CT)14
LOC_Os08g41570	>At4g05150.1	CNMS239	(GA)8
LOC_Os08g12560	>At5g65800.1	CNMS240	(GAGAA)5
LOC_Os08g09020	>At5g51500.1	CNMS241	(CCG)5
LOC_Os08g44450	>At5g63190.1	CNMS242	(CCG)6
LOC_Os08g13040	>At4g10370.1	CNMS243	(TA)10
LOC_Os08g09220	>At5g12860.1	CNMS244	(AT)15
LOC_Os08g42530	>At5g14380.1	CNMS245	(TA)6, (TC)13
LOC_Os08g06344	>At2g30740.1	CNMS246	(GGA)9, (CCG)5
LOC_Os08g24790	>At3g62230.1	CNMS247	(GA)14
LOC_Os08g44480	>At5g63190.1	CNMS248	(CGG)6, (GCC)6
LOC_Os08g08592	>At1g44050.1	CNMS249	(ATC)5, (TCA)5
LOC_Os08g29500	>At4g09160.1	CNMS250	(AT)15
LOC_Os08g02640	>At3g42670.1	CNMS251	(GA)16, (TC)10
LOC_Os08g36774	>At2g30740.1	CNMS252	(GA)13
LOC_Os08g31649	>At5g04480.1	CNMS253	(TCT)7, (AG)6
LOC_Os09g04750	>At3g30260.1	CNMS254	(AT)23
LOC_Os09g04500	>At4g14910.1	CNMS255	(AT)8, (CTT)7
LOC_Os09g38370	>At1g13300.1	CNMS256	(AT)22
LOC_Os09g29100	>At5g35750.1	CNMS257	(AT)20, (TC)7
LOC_Os09g30060	>At4g05150.1	CNMS258	(TGGA)6, (AT)15
LOC_Os09g32560	>At3g58840.1	CNMS259	(AAAG)7
LOC_Os09g19750	>At3g62230.1	CNMS260	(GA)16
LOC_Os09g32964	>At4g08874.1	CNMS261	(TA)16
LOC_Os10g29790	>At5g55480.1	CNMS262	(CT)14
LOC_Os10g04950	>At2g30740.1	CNMS263	(CT)7
LOC_Os10g40920	>At5g18690.1	CNMS264	(AT)16
LOC_Os10g33204	>At4g04545.1	CNMS265	(TC)14
LOC_Os10g10760	>At3g30260.1	CNMS266	(AT)23
LOC_Os10g42760	>At5g63150.1	CNMS267	(AGC)5, (CGG)5
LOC_Os10g25540	>At2g47820.1	CNMS268	(CGG)5
LOC_Os10g36280	>At4g29250.1	CNMS269	(CT)13
LOC_Os10g37670	>At5g19630.1	CNMS270	(GCC)5
LOC_Os10g09430	>At5g13890.1	CNMS271	(GGA)9
LOC_Os10g39570	>At3g55960.1	CNMS272	(CT)13
LOC_Os10g10760	>At5g36820.1	CNMS273	(TA)26
LOC_Os10g30440	>At3g25890.1	CNMS274	(GAA)7
LOC_Os10g31189	>At1g13300.1	CNMS275	(AT)20
LOC_Os10g40190	>At4g13650.1	CNMS276	(TC)11
LOC_Os10g07350	>At5g19630.1	CNMS277	(TATC)5
LOC_Os10g32920	>At2g01670.1	CNMS278	(TA)16
LOC_Os10g36050	>At4g38810.1	CNMS279	(AT)10
LOC_Os10g04490	>At5g55480.1	CNMS280	(TC)12
LOC_Os10g40570	>At3g55960.1	CNMS281	(CT)13
LOC_Os10g33204	>At3g18040.1	CNMS282	(AAG)8
LOC_Os10g04550	>At5g42750.1	CNMS283	(TC)6, (AT)11
LOC_Os10g25340	>At4g01730.1	CNMS284	(AT)14
LOC_Os10g03650	>At3g42670.1	CNMS285	(AG)17
LOC_Os10g41800	>At2g30740.1	CNMS286	(CT)9
LOC_Os10g33210	>At4g27410.1	CNMS287	(AT)23
LOC_Os10g35340	>At3g22950.1	CNMS288	(TA)15
LOC_Os10g19210	>At5g53160.1	CNMS289	(TCC)6
LOC_Os10g32820	>At1g70210.1	CNMS290	(CG)6, (CGG)5
LOC_Os10g30150	>At4g11880.1	CNMS291	(TA)9
LOC_Os10g38170	>At2g30740.1	CNMS292	(ATA)5
LOC_Os10g36870	>At4g27880.1	CNMS293	(CTA)6, (TC)10
LOC_Os10g29800	>At5g42140.1	CNMS294	(AG)9
LOC_Os11g20239	>At5g55480.1	CNMS295	(CT)14
LOC_Os11g11600	>At5g55480.1	CNMS296	(GA)12
LOC_Os11g15470	>At3g30260.1	CNMS297	(AT)23
LOC_Os11g18970	>At5g04030.1	CNMS298	(AT)20
LOC_Os11g17780	>At3g50780.1	CNMS299	(CT)9
LOC_Os11g29980	>At4g23515.1	CNMS300	(GA)7
LOC_Os11g01730	>At5g50340.1	CNMS301	(AT)10
LOC_Os11g01590	>At3g58840.1	CNMS302	(AG)11
LOC_Os11g22160	>At1g18780.1	CNMS303	(AT)10
LOC_Os11g24120	>At1g49940.1	CNMS304	(CATA)7
LOC_Os11g08640	>At5g16340.1	CNMS305	(AT)10
LOC_Os11g14170	>At4g09650.1	CNMS306	(TA)9
LOC_Os11g02630	>At1g35220.1	CNMS307	(CT)7, (CTT)5
LOC_Os11g10160	>At5g56960.1	CNMS308	(AT)21, (CTC)7
LOC_Os11g37240	>At1g07720.1	CNMS309	(TG)12
LOC_Os11g29850	>At5g58460.1	CNMS310	(CTC)5
LOC_Os11g11480	>At2g26030.1	CNMS311	(GCG)7
LOC_Os11g05250	>At2g21235.1	CNMS312	(AT)18
LOC_Os11g12000	>At5g58390.1	CNMS313	(AT)18
LOC_Os11g04690	>At1g13300.1	CNMS314	(TA)14, (CCG)7
LOC_Os11g28390	>At1g76620.1	CNMS315	(CTT)7
LOC_Os11g05860	>At2g26860.1	CNMS316	(AT)17
LOC_Os11g18930	>At4g33080.1	CNMS317	(AG)11
