# Supplementary material for: Genic non-coding microsatellites in the rice genome: characterization, marker design and use in assessing genetic and evolutionary relationships among domesticated groups
Source: BMC Genomics. 2009 Mar 31;10:140. doi: 10.1186/1471-2164-10-140 (PMC2680414; doi:10.1186/1471-2164-10-140)
Supplement: Additional file 13 — CNMS containing promoter sequences identified in paralogous rice genes. [file 1471-2164-10-140-S13.xls]

## Sheet: Paralogous_CNMS
Additional file 13: Paralogous CNMS identified among the rice genes
Paralogous rice gene locus IDs	Marker IDs	CNMS repeat-motifs	Forward primers (5'-3')	Reverse primers (5'-3')	Left TM	Right TM	Product Size	Chromosomes	Physical location (bp)	Putative functions
LOC_Os03g31090.1	CNMS1	(CGG)8	GGTAAAGGTGTGTGAGGTGA	CAACAAGTTCTCCTTCTCCTT	55.942	55.263	130	3	17669773	60S ribosomal protein S19
LOC_Os02g18380.1		(CGG)7	AGAGAGAAAGAGGAGAGAGAGAG	CACAAACCCTCCTCGACCTG	54.653	62.989	100	2	10701514	60S ribosomal protein S19
LOC_Os02g13530.1	CNMS2	(CGC)8	AGAGGTAACGACCTCTCTCC	CATCAGCTTCTGCTCAGGAT	55.013	58.129	211	2	7260380	40S ribosomal protein S24
LOC_Os12g05430.1		(CGC)7	CTACCTCAAGTCTTGTCGATTA	AGAAGCCGAATGGGTAGGGAC	53.94	63.739	185	12	2460311	40S ribosomal protein L26
LOC_Os01g54540		(CGC)7	AGAGAGAGTTCGAGCTTGGT	ATCATCTTGGTCTAAAGTCTGG	55.853	55.084	354	1	31693462	40S ribosomal protein L13
LOC_Os01g62210.1	CNMS3	(CGC)8	TACATGTACGCACCGCGACACT	CCGATGATCTCTCCAAGCTA	65.923	57.991	109	1	36334251	50S ribosomal protein L17
LOC_Os03g40180.1		(CGC)7	ATTCCGTCTTATCCAGAGATG	TAGTATAATACGGAGTCCCTGG	55.835	55.115	341	3	22292927	50S ribosomal protein L17
LOC_Os05g48410.1	CNMS4	(CCG)7	AACGTCGAAGAAGAAGAAGAC	GTGAGCAACAGAGCAAGTGA	55.411	57.671	289	5	27675857	50S ribosomal protein L21
LOC_Os02g30050.1		(CCG)9	AGCAAGAACCGAGCAAAGTC	CTCAAAGAGAAGGCAAATTAAG	59.621	55.304	292	2	17840425	50S ribosomal protein L35
LOC_Os10g32820.1		(CCG)7	GTCTCGCCTGCCCTACCTGT	CTGTGCCGTATCTTGGTATT	63.958	55.287	100	10	16856454	50S ribosomal protein L21
LOC_Os07g07709.1	CNMS5	(GCC)7	GTTGAGTGACAGTCATGAGAAA	GAGCAGCAAGGGCTTCATCT	55.35	61.97	400	7	3870447	60S ribosomal protein S18
LOC_Os06g21480.1		(GCC)8	AACTCTCCATCTCGGGATCT	ACCTGCTCCGGTCGGATCTC	57.712	66.157	130	6	12411526	60S ribosomal protein L31
LOC_Os07g08330.1		(GCC)10	ACTCACCTTCTATCCATTCATC	TTGAAATCTAGGTCTGCTCAA	54.831	55.275	318	7	4261472	60S ribosomal protein L4
LOC_Os10g25130.1	CNMS6	(GA)16	AGAATAGAGAGAGACACACAAACA	GGAAGAAGATTCTTGCGAGC	54.986	59.154	212	10	12636505	alanine aminotransferase 2
LOC_Os10g25130		(AG)17	CCTAGCTACGTAAGACAAGGAA	ACCTAGTCTTCATCCCACATAC	55.664	54.789	179	10	12635723	alanine aminotransferase 2
LOC_Os12g40570.1	CNMS7	(CGG)7	CACATAACTCAACTCAAAGCAG	TATTTAATGGTATCTCACGCTG	55.32	54.767	340	12	25070549	ankyrin-1
LOC_Os10g43040		(CGG)8	GAGGAAGAAGAAGATGATGAAG	CATTGTAGGTTGTTCCCAGT	54.844	54.987	397	10	22856250	ankyrin-1
LOC_Os07g31960.1	CNMS8	(AT)10	CAACCAACCTTACTACCGAG	GTCACGACGAAGAAGCAGAG	54.927	58.752	397	7	19008857	anthocyanidin 3-O-glucosyltransferase
LOC_Os01g53390		(TA)11	ATCAAATCCCAAATTAAGAATG	CCTATAATTCACCAACTCCACT	54.981	54.98	317	1	31002221	anthocyanidin 5,3-O-glucosyltransferase
LOC_Os03g04169.1	CNMS9	(GA)16	TCTTCTCTCTCTCTCTCTCCTG	ATGGAACCACCACTCGAGGTC	54.763	63.586	328	3	1888312	ATP synthase
LOC_Os03g17070.1		(GA)20	TGAGAACATAATTTGCATCTTG	GAAGGGATAAGGTCAGGTGG	55.577	58.446	386	3	9472369	ATP synthase
LOC_Os08g33540.1		(GA)21	TCTCTCTCTCTCTCTCTCTCCA	TATAGACCTCGGATTCGACC	55.178	56.688	249	8	20815137	ATP synthase
LOC_Os12g12850	CNMS10	(GA)20	ATACATCGAGATATGCCCTAAC	GGTTAGCAAGACTGGAGAGAC	55.017	55.696	327	12	7100543	ATP-dependent RNA helicase-like protein
LOC_Os01g36860		(GA)11	GTATCGTATTCGTACCCAAAGT	CTCCTCTGCGAGTGCGCTTCT	55.02	66.665	175	1	20850076	ATP-dependent RNA helicase-like protein
LOC_Os05g47550.1	CNMS11	(GA)17	ATTAATGCCCTGCAGCTACC	GTTCTGCTTGAGGAGGTAGAG	59.209	55.867	362	5	27160178	clathrin assembly protein
LOC_Os03g16800.1		(GA)13	CACCAATTGTACACAGACAAAT	CAAATCAGGATCGAGAACAG	55.113	55.817	387	3	9295584	clathrin assembly protein
LOC_Os06g22020.1	CNMS12	(AT)10	TTGTTTGATTCTTGCTCATTT	CTACGCCATGCTGTGCTGGT	55.116	64.652	209	6	12749830	cytochrome P450
LOC_Os06g02019.1		(AT)12	ACTCCTGTCTGTCTTGCACT	CAAAGAAGGAGATGCTCTAATC	54.879	55.055	275	6	578736	cytochrome P450
LOC_Os08g33300.1	CNMS13	(AG)13	TCGAGAAATTTCACTCGTAATA	CTACCCTACTGTAGCATTAGCC	54.46	55.095	218	8	20631972	cytochrome P450
LOC_Os04g48200.1		(GA)10	TCTACCAAATGCCAAATATACA	GAAACACTGGCTTCAATTCTAT	55.005	55.241	253	4	28489599	cytochrome P450
LOC_Os01g34480.1	CNMS14	(GGC)8	CCTCTCTCTCTCGCCGAAGT	AGGAGGGTTTAGTTGCAGTC	61.2	55.972	129	1	19336555	dihydroflavonol-4-reductase
LOC_Os01g34480		(GGC)7	GAGGAGGTACTCCTAATTCCTT	GCTGCTCTCCGAAATCTCTC	54.873	59.268	318	1	19335728	dihydroflavonol-4-reductase
LOC_Os08g30884.1	CNMS15	(CGC)9	TGGAGAGAGAGAGAGAGAGAGA	AGTAGGGTTAGGGTTTGATTG	55.178	54.97	105	8	18932950	elongation factor
LOC_Os03g63410.1		(CGC)7	CATATCATGTTTGTTCGTTTGT	GAAGTCTGAAGAAGAAGTGGAG	55.207	54.988	354	3	35769135	elongation factor
LOC_Os11g37520	CNMS16	(TC)14	AATTCAAATAAGACGGACGAT	AAGAGAGAGAGACAGGACGAT	55.426	54.723	335	11	21648951	ethylene-overproduction protein
LOC_Os11g37520		(CT)13	TTCTCCTCTCTCTCCTCCTC	GAGCGATTAGGGTTTAGGTAG	55.19	54.977	291	11	21648951	ethylene-overproduction protein
LOC_Os06g48750.1	CNMS17	(CCG)7	TAATTAATGGCCTTGTTATTGG	CTCCTCCTCCTCCTCCTCCT	55.997	61.243	372	6	29506252	eukaryotic transcription initiation factor
LOC_Os07g03230.1		(CCG)8	ACAATAGGGTATCATCATCACA	CTCCTCTCCCTTCCCTACTC	54.463	56.971	127	7	1272854	eukaryotic transcription initiation factor
LOC_Os03g18510.1	CNMS18	(CGC)8	CGTAAATACCTCGGAACCAC	GACACTGAGAAAGAGAGAGAGC	57.096	55.121	299	3	10351034	eukaryotic translation initiation factor
LOC_Os03g21550.1		(CGC)7	AGATCTCGAATTCTCTCGTCT	AACGCAAGCCTAGATCTCTC	54.831	56.375	161	3	12294537	eukaryotic translation initiation factor
LOC_Os10g41960.1		(CGC)10	AGAGACACACAAACACCTACAA	GGAAGAAGATTCTTGCGAGC	54.883	59.154	203	10	22237940	eukaryotic translation initiation factor
LOC_Os02g28600.1	CNMS19	(AT)13	AAACTGGCTGTTGAGAGTATTT	CGTGTAGACAGTTAACCATGAA	54.927	55.446	336	2	16917443	F-box domain containing protein
LOC_Os02g41930.1		(AT)14	CTATGGCTTATTCGGTATGATT	AAACAAGTTCAAATTCAGTTCA	55.19	54.226	223	2	25189256	F-box domain containing protein
LOC_Os04g35970.1	CNMS20	(CT)13	CTGCATGATTTCTTACATGAAC	TTTATTGGCCTCTAGTGAGTCT	55.002	55.013	281	4	21747176	F-box domain containing protein
LOC_Os10g10420		(CT)14	TTCTCCTCTCTCTCCTCCTC	GAGCGATTAGGGTTTAGGTAG	55.19	54.977	291	10	5489226	F-box domain containing protein
LOC_Os10g05240	CNMS21	(CGC)8	AGTATACTACCACACTGGCTGG	TAATTAAGTGCTGGAACAGTTG	55.975	54.869	390	10	2570539	F-box domain containing protein
LOC_Os10g17940		(CGC)7	TGTAGCAATACACACATTACCC	TGAGACTTGAGAGTGAGTGAGA	55.241	55.214	384	10	8746152	F-box domain containing protein
LOC_Os12g13120	CNMS22	(CT)12	CCTGAAGTTAAGTATTCACACG	AGAGGAGAGAGTGGAAGAGG	54.312	55.141	325	12	7290418	histidine triad family protein
LOC_Os05g38740.1		(CT)11	ATCCTCTCTTCTTCTTCTTCCT	TTCTTCTTCTTCATCTCGTCTT	54.698	55.084	231	5	22654028	histidine triad family protein
LOC_Os02g32370.1	CNMS23	(CCG)8	TAATAGGTCCTGCACAAATACA	ATGGTGGGAAGGAGAGGGAG	55.065	62.693	275	2	19116035	inositol-3-phosphate synthase
LOC_Os03g09250.1		(CCG)9	CCTCTCTCCTCTCTTGGCAC	CTATGGGCATCAAACGATAC	59.127	55.625	173	3	4808864	inositol-3-phosphate synthase
LOC_Os07g03920.1	CNMS24	(AG)16	ATACACACGTTAGCTTTAGGGT	ACTACCTTCCACTCTTCCTACA	54.863	54.761	149	7	1642430	lectin-like receptor kinase 7
LOC_Os07g38800.1		(AG)10	TATGACATCCCTCAACTTACAA	AAGCTATTGATAAACCATGAGG	54.854	55.22	323	7	23280259	lectin-like receptor kinase 7
LOC_Os05g23250.1	CNMS25	(AT)13	GGCGGATTCATATCAGTGTA	GAAATCAGGCGTCACTTAAC	56.052	54.946	359	5	13200148	Leucine Rich Repeat family protein
LOC_Os04g32940.1		(AT)11	GAACAATTTCTTTCCAAGCTAC	ATGTGTACCTGTCATCTGTGAT	54.987	54.382	119	4	19716651	Leucine Rich Repeat family protein
LOC_Os03g26800.1	CNMS26	(TA)23	AGAGGAAGAGTTATGACAGGTG	TATATAAACCGGACGAATTACC	55.149	55.061	179	3	15278998	lipid binding protein
LOC_Os07g07930.1		(TA)45	TCCGATTCTATATAATTGACGTT	TGAAGGAGTTGTTATTTGTTCA	54.816	55.06	400	7	3978154	lipid binding protein
LOC_Os05g34940.2	CNMS27	(GA)15	ATCATACCAGTGGCCTCTTA	GAGGTGTTCGGCGATATG	54.742	57.543	266	5	20675422	MADS-box transcription factor
LOC_Os06g06750.1		(GA)45	ATAGAGGAGTTGGATACAAACG	ATCACTGCTAAGTTCATGAGAA	55.133	54.295	377	6	3169196	MADS-box transcription factor
LOC_Os09g32948.1	CNMS28	(GGA)7	GATGGAGGGAGTTTATAGACAA	GAGAGGGCTAAGGAACGCAT	55.022	60.733	394	9	19652979	MADS-box transcription factor
LOC_Os06g22760.1		(GGA)10	CATTCTAAGGTCCTATCGTTTC	TCGAAGTTTATTTACCGTCTTT	54.805	55.047	163	6	13242982	MADS-box transcription factor
LOC_Os02g03860.1	CNMS29	(AT)19	TCTCTCTCTCTCTCTTGATGCT	GCTAGTAGAATTAGTTGCACCC	55.216	55.052	320	2	1636880	mitochondrial ATP synthase
LOC_Os02g03860.1		(AT)10	CAGCACATAAACCTTATCAATG	TTAAGAATATTAAGGCCATCGT	55.065	54.949	231	2	1636880	mitochondrial ATP synthase
LOC_Os11g03710.1	CNMS30	(AGA)7	AGTCGTCCATGACGGCTCCAC	TTCCTCTCCTTCCTATTTGTTA	67.028	54.934	201	11	1443651	mitochondrial import inner membrane translocase
LOC_Os05g02050.1		(AGA)8	CGGTATTTGAATGGTTGAAT	CGTCGCGATAATATAGAGGA	55.023	55.624	348	5	578770	mitochondrial import inner membrane translocase
LOC_Os03g11240.1	CNMS31	(CCG)8	AAGTTTACATACCCGATTCAAA	AAACTTTGGATCTATAAACGATG	55.523	54.492	134	3	5768919	nucleic acid binding protein
LOC_Os04g01480.1		(CCG)7	GTTTACGATCCAATTCATGTC	GAATATTGAGAAACTGGCTGG	54.567	56.461	385	4	311820	nucleic acid binding protein
LOC_Os07g02060.1	CNMS32	(CT)17	GTCTCGCTCTCATCTCCTCC	ATCTCATCTCACACTCACCAG	59.082	55.097	107	7	632547	OsWRKY29 - Superfamily of rice TFs having WRKY and zinc finger domains
LOC_Os04g46060.1		(CT)12	AGAGCAAGAATAGAATAGCCAG	ATTAAACAAAGCAACAACTCG	54.87	54.846	179	4	27071848	OsWRKY29 - Superfamily of rice TFs having WRKY and zinc finger domains
LOC_Os03g32620.1	CNMS33	(CGC)9	CCAGAGAGAGAGAGAGAGAGAG	TTAGAAGGCATTATCAAGATCC	54.326	55.263	107	3	18637597	pentatricopeptide repeat protein PPR986-12
LOC_Os03g56400.1		(CGC)8	AATTCGAAACGAAATTGTAGAT	AGATATAAAGCGTAGCAACCAG	54.816	55.615	300	3	32092909	pentatricopeptide repeat protein PPR986-12
LOC_Os07g14100.1	CNMS34	(CT)12	GAAAGTTGACTATCGGTTCAGT	TCTTAGGAACACTATGAGGCTT	55.152	55.013	399	7	8044430	pentatricopeptide repeat protein PPR986-12
LOC_Os11g17530		(CT)11	TTCATGAGAATAACGATGAAGA	AGAGGAGAAGCTTAGGTTAAGG	55.058	55.396	341	11	9745328	pentatricopeptide repeat protein PPR986-12
LOC_Os05g34010.1	CNMS35	(AG)12	AGCTGCACTTGTACGACCAAA	CTACACTACTACAAGGGAGGGA	60.872	55.208	241	5	20008333	peptide transporter PTR2
LOC_Os12g44090.1		(AG)15	CCTCCTCACTGCGTTATTTA	TGTTGAAACTCCAAAGACACT	55.586	54.916	383	12	27310476	peptide transporter PTR2
LOC_Os07g01410.1	CNMS36	(TAA)21	ATGACATTAGTAGCCATTTAATA	TAACCGTAATATTGAAACTCTG	50.64	51.702	400	7	257515	peroxidase 1 precursor
LOC_Os03g25360.1		(TAA)12	GCTCTGACTTCTTCTTCACTCT	GTTGCGAAGTGGCAGTATAG	54.72	56.107	139	3	14473370	peroxidase 66 precursor
LOC_Os01g52110.1	CNMS37	(CT)11	CTGCTCCATCTTAACAGCTACT	AATTATACCACTTCACCAGGTC	55.656	54.814	167	1	30297613	RING finger and CHY zinc finger domain-containing protein
LOC_Os08g06090.1		(CT)12	CTCCTCCACCTGTCTCGCCT	CTTAGCAGTACAAACTGTGCAT	64.19	54.95	394	8	3321213	RING finger and CHY zinc finger domain-containing protein
LOC_Os08g12750.1	CNMS38	(CT)11	CTCCCTCCCTCCCTCCCATC	AATAACACAACAAATCAAGCAA	66.565	55.099	337	8	7547492	serine/threonine protein kinase
LOC_Os03g17550.1		(CT)23	AATCGCGCGGATCAACAGACT	GTCGAGGTGAGGCAGAGGGAC	66.384	65.819	156	3	9734735	serine/threonine-protein kinase
LOC_Os08g10070.1	CNMS39	(CCT)7	GTAGCCAATCTTGTTCTTCTTC	CTAAGCTAGTAAGGTGATTGGG	54.968	55.074	331	8	5834034	serine/threonine-protein phosphatase
LOC_Os12g42300		(TCT)8	AGTAGGCGGAGCTAAGAGAT	CTCCCACTAGGGTTTCCAAC	55.072	58.498	102	12	26273414	serine/threonine-protein phosphatase
LOC_Os11g02650	CNMS40	(CCG)7	TCTATCTCTCTCATCCAAGTCC	TGATACACACAGTGAACTGAAA	55.112	54.229	354	11	851267	transferase, transferring glycosyl groups
LOC_Os11g36450.1		(CCG)9	CGAGAGAGAGAGAGAGAGAAGA	GATCGATAGAGGATTGGGTG	54.931	56.981	115	11	20991948	transferase, transferring glycosyl groups
LOC_Os08g31980.1	CNMS41	(CT)15	CTAATCAATCTCTCGCGTTC	AGTGACAAACCAATCGTTTAAG	55.205	56.052	254	8	19703160	trehalose 6-phosphate synthase
LOC_Os09g20990.1		(CT)11	AGCAGACAGACGCCCACAAC	AGATTTCAGGAAGCAGCAGT	63.807	56.728	176	9	12649026	trehalose 6-phosphate synthase
LOC_Os04g32660.1	CNMS42	(TC)10	CTTTCTCTCCTCCCTCTAATCT	GAAGAGGAGAGGATTTATGACA	55.134	55.128	280	4	9497896	ubiquinol-cytochrome c reductase
LOC_Os02g08370.1		(TC)13	ACCAGTCTAAGCTTGTGATCTT	GGTATAAGAAAGGAAGAGAGGG	54.906	55.407	369	2	4458329	ubiquinol-cytochrome c reductase
LOC_Os02g40810.1		(TC)10	AAAGGATTTGGAGTAGAGAAGA	ATCTGATAATCCAATCAAGAGG	54.106	54.943	205	2	24727244	ubiquinol-cytochrome c reductase
LOC_Os02g21260.1	CNMS43	(AT)43	GCTATGGTGATGTGCATTTAC	ATCTAATGGATCAGAAATCGAC	55.704	54.931	362	2	12619081	ubiquitin-protein ligase
LOC_Os08g37350.1		(AT)45	GACAAATCCGAACTTCTTCTAA	TTTCGTACCTAACTTTGGAATC	55.371	55.262	343	8	23468760	ubiquitin-protein ligase
LOC_Os11g09310.1	CNMS44	(CT)12	ACATCGATTTCCTCATCAAG	TTCCACCTTCAACAAGCTAC	55.118	55.454	129	11	4988706	zinc finger, C2H2 type family protein
LOC_Os09g27650.1		(CT)11	GTCTTCACTCCTCCCAGTCT	AGGTAGGAATCAATCAGTCAAC	55.789	54.914	367	9	16821231	zinc finger, C2H2 type family protein
LOC_Os03g06940.1	CNMS45	(GA)19	GTGATAATAGAACGACACCGA	CTCTGAATGTCCCAGAAGAC	55.263	54.696	303	3	3510415	beta-galactosidase
LOC_Os03g15020.2		(GA)13	AGCAACTCTGTTCTTCTTCCT	GAAGTCGTACTGTCTGTCCC	54.999	54.635	387	3	8180864	beta-galactosidase
