# Supplementary material for: Genic non-coding microsatellites in the rice genome: characterization, marker design and use in assessing genetic and evolutionary relationships among domesticated groups
Source: BMC Genomics. 2009 Mar 31;10:140. doi: 10.1186/1471-2164-10-140 (PMC2680414; doi:10.1186/1471-2164-10-140)
Supplement: Additional file 14 — CNMS conserved in both orthologous and paralogous rice genes. [file 1471-2164-10-140-S14.xls]

## Sheet: Orthologous CNMS_Cereals
Excel sheet S1: Orthologous CNMS containing promoter sequences identified between rice and four other cereal species
Orthologous rice gene locus IDs	Orthologous maize gene locus IDs	Marker IDs	CNMS repeat-motifs	Forward primers (5'-3')	Reverse primers (5'-3')	Left TM	Right TM	Product Size	Putative functions
LOC_Os01g15540	gi|1864000|dbj|AB001387.1| Zea mays gene for Fd III,	CNMS1	(TC)8	CTCATATGTTAATTAGTGACCACC	AAATTTCTTTCTTTCAAATTGCT	54.663	55.728	165	Ferrodoxin III
LOC_Os01g52250	gi|3341977|gb|AF044603.1|AF044603 Zea mays cytokinin	CNMS2	(CT)6	TTGGTGTTAGTGTTCCTACTATTT	TGGGATTAAACTGTACTAAAGGAT	54.143	55.398	386	Cytokinin oxidase (ckx1)
LOC_Os01g24820	gi|4321977|gb|AF068119.1|AF068119 Zea mays beta-amylase	CNMS3	(TA)26	ATATCAAACGATCCATCTTGAA	GGAAGAAGGACGGGAGGACGTA	56.232	65.848	320	Beta-amylase(Amy2)
LOC_Os01g06800	gi|5020384|gb|AF153448.1|AF153448 Zea mays nitrate	CNMS4	(CT)9	TAAGTCAATAATTCATTCTTTCCA	CTCACCTTTGCTAGAGACAGAT	54.991	55.467	336	Nitrite reductase1
LOC_Os01g73670	gi|25056006|gb|AF159297.2| Zea mays pollen extensin-like	CNMS5	(CCA)5	GAATATAGCATCAGTGGCATTC	ACAAAGATTTATTCGTTATTCACA	56.405	54.942	184	Extensin (Pex2)
LOC_Os01g41270	gi|11526772|gb|AF210616.1|AF210616 Zea mays P2 protein	CNMS6	(TC)6	ATCTGGCCCATAATGTGGTA	CATTCTGTCTTGCTAAGTTGAA	57.763	54.971	267	P2 protein
LOC_Os01g46169	gi|11177539|gb|AF298118.1|AF298118 Zea mays putative	CNMS7	(AG)7	TGAAGTTTCTATGAGGTTGAGTAA	TATATTGAAGGGATGATATTTGAA	55.106	54.756	188	Transcription
LOC_Os01g64660	gi|11229031|gb|AF315587.1|AF315587 Zea mays truncated PL	CNMS8	(AG)11	ACTCTTATATAGCTGAGGCGAG	CTACCCTATCCCTACCACCC	54.903	57.348	278	Truncated PL protein (Pl)
LOC_Os01g35200	gi|14582767|gb|AF334960.1|AF334960 Zea mays leaf	CNMS9	(AAT)16	TGAAGTTTCTATGAGGTTGAGTAA	CTTTGGTCTCTCCTACTTTGTATT	54.618	55.212	109	ADP-glucose phosphorylase
LOC_Os01g34310	gi|13540339|gb|AF348319.1|AF348319 Zea mays TERMINAL	CNMS10	(CA)6	TGATACTCCCTATGTCTCATAGAA	TATCTGTATCTCCTTGAATGAATG	54.837	55.22	396	Terminal EAR1(te1) gene
LOC_Os01g39960	gi|14326324|gb|AF377732.1| Zea mays isolate B73 teosinte	CNMS11	(CT)16	TTAGTATTAATGCTTCATGTGGAT	CTACCAGCATTCTCAATCTAATAA	54.9	54.8	281	Teosinte brached protein (tb1)
LOC_Os01g72730	gi|14483594|gb|AR141098.1|AR141098 Sequence 1 from	CNMS12	(AT)8	CAGTAACCACGAGATATATACGG	GAGGCACTAGACATTCTCTACTCT	55.29	54.949	306	Expressed protein
LOC_Os01g57780	gi|10043070|emb|AX018975.1| Sequence 1 from Patent	CNMS13	(TA)8	AAGACAATGAAATGATGGATTAG	TCACTTTCACATTAAGTAGGGTAA	55.05	55.008	173	Expressed protein
LOC_Os01g33020	gi|11876236|emb|AX046673.1| Sequence 19 from Patent	CNMS14	(TA)6	TTGCTTCCTCTACCTAGCTCT	TATTACTCGGCTACGTACAACA	55.296	55.328	262	Expressed protein
LOC_Os01g65140	gi|13275414|emb|AX085359.1| Sequence 12 from Patent	CNMS15	(GC)7	TTGCTTCCTCTACCTAGCTCT	TATTACTCGGCTACGTACAACA	55.296	55.328	262	Expressed protein
LOC_Os01g39110	gi|13444054|emb|AX090093.1| Sequence 38 from Patent	CNMS16	(TA)6	TTTCGTATTTATTATCTCGATCTG	AATTACTCCCTTATCTCCACATAG	54.75	54.975	301	Expressed protein
LOC_Os01g02170	gi|13444058|emb|AX090097.1| Sequence 42 from Patent	CNMS17	(GC)6	ATTGGGCATATCTATAGCACTT	TGAAATTTAAACAATTTGGACA	54.804	55.017	156	Expressed protein
LOC_Os01g64550	gi|14533307|emb|AX151105.1| Sequence 1 from Patent	CNMS18	(TCC)6	CAGTAGTCATCACTGGTAGTCG	GAAACAATTATCGAGAGGAAGT	55.014	54.367	353	Expressed protein
LOC_Os01g33490	gi|14289166|dbj|D63956.1| Zea mays gmlip15 gene,	CNMS19	(ATA)6	AACAAATCTGTTCTAATCTCGG	ACTTTATGGGAGGAAGGATAAA	55.252	56.031	384	Gmlip15 gene
LOC_Os01g68750	gi|309569|gb|L19495.1| Zea mays transcriptional	CNMS20	(GA)6	GTATGAACATACCTTGGAGATGTA	GATGGTGTAGGAGTAACTCTGTAA	55.02	54.446	285	Transcriptional activator gene
LOC_Os01g73300	gi|463151|gb|L29505.1|MZEHSZEIN Zea mays high sulfur	CNMS21	(AT)7	CCTACAGGAGGCCTACAGCG	GATCCTTCCCTAGAGGTTGT	62.221	54.783	192	Zein
LOC_Os01g62670	gi|1100216|gb|L32898.1|MZESUS1B Zea mays sucrose	CNMS22	(AT)23	CGTAGGTCCGTATATTTACTCC	CATTCATGGATTCAGAGAAA	54.745	53.548	361	Sucrose synthase (SUS1)
LOC_Os01g26880	gi|533251|gb|L33244.1|MZESUS1C Zea mays (clone pSM8)	CNMS23	(AT)23	ACGTCGCGTCGCCAGTAGACTC	AAAGAACGAGTCGAAGACTACC	68.207	56.8	214	Sucrose synthase2
LOC_Os01g02940	gi|253496|gb|S42508.1| Zea mays	CNMS24	(CTA)5	TGAAGTTTCTATGAGGTTGAGTAA	TAAACGGTGCATAGAGTACTTAAC	54.907	54.825	305	ribulose-1,5-biphosphate carboxylase
LOC_Os01g32350	gi|687244|gb|U13701.1|ZMU13701 Zea mays oil body protein	CNMS25	(GC)9	ACTAGTCTGCTACTGTGGGAAG	ACGAGCAGCCTTTGTAATCT	55.421	56.724	377	Oleosin (ole16) gene
LOC_Os01g53740	gi|687246|gb|U13702.1|ZMU13702 Zea mays oil body protein	CNMS26	(CT)6	AGAGTAGAGAATGTCTAGTGCCTC	GTACCAACGACAATATATGCTAAG	62.276	55.078	151	Oleosin (ole16) gene
LOC_Os01g31480	gi|1098664|gb|U32636.1|ZMU32636 Zea mays phytoene	CNMS27	(AT)7	CTCTTTCTCTCTCTCTCTCCCT	TATTTGAAATTCACTTAAGAAGGA	55.308	54.403	176	Phytoene synthase (Y1) gene
LOC_Os01g65330	gi|22487|emb|X02382.1| Maize gene for sucrose synthase	CNMS28	(GGGTG)5	CACTTTCTCTCTCTCTCTCTCTCT	ACTCATATTCTCATCTTTGCATTA	54.746	54.994	171	Sucrose synthase (SUS1)
LOC_Os01g54784	gi|22409|emb|X63869.1| Z.mays pepcZm2A gene for	CNMS29	(CTC)5	GAGAGAAAGAAGAGGAAGATCC	GACCCATATGTCAGTTACACAA	55.473	55.03	315	Phosphoenolpyruvate carboxylase
LOC_Os01g39970	gi|1850902|emb|Y11368.1| Z.mays cyp71c4 gene	CNMS30	(CGT)5	TACCGATCACCATACTCAACTA	TGATCATATCCCTTGCTAGAGT	54.889	55.597	278	Cyp71c4 gene
LOC_Os01g59009	gi|13619501|emb|AX100487.1| Sequence 1 from Patent	CNMS31	(GAA)5	TATCTGAACAAATTCTGAAGCC	GCTATATAATAAGGCGGAGGTA	56.181	54.708	384	Expressed protein
LOC_Os01g01550	gi|22302|emb|X15596.1| Maize Gpc1 gene for	CNMS32	(TC)7	AGGTAGTAGGTAGGAGCAGGAG	CAAGTGTATCGGAGTAGTAGCAG	53.926	54.916	307	Glyceral dehyde-3-phosphate dehydrogenase (GADPH)
LOC_Os01g32849	gi|16305344|gb|AF415063.1| Zea mays cultivar CML61	CNMS33	(CT)12	ATTCATACCGTACCATATCAGAC	CCAACTACATTTATCCTTAACCTT	54.803	55.061	342	Tb1 gene
LOC_Os01g19000	gi|22516|emb|X53514.1| Maize Zc2 gene for zein Zc2 (28	CNMS34	(AT)21	GTACATGCAGATAACAGATGGTT	TAAGTAAACAAATACAAGCCAAAG	55.866	54.963	112	Zein Zc2 gene
LOC_Os01g01350	gi|20268661|gb|AY061804.1| Zea mays Mo17 calpain-like	CNMS35	(GCC)5	CAGACCAAGCCTCTGTCTAC	ATCCGGATCCTCAGAAACAC	55.003	58.943	168	Calpain (dek1) protein
LOC_Os01g01110	gi|38304869|gb|AF370006.2| Zea mays pyruvate	CNMS36	(AT)9	ATTAACATGATTTGTTCATTCG	CATACAGTGGATCATACAGGAA	54.411	55.123	271	Pyruvate decarboxylase (pdc3)
LOC_Os01g47050	gi|18481438|gb|AF380388.1| Zea mays haplotype R-St	CNMS37	(CT)13	CACCACACATGTACCAGACTAT	ACCTACATCGATCACTACACCT	54.965	55.298	321	Helix-loop-helix transcription factor R1 gene
LOC_Os01g53010	gi|18157219|emb|AJ420859.1| Zea mays tua5 gene for alpha	CNMS38	(GA)6	AACAAATTCTGAAGCCTGATTA	TATATAATAAGGCGGAGGTACG	55.786	55.381	376	Alpha-tubulin
LOC_Os01g55620	gi|18157217|emb|AJ420858.1| Zea mays partial tua6 gene	CNMS39	(ATT)5	CTGCTATTGTACCTGCTCTAATAA	CACCAACTAGTGTAGTAGGATAGG	55.044	54.149	152	Alpha-tubulin
LOC_Os01g02220	gi|4105122|gb|AF043346.1|AF043346 Zea mays cell wall	CNMS40	(CT)26	GTCTAGATGTAGCATACGCAGTAG	AATGAGTAGGAGGAATTTATCATC	55.335	54.861	395	Cell wall invertase (incw3) gene
LOC_Os01g29660	gi|13606087|gb|AF090447.2| Zea mays 22 kDa alpha zein	CNMS41	(AT)23	ACGAATTAAGGAGATTACTGGA	AGGGATTTGAAATGTGGAGT	54.805	55.991	307	Zein gene
LOC_Os01g36890	gi|22138|emb|X63553.1| Z.mays gene for acetohydroxyacid	CNMS42	(GCC)8	CTGTATTTAGCCTAGGGCAGTA	AGAGAGAGAGAGAGAGAGAGGG	55.624	55.298	349	Acetohydroxyacid synthase (AHAS108)
LOC_Os01g06800	gi|5020384|gb|AF153448.1|AF153448 Zea mays nitrate	CNMS43	(CT)26	CTAAGGTTAGAGTTAGCCAAGAAC	TGTTCATACAGAGGAGAGAGATAA	55.145	55.013	284	Nitrate reductase (NR1) gene
Orthologous rice gene locus IDs	Orthologous Sorghum gene locus IDs	Marker IDs	CNMS repeat-motifs	Forward primers (5'-3')	Reverse primers (5'-3')	Left TM	Right TM	Product Size	Putative functions
LOC_Os01g39820	gi|12744472|gb|AF317201.1| Sorghum bicolor vp1 gene,	CNMS44	(CT)14	CCTCCCTTATTAAGCTACTAGATG	CAGGCCAAGAACCACAAGAACA	55.061	64.609	160	Sorghum bicolor vp1 gene
LOC_Os01g12060	gi|18483227|gb|AF466201.1| Sorghum bicolor clone	CNMS45	(TA)19	CATTTCTTTCTTTAATTGCCAG	GTGTAGATTGGGAAATTTCAGT	55.932	54.935	287	cytochrome P450-like protein
LOC_Os01g16100	gi|4680196|gb|AF114171.1| Sorghum bicolor BAC clone	CNMS46	(GAG)6	TTAGCTTTATCTCGCTTGATCG	AGAGATACTTCCCTCATTACCTC	58.808	54.884	242	Expressed protein
LOC_Os01g72120	gi|22610|emb|X63756.1| S.vulgare PEPC gene	CNMS47	(TGT)5	GTGACTACTACGCTTCAATCAA	GTGGATTCTGGTGTCAAGATA	54.833	55.045	327	S.vulgare PEPC gene
LOC_Os01g47830	gi|22614|emb|X65137.1| S.vulgare pepC gene for PEP	CNMS48	(TA)7	AAACTACGTGATCTTCAGGATG	GTTGGTAGAAGTGTACATCACG	55.993	54.857	322	S.vulgare pepC gene for PEP carboxylase
LOC_Os01g43270	gi|22592|emb|X59925.1| S.vulgare PEPC gene for	CNMS49	(CCG)5	TCCACTTTACCTCATTCCTAAC	ACTCTCTGCGAGTGCCGCTT	55.1	64.94	109	S.vulgare PEPC gene for phosphoenolpyruvate carboxylase
LOC_Os01g35960	gi|21626|emb|X56010.1| Sorghum vulgare	CNMS50	(TTC)6	GTTAGATTTGCTTGGTTTGTGT	CACTCCTGTACAATTGGAAACC	56.044	58.486	125	Sorghum vulgare hydroxyproline-rich glycoprotein gene
LOC_Os01g42160	gi|311332|emb|X71668.1| S.vulgare ltp2 gene	CNMS51	(CTGCCC)5	TTTGGTGTGTATACGAGTAAATTC	ACATCAAACAATTTATATTTCCTT	55.252	53.275	123	S.vulgare ltp2 gene
LOC_Os01g38440	gi|22123|emb|X04049.1| Maize alcohol dehydrogenase 1	CNMS52	(GGC)5	AGTCAGGACATACAAAGCAAAG	ATTGGATGGGAAGATAGATATG	56.217	54.765	188	Maize alcohol dehydrogenase 1 gene (Adh1-1S)
LOC_Os01g36420	gi|168654|gb|M81603.1|MZEWISHR2 Zea mays ADP glucose	CNMS53	(AT)12	GCGGCTACAATTATATTACAGAGT	ATACTCTAATTTAACCACTCAGGC	56.06	55.173	371	Expressed protein
LOC_Os01g48190	gi|32974738|dbj|AK064720.1| Oryza sativa (japonica	CNMS54	(GA)26	GTGTACGTCTTCGAGTTTGAG	TATTAATTATTCACTCCCTCGC	55.121	55.303	366	Zea mays ADP glucose pyrophosphorylase (shrunken-2) gene
LOC_Os01g09384	gi|32975361|dbj|AK065343.1| Oryza sativa (japonica	CNMS55	(TC)7	GTCACTGTTCCGCGCTGGATTTC	ACAGCAGCTAGAGCCACTAAAT	69.216	57.513	391	Expressed protein
LOC_Os01g22500	gi|32977802|dbj|AK067784.1| Oryza sativa (japonica	CNMS56	(AG)14	CATACATAGATCAGATGCCAAG	CAATCCATTCATCAACACTG	54.967	54.752	311	Expressed protein
LOC_Os01g24220	gi|6979318|gb|AF172282.1| Oryza sativa adh1-adh2 region	CNMS57	(CT)26	ATTTGATTGATTGTCCTTTCTC	GAAACCAATCAACCTCTCTCTA	54.977	55.207	395	Expressed protein
LOC_Os01g44220	gi|6650524|gb|AF101045.1| Oryza sativa (japonica	CNMS58	(CTC)5	GAGGAGGTACTCCTAATTCCTT	GCTGCTCTCCGAAATCTCTC	54.873	59.268	318	Expressed protein
Orthologous rice gene locus IDs	Orthologous wheat gene locus IDs	Marker IDs	CNMS repeat-motifs	Forward primers (5'-3')	Reverse primers (5'-3')	Left TM	Right TM	Product Size	Putative functions
LOC_Os01g70140	gi|4586235|emb|AJ237897.1| Triticum aestivum sbe1 gene,	CNMS59	(TC)14	CCTCTCTCTCTCGCCGAAGT	AGGAGGGTTTAGTTGCAGTC	61.2	55.972	129	Sbe1 gene
LOC_Os01g69940	gi|240051|gb|S69616.1| Ant18=dihydroflavonol-4-reductase	CNMS60	(ATG)5	GATTTATTCTTATTGACGGTTTCT	ATGTTTAATCAACAAGACATCAAC	54.896	54.962	276	Dihydroflavonol-4-reductase
LOC_Os01g23550	gi|15088543|gb|AF326781.1| Triticum monococcum actin	CNMS61	(GAGC)5	ATGGAATAAACCCTACAACAAG	TAAACGAATGATACAGTTACGC	54.999	54.834	244	Actin
LOC_Os01g23900	gi|21789|emb|X56004.1| Wheat gstA2 gene for	CNMS62	(CA)6	GTCTAATCCACTCCGCTAATC	ACCTCCGATTACCACCAACAG	55.575	61.165	183	Glutathione-S-transferase
LOC_Os01g04190	gi|21628919|gb|AY050175.1| Triticum aestivum	CNMS63	(GAA)7	TTTCTCATTCATCTCTCTAGATCC	CGTAGCTTATTAATTTGCTTAGGA	55.919	56.416	231	Wheat granule bound starch synthase (waxy gene)
LOC_Os01g21240	gi|9957229|gb|AF177218.1|AF177218 Triticum aestivum	CNMS64	(CT)6	GTAACTACTCTCCTCTCCTCCTC	TCCTATTAGCATAACATAATCTGG	54.669	54.641	343	Grain softness protein (Gsp-1)
LOC_Os01g62660	gi|4098328|gb|U76895.1|TAU76895 Triticum aestivum	CNMS65	(ACC)5	CTGGACGAATGAGATAGACC	GCCCGTGACTCTGTCTTGTT	54.674	60.307	101	beta-tubulin_4_(Tubb4)
LOC_Os01g12790	gi|44894809|gb|AY543543.1| Triticum aestivum expansin	CNMS66	(AGC)6	ATTCCTGGCTTCCTTCCGATCT	AAACAAGGGTTTATGGCTATGG	64.534	59.29	158	expansin_EXPB9
LOC_Os01g47530	gi|4741843|gb|AF112964.1|AF112964 Triticum aestivum	CNMS67	(AGCG)5	GTATCGTATTCGTACCCAAAGT	CTCCTCTGCGAGTGCGCTTCT	55.02	66.665	175	small_GTP-binding_protein_(Sgp)
LOC_Os01g63710	gi|3688590|dbj|AB007505.1| Triticum aestivum TaMADS#12	CNMS68	(AGG)5	AATACTCATGTTGATCTTGATCTG	AGCCCTTTCAACCTAGTACTATAA	55.122	54.984	324	MADS_box_transcription_factor
LOC_Os01g69250	gi|21628917|gb|AY050174.1| Triticum aestivum	CNMS69	(AT)6	ATCATCAAGCTAAGTCACAAGATA	GCTCTAACTCCAATAGAAGAAGAA	55.052	55.532	382	granule-bound_starch_synthase_(waxy)_mRNA
LOC_Os01g32090	gi|7381270|gb|AF139816.1|AF139816 Triticum aestivum	CNMS70	(CA)6	ATAAGGATCGGTCTTATAGGC	CGTGGAGATTATCTGTTTGTTA	54.298	54.632	396	plasma_membrane_intrinsic_protein_3_(PIP3)
LOC_Os01g18020	gi|32401359|gb|AF542184.1| Triticum aestivum EREBP	CNMS71	(CA)8	CACCAACTAGTGTAGTAGGATAGG	TAAGTATGAATAATGAGAACCCTG	54.946	54.514	389	Triticum_aestivum_EREBP_transcription_factor
LOC_Os01g64490	gi|1857659|gb|U86030.1|TAU86030 Triticum aestivum	CNMS72	(CAA)5	ATGCTCTTCCAAACACCAAATC	AGAGACTCAAGAGTCACACAAGT	60.36	54.84	380	low-molecular-weight_glutenin_storage_protein
LOC_Os01g38120	gi|170729|gb|M11077.1|WHTGLIGBA Triticum aestivum	CNMS73	(CAA)6	GGGACACGTGTACATAACTCTT	CTAGATCCGGAAACAGCGATGC	55.78	65.276	241	gamma-gliadin_class_B-I
LOC_Os01g24470	gi|525290|emb|X74545.1| T.aestivum atp-2 mRNA for ATP	CNMS74	(CCG)6	CTGTAACGGTTTATGATTTATTTG	GACCAGTATTCATAATGCTACAAC	55	54.797	153	ATP_synthase_beta_subunit
LOC_Os01g12080	gi|514305|gb|U10187.1|TAU10187 Triticum aestivum	CNMS75	(CGG)5	AAGATAAAGATGATGACCATGAG	TCCTTCATATTGAAAGAGACAGTA	55.033	55.031	375	acetyl-CoA_carboxylase
LOC_Os01g09000	gi|452439|gb|M95747.1|WHTIF4F82B Wheat (clone p80k-34)	CNMS76	(CGG)6	CTCTCTCTCTCTCTCTCTCTCG	AAACTATCACGTTGCCAATAC	54.498	54.47	204	initiation_factor_isozyme
LOC_Os01g07120	gi|22003089|emb|AJ459253.1| Triticum aestivum mRNA for	CNMS77	(CT)9	TTAGCTTTATCTCGCTTGATCG	AGAGATACTTCCCTCATTACCTC	55.059	56.007	344	fatty_acyl_coA_reductase_(TAA1c_gene)
LOC_Os01g62020	gi|2222799|emb|Y14009.1| Triticum aestivum mRNA for	CNMS78	(CTC)6	CAACTCAAACACGGATGATGTA	AGTTTCAATTTAATTTGTTCCTTT	58.554	54.8	377	gibberellin_20-oxidase
LOC_Os01g69250	gi|21628917|gb|AY050174.1| Triticum aestivum	CNMS79	(GAA)9	CTCTCTCTCTCTCTCTCTCTCG	TCAAGCAAATTAGCATAATCAC	54.498	54.874	348	granule-bound_starch_synthase
LOC_Os01g64490	gi|1857659|gb|U86030.1|TAU86030 Triticum aestivum	CNMS80	(GCA)6	ATGTGTTAATGACATATAGATCCG	TAGAAATACGTAGCCAAAGATACA	54.994	55.262	393	low-molecular-weight_glutenin
LOC_Os01g52120	gi|170727|gb|K02069.1|WHTGLIB Wheat (T. aestivum)	CNMS81	(GCA)7(ACA)8	ACTCTCTGCATAAGGTTCAAAT	CTTCTCTTGAAGAAGACGAAAC	54.848	55.163	316	alpha-type_gliadin_gene
LOC_Os01g02280	gi|1616658|gb|U49387.1|TAU49387 Triticum aestivum	CNMS82	(GCC)5	GAGAGAGAAACTAAACCCAACC	AGACTCCAGCCGCTAGAAGAGT	56.154	61.058	156	adenylosuccinate_synthetase
LOC_Os01g72490	gi|33330167|gb|AF534907.1| Triticum aestivum	CNMS83	(GCG)5	AGTTGTACTTACATTTGCCTGATA	AACCTCAGAGATAGCAACTTTAAT	55.028	54.926	243	sucrose-phosphate_synthase
LOC_Os01g48910	gi|30698536|dbj|AB090158.2| Triticum aestivum TaGA1 mRNA	CNMS84	(GGAAA)7	TCAATCTGAAGAAGAAGAGGTT	ATAGAATGCTCAAGAACAGGAT	54.926	54.767	378	G_protein_alpha_subunit
LOC_Os01g50420	gi|974604|gb|U32310.1|TAU32310 Triticum aestivum	CNMS85	(GGC)6	ACAGGAACACAACCAATCAG	GATTCCCTGGCCTCTCCTCC	55.942	64.549	123	single-stranded_nucleic_acid_binding_protein_(whGRP-1)_gene,
LOC_Os01g32870	gi|1654098|emb|Y09013.1| T.aestivum mRNA for	CNMS86	(GTT)5	GGTATTAACCCGCTATAAACTG	GCTATTCCGAGAATAAACCATA	54.911	55.303	270	transcriptional_activator
Orthologous rice gene locus IDs	Orthologous barley gene locus IDs	Marker IDs	CNMS repeat-motifs	Forward primers (5'-3')	Reverse primers (5'-3')	Left TM	Right TM	Product Size	Putative functions
LOC_Os01g58550	gi|19126|emb|X07931.1| Barley DNA for waxy locus	CNMS87	(GA)6	ATGGAGCATGAGATTTGTCTAC	CTGCTCCTGCATCTCTCCTC	55.912	60.246	386	waxy locus encoding starch synthase
LOC_Os01g63810	gi|7188795|gb|AF234163.1|AF234163 Hordeum vulgare starch	CNMS88	(TCCG)5	CCTTGCTTATTCTAGGAGAGGG	ATATAGAGAAAGGTCGCTTGAT	58.562	54.121	400	Hordeum vulgare starch synthase I (SSI) gene
LOC_Os01g45190	gi|3851527|gb|AF064563.1|AF064563 Hordeum vulgare	CNMS89	(CG)6	CTGATGAGATTGTTGTGATGAT	GAACACACCCAGTAAGAAGAAT	55.057	54.995	164	Hordeum vulgare cultivar Bomi starch branching enzyme IIb (sbeIIb) gene
LOC_Os01g02350	gi|5523853|gb|AF085165.1|AF085165 Hordeum vulgare	CNMS90	(CTG)5	TTGAACAAGTGGATGTATCTGT	GATAATGGAAAGGATAGCAAAG	54.735	54.899	282	Hordeum vulgare receptor-like kinase LRK10 gene
LOC_Os01g41630	gi|5739322|gb|AF166121.1|AF166121 Hordeum vulgare	CNMS91	(CAC)6	TTCACAAATATTGATATCACTTCC	TTTCACAATGTAAGAGTTTCTAGC	55.076	54.884	322	Hordeum vulgare Cf2/Cf5 disease resistance protein homolog (Big1) gene
LOC_Os01g11054	gi|6017929|gb|AF181452.1|AF181452 Hordeum vulgare	CNMS92	(CGC)5	TAGTCATTCACTCTCAACCAAA	GATTTAACTCCGGGAATATGT	55.043	54.822	292	Hordeum vulgare dehydrin (Dhn2) gene
LOC_Os01g42760	gi|6017943|gb|AF181459.1|AF181459 Hordeum vulgare	CNMS93	(CTGT)5	CCTCCCTTATTAAGCTACTAGATG	CAAGAACAACAAGAAGAAGAAGT	55.061	54.723	137	Hordeum vulgare dehydrin (Dhn9) gene
LOC_Os01g25402	gi|7288254|gb|AF182197.1|AF182197 Hordeum vulgare RNase	CNMS94	(TG)6	GTAAGTGAACTATGGCTTGTGATA	AAATCTAGAATCTAAGGCAGTCAT	55.387	54.854	180	Hordeum vulgare RNase S-like protein precursor (rsh1) gene
LOC_Os01g16210	gi|7229682|gb|AF234170.1|AF234170 Hordeum vulgare DMC1	CNMS95	(GAG)5	TTATTTATTTATTTAACCCTTCCC	CTCCTCGCTCTCGCTGGATCTC	54.377	67.202	147	Hordeum vulgare DMC1 protein gene
LOC_Os01g66940	gi|9837116|gb|AF250936.1|AF250936 Hordeum vulgare germin	CNMS96	(CA)8	ATCAGTGTGTTAGTCTATCCAGAA	GTGATATCGTCGGATCACAAAC	54.937	59.321	344	Hordeum vulgare germin D (GerD) gene
LOC_Os01g58690	gi|9937515|gb|AF294752.1| Hordeum vulgare subsp. vulgare	CNMS97	(TATC)7	GTTCTAGTACTTTCTAGTTTGGGC	TGACAAACTTAACTTGCTACCTAC	54.997	54.846	234	glutamyl-tRNA reductase (hemA1) gene
LOC_Os01g72200	gi|9937517|gb|AF294753.1| Hordeum vulgare subsp. vulgare	CNMS98	(CGC)7	ACCACACACGGTCACACGTCTC	GAGATGATGGAGAACGAGAAGG	54.672	54.777	324	glutamyl-tRNA reductase (hemA2) gene
LOC_Os01g61530	gi|13752406|gb|AF334758.1|AF334758 Hordeum vulgare	CNMS99	(AAAG)5	TTATAGCAACAACCAGCGTAT	AAGTACCAACAATATCCTGGAG	55.23	54.98	249	homeodomain protein JUBEL1 (JuBel1) gene
LOC_Os01g55100	gi|13752408|gb|AF334759.1|AF334759 Hordeum vulgare	CNMS100	(ACGC)5	ATCCATGTACAGTTTAGACAGATG	GAAACATAATTGTTCTTCAGCAA	55.079	56.242	207	Homeodomain protein JUBEL2 (JuBel2) gene
LOC_Os01g52090	gi|23193478|gb|AF459084.1| Hordeum vulgare subsp.	CNMS101	(AT)35	ATCCATCCATCTTTCAGCTC	GCGATATCAGTATTCACGTTAC	56.685	54.188	198	SNF2P (Snf2P) gene
LOC_Os01g58240	gi|23193480|gb|AF459085.1| Hordeum vulgare SNF2P (Snf2P)	CNMS102	(CTC)7	CATGAGCAGCTTCAGATCTAC	GTAGAACCGGATGGCGGTGT	55.288	64.411	284	SNF2P (Snf2P) gene
LOC_Os01g57580	gi|18254372|gb|AF460219.1| Hordeum vulgare subsp.	CNMS103	(CA)6	TATATATGGATAATGGGAACATTG	TAATAGGACCACATCATTGAATAC	58.035	55.088	196	nuclear transcription factor SLN1 gene
LOC_Os01g70920	gi|21667421|gb|AF486508.1| Hordeum vulgare cultivar	CNMS104	(GA)7	TAATCTTAATCTGCATCGTGTAAT	CTTTCGAGATGGGATAATGAAA	55.042	58.2	207	Oderbrucker GBSSI gene
LOC_Os01g55470	gi|21929720|gb|AF509748.1| Hordeum vulgare subsp.	CNMS105	(GA)6	AACACAAGATAAGTTTCACTTCAA	GTATTTCTATATGGACTCTGCCTT	55.022	55.104	163	vulgare Morex barley stem rust resistance protein (Rpg1) gene
LOC_Os01g71256	gi|14861034|gb|AY039003.1| Hordeum vulgare subsp.	CNMS106	(CCT)6	TCAACTATTCATAGTACGGCAG	GGAATATGTAAATCTGTCTCGG	54.823	55.447	267	vulgare Mg-chelatase subunit XANTHA-F (Xantha-f) gene
LOC_Os01g71000	gi|23345051|gb|AY137518.1| Hordeum vulgare subsp.	CNMS107	(GAC)5	TGTTAAAGCAAGTTTGAACTGA	ACGTGGCTTTGAATCAATATAC	55.451	55.925	373	hypersensitive-induced reaction protein 1 (hir1) and KED-like protein genes
LOC_Os01g41850	gi|166966|gb|M58753.1|BLYACL1 Hordeum vulgare acyl	CNMS108	(TA)7	ATACTATACTTCATCACGCACG	GTGACGGCGAGATATTCTTC	54.688	57.357	359	Hordeum vulgare acyl carrier protein I (Acl1) gene
LOC_Os01g54170	gi|495304|gb|U02287.1|HVU02287 Hordeum vulgare cultivar	CNMS109	(CA)7	TTAGCTCCTTTGAAATATAGGATT	CTATTCCTATAGTGTCCTTTCGAT	54.969	55.114	311	Hordeum vulgare cultivar NK1558 chitinase gene
LOC_Os01g71256	gi|861198|gb|U26916.1|HVU26916 Hordeum vulgare	CNMS110	(CCT)6	ACAGGAACACAACCAATCAG	GATTCCCTGGCCTCTCCTCC	55.942	64.549	123	Hordeum vulgare protoporphyrin IX Mg-chelatase subunit precursor (Xantha-f) gene
LOC_Os01g69220	gi|234814|gb|S53707.1| Hordeum vulgare B22EL8 (B22EL8)	CNMS111	(GT)6	GAACCCGCCGTTGGTACTGCTC	CGATAATGATAAATAAGAATCCAA	69.105	54.564	338	Hordeum vulgare B22EL8 (B22EL8) gene
LOC_Os01g13190	gi|3851525|gb|AF064562.1|AF064562 Hordeum vulgare	CNMS112	(TG)17	GTCTCTCTCTCTCTCTCTTCTCTC	GAACTAAGCTATGCAGGTAGATTC	54.206	55.799	252	Hordeum vulgare cultivar Bomi starch branching enzyme IIa (sbeIIa) gene

## Sheet: Orthologous CNMS_Arabidopsis
Excel sheet S2: Orthologous CNMS identified between rice and A. thaliana
Orthologous rice gene locus IDs	Orthologous maize gene locus IDs	Marker IDs	CNMS repeat-motifs
LOC_Os01g68630	>At3g62230.1	CNMS1	(TC)15
LOC_Os01g67364	>At4g08290.1	CNMS2	(AT)10
LOC_Os01g48280	>At3g58840.1	CNMS3	(TC)8
LOC_Os01g36110	>At5g55480.1	CNMS4	(CTGT)6
LOC_Os01g53480	>At2g20700.1	CNMS5	(AG)9, (ACCCA)5
LOC_Os01g45350	>At4g02820.1	CNMS6	(TTC)5, (CCG)5
LOC_Os01g66750	>At3g62230.1	CNMS7	(CT)21
LOC_Os01g56860	>At3g58840.1	CNMS8	(GA)8
LOC_Os01g20040	>At2g47820.1	CNMS9	(CGG)5
LOC_Os01g33760	>At4g04545.1	CNMS10	(GC)6, (CT)26
LOC_Os01g71660	>At1g18780.1	CNMS11	(AT)10
LOC_Os01g56540	>At1g52550.1	CNMS12	(AT)9
LOC_Os01g65140	>At5g36820.1	CNMS13	(TA)26
LOC_Os01g16290	>At4g05000.1	CNMS14	(AT)12
LOC_Os01g65200	>At5g62690.1	CNMS15	(TC)7
LOC_Os01g18790	>At3g06750.1	CNMS16	(GA)8
LOC_Os01g44960	>At1g49940.1	CNMS17	(ATAC)6
LOC_Os01g56680	>At1g76620.1	CNMS18	(TA)11
LOC_Os01g48570	>At5g24140.1	CNMS19	(AG)10
LOC_Os01g72270	>At3g55960.1	CNMS20	(GA)7, (AG)16
LOC_Os01g31230	>At3g06760.1	CNMS21	(CT)6
LOC_Os01g32660	>At2g36920.1	CNMS22	(TCA)5
LOC_Os01g63190	>At5g23580.1	CNMS23	(TC)7
LOC_Os01g53620	>At1g13300.1	CNMS24	(TA)30
LOC_Os01g09550	>At2g33180.1	CNMS25	(GA)26
LOC_Os01g65490	>At3g62230.1	CNMS26	(TG)17, (GC)6
LOC_Os01g72700	>At5g40690.1	CNMS27	(CT)7
LOC_Os01g69080	>At1g43160.1	CNMS28	(TA)14, (CCG)6
LOC_Os01g66820	>At4g27410.1	CNMS29	(AG)9
LOC_Os01g16980	>At5g62860.1	CNMS30	(GTG)6, (CT)6
LOC_Os01g41420	>At3g30260.1	CNMS31	(AT)12
LOC_Os01g55180	>At5g39880.1	CNMS32	(AT)7, (CT)15
LOC_Os01g32650	>At3g58840.1	CNMS33	(TC)8
LOC_Os01g46120	>At1g67120.1	CNMS34	(GCG)5
LOC_Os01g60389	>At2g06500.1	CNMS35	(GA)8
LOC_Os01g56470	>At5g19630.1	CNMS36	(TC)18
LOC_Os01g07240	>At3g13960.1	CNMS37	(TC)15, (CCG)5
LOC_Os01g07270	>At3g30260.1	CNMS38	(CT)9
LOC_Os01g13330	>At5g58390.1	CNMS39	(AT)18
LOC_Os01g26908	>At4g33080.1	CNMS40	(TC)11
LOC_Os01g16740	>At4g29430.1	CNMS41	(CAT)8
LOC_Os01g29680	>At5g40760.1	CNMS42	(TA)11
LOC_Os01g70600	>At5g17030.1	CNMS43	(TA)15
LOC_Os01g56990	>At3g30260.1	CNMS44	(TC)10
LOC_Os01g72780	>At4g04545.1	CNMS45	(GA)12
LOC_Os01g13500	>At3g05320.1	CNMS46	(CCT)8, (GA)14
LOC_Os01g03880	>At4g03570.1	CNMS47	(CT)12
LOC_Os02g12350	>At3g58840.1	CNMS48	(CT)16
LOC_Os02g03294	>At3g06760.1	CNMS49	(AG)16
LOC_Os02g14700	>At3g30260.1	CNMS50	(AT)23
LOC_Os02g12180	>At5g36820.1	CNMS51	(AT)28
LOC_Os02g36140	>At1g34260.1	CNMS52	(CATA)5, (AAG)7
LOC_Os02g10310	>At4g03570.1	CNMS53	(TC)6, (GA)8
LOC_Os02g12100	>At2g32000.1	CNMS54	(CGC)5
LOC_Os02g14770	>At2g06255.1	CNMS55	(TA)16
LOC_Os02g50850	>At1g04310.1	CNMS56	(GA)11
LOC_Os02g38010	>At3g06750.1	CNMS57	(GA)12, (GA)15
LOC_Os02g55540	>At4g28360.1	CNMS58	(TG)6
LOC_Os02g19100	>At2g47820.1	CNMS59	(CGG)5
LOC_Os02g28470	>At1g24400.1	CNMS60	(TA)21
LOC_Os02g40260	>At5g47070.1	CNMS61	(CA)8
LOC_Os02g48964	>At4g01730.1	CNMS62	(AT)23
LOC_Os02g21490	>At4g35560.1	CNMS63	(AAG)7
LOC_Os02g55680	>At3g06130.1	CNMS64	(AAG)12, (TC)9
LOC_Os02g27660	>At5g23580.1	CNMS65	(AG)12
LOC_Os02g36880	>At4g02820.1	CNMS66	(TTC)20
LOC_Os02g50780	>At5g43270.1	CNMS67	(CT)6
LOC_Os02g17550	>At5g36820.1	CNMS68	(TA)26
LOC_Os02g42660	>At3g55960.1	CNMS69	(CT)16
LOC_Os02g46300	>At2g22300.1	CNMS70	(AAAAG)5
LOC_Os02g53750	>At3g61850.1	CNMS71	(GAA)9
LOC_Os02g14700	>At4g05150.1	CNMS72	(GA)8, (TA)11
LOC_Os02g28160	>At5g37930.1	CNMS73	(GAGAA)5
LOC_Os02g18040	>At1g04560.1	CNMS74	(TA)7
LOC_Os02g55930	>At4g04545.1	CNMS75	(TC)19
LOC_Os02g35890	>At5g51500.1	CNMS76	(CCG)5
LOC_Os02g41580	>At4g03570.1	CNMS77	(GA)14
LOC_Os02g54720	>At5g36820.1	CNMS78	(TA)26
LOC_Os02g14480	>At4g01730.1	CNMS79	(AT)30
LOC_Os02g54550	>At1g26560.1	CNMS80	(CT)13
LOC_Os02g13430	>At4g22030.1	CNMS81	(CCT)9
LOC_Os02g53850	>At3g10040.1	CNMS82	(GA)13
LOC_Os02g17600	>At5g42140.1	CNMS83	(TC)7
LOC_Os02g47730	>At5g42150.1	CNMS84	(AG)10
LOC_Os02g34620	>At4g33080.1	CNMS85	(TC)9
LOC_Os02g01220	>At1g63480.1	CNMS86	(CT)16
LOC_Os02g37470	>At3g62230.1	CNMS87	(CT)18
LOC_Os02g29220	>At3g22950.1	CNMS88	(TA)19
LOC_Os02g04610	>At5g04560.1	CNMS89	(CCG)6
LOC_Os02g43490	>At3g19960.1	CNMS90	(GAG)5
LOC_Os02g34030	>At4g04545.1	CNMS91	(AG)11
LOC_Os02g38730	>At1g50620.1	CNMS92	(CT)14
LOC_Os02g39630	>At1g05120.1	CNMS93	(GA)8
LOC_Os02g02970	>At2g20700.1	CNMS94	(AAGAG)6
LOC_Os02g10870	>At1g13300.1	CNMS95	(AT)24
LOC_Os03g38130	>At2g30740.1	CNMS96	(CT)7
LOC_Os03g13260	>At4g38000.1	CNMS97	(CT)15
LOC_Os03g56781	>At4g04545.1	CNMS98	(GC)6, (GA)12
LOC_Os03g52960	>At3g30260.1	CNMS99	(AT)23
LOC_Os03g64340	>At4g39675.1	CNMS100	(AG)7, (TCT)5
LOC_Os03g22770	>At3g30260.1	CNMS101	(AG)6
LOC_Os03g29830	>At2g47820.1	CNMS102	(CGG)5
LOC_Os03g04840	>At5g19630.1	CNMS103	(TA)6
LOC_Os03g41674	>At5g50140.1	CNMS104	(TAT)16, (CGC)5
LOC_Os03g55704	>At4g01730.1	CNMS105	(TA)26
LOC_Os03g55094	>At5g42140.1	CNMS106	(GGC)5
LOC_Os03g07430	>At1g13300.1	CNMS107	(GTA)7
LOC_Os03g02560	>At4g39060.1	CNMS108	(CCT)5, (AAG)7
LOC_Os03g54084	>At2g30260.1	CNMS109	(GAA)7
LOC_Os03g04550	>At3g62230.1	CNMS110	(TC)16
LOC_Os03g46240	>At5g36820.1	CNMS111	(TA)26
LOC_Os03g62900	>At3g62230.1	CNMS112	(CT)18
LOC_Os03g57490	>At4g02820.1	CNMS113	(GA)7, (TCT)7
LOC_Os03g44390	>At3g55960.1	CNMS114	(CG)8
LOC_Os03g50500	>At4g09650.1	CNMS115	(TA)9
LOC_Os03g18220	>At1g32370.1	CNMS116	(TTC)7
LOC_Os03g43010	>At4g38760.1	CNMS117	(TC)18
LOC_Os03g07600	>At2g03510.1	CNMS118	(AGA)6
LOC_Os03g13220	>At5g55480.1	CNMS119	(AG)14
LOC_Os03g37377	>At5g16480.1	CNMS120	(ACC)7
LOC_Os03g21980	>At2g32400.1	CNMS121	(AG)17, (CCA)7
LOC_Os03g01360	>At3g58840.1	CNMS122	(AG)16, (TC)20
LOC_Os03g59070	>At3g62230.1	CNMS123	(CT)12
LOC_Os03g52720	>At2g03510.1	CNMS124	(AAG)10
LOC_Os03g39220	>At3g05320.1	CNMS125	(TTC)5, (GA)17
LOC_Os03g48820	>At2g42980.1	CNMS126	(CTG)6, (TA)10
LOC_Os03g07070	>At1g69850.1	CNMS127	(AG)10
LOC_Os03g49220	>At4g16640.1	CNMS128	(AT)15
LOC_Os03g46910	>At3g58840.1	CNMS129	(CT)17
LOC_Os03g32150	>At3g58840.1	CNMS130	(CT)18
LOC_Os03g43374	>At3g58840.1	CNMS131	(GA)16
LOC_Os03g11110	>At1g12080.1	CNMS132	(AAT)14
LOC_Os03g62170	>At4g29900.1	CNMS133	(CAT)7, (AGA)7
LOC_Os03g52960	>At5g56960.1	CNMS134	(AT)25
LOC_Os03g51710	>At1g13300.1	CNMS135	(TATG)10
LOC_Os03g31170	>At1g03560.1	CNMS136	(CGG)6
LOC_Os03g55800	>At1g61563.1	CNMS137	(AT)20, (CA)10
LOC_Os03g40870	>At3g42670.1	CNMS138	(GA)11
LOC_Os03g33328	>At3g47600.1	CNMS139	(AG)23
LOC_Os03g38804	>At1g13300.1	CNMS140	(CT)7, (GCC)5
LOC_Os03g57680	>At1g49430.1	CNMS141	(GA)9
LOC_Os03g52430	>At4g04545.1	CNMS142	(GA)20
LOC_Os03g60190	>At4g24240.1	CNMS143	(TA)11
LOC_Os04g19960	>At5g55480.1	CNMS144	(CT)14
LOC_Os04g58280	>At4g04545.1	CNMS145	(AG)28
LOC_Os04g42340	>At4g04545.1	CNMS146	(CT)17
LOC_Os04g07970	>At1g13300.1	CNMS147	(TA)8
LOC_Os04g22460	>At4g04545.1	CNMS148	(AG)13
LOC_Os04g01874	>At4g09500.1	CNMS149	(TA)11, (TA)7
LOC_Os04g04410	>At3g30260.1	CNMS150	(AT)23
LOC_Os04g41520	>At4g28360.1	CNMS151	(TG)6
LOC_Os04g45140	>At3g06130.1	CNMS152	(AAG)6
LOC_Os04g35310	>At5g11460.1	CNMS153	(AT)9
LOC_Os04g14820	>At1g53420.1	CNMS154	(AT)17
LOC_Os04g55850	>At1g26940.1	CNMS155	(AT)13, (GCT)5
LOC_Os04g40340	>At3g58840.1	CNMS156	(AG)20, (GCA)5
LOC_Os04g30020	>At1g70790.1	CNMS157	(AT)7, (AAAGA)5
LOC_Os04g49550	>At5g36820.1	CNMS158	(TA)26
LOC_Os04g57300	>At5g45240.1	CNMS159	(CCT)6
LOC_Os04g37800	>At3g58840.1	CNMS160	(GA)13
LOC_Os04g57840	>At4g29250.1	CNMS161	(GA)10
LOC_Os04g38720	>At1g60200.1	CNMS162	(TTTG)6
LOC_Os04g50890	>At3g55960.1	CNMS163	(AG)10, (CTG)5
LOC_Os04g39700	>At1g48600.1	CNMS164	(CT)13
LOC_Os04g26350	>At3g10540.1	CNMS165	(TTA)7
LOC_Os04g52040	>At4g04545.1	CNMS166	(CT)19
LOC_Os04g44240	>At3g47600.1	CNMS167	(CCA)6, (CT)13
LOC_Os04g20910	>At1g18140.1	CNMS168	(AT)10
LOC_Os04g01874	>At5g56960.1	CNMS169	(AT)25
LOC_Os04g24170	>At5g50140.1	CNMS170	(TAA)15
LOC_Os04g56460	>At1g26380.1	CNMS171	(TA)12
LOC_Os04g31840	>At1g13300.1	CNMS172	(TA)14, (CCG)7
LOC_Os04g13000	>At5g23580.1	CNMS173	(GA)15
LOC_Os04g34970	>At5g55480.1	CNMS174	(CT)12, (TC)6
LOC_Os04g39800	>At1g07720.1	CNMS175	(CCG)6
LOC_Os05g49410	>At2g39340.1	CNMS176	(AT)15
LOC_Os05g40760	>At5g51500.1	CNMS177	(CCG)5
LOC_Os05g49090	>At3g06130.1	CNMS178	(AGA)10
LOC_Os05g51590	>At4g38760.1	CNMS179	(CT)16
LOC_Os05g48290	>At1g13300.1	CNMS180	(CGC)5
LOC_Os05g19020	>At5g56960.1	CNMS181	(TA)20
LOC_Os05g01880	>At4g04545.1	CNMS182	(AG)15
LOC_Os05g10490	>At1g13300.1	CNMS183	(GA)8
LOC_Os06g42420	>At3g30260.1	CNMS184	(AT)23
LOC_Os06g42210	>At2g20700.1	CNMS185	(AG)9, (ACCCA)5
LOC_Os06g35814	>At4g28360.1	CNMS186	(TG)6
LOC_Os06g16430	>At2g47820.1	CNMS187	(CGG)5
LOC_Os06g39850	>At1g49940.1	CNMS188	(ACAT)5, (CGC)6
LOC_Os06g31700	>At5g65800.1	CNMS189	(GAGAA)5
LOC_Os06g11660	>At5g50140.1	CNMS190	(TAT)10
LOC_Os06g06950	>At3g30260.1	CNMS191	(AC)6
LOC_Os06g36260	>At4g29430.1	CNMS192	(CGC)6
LOC_Os06g09490	>At5g56960.1	CNMS193	(AT)25
LOC_Os06g05520	>At5g58390.1	CNMS194	(AT)18
LOC_Os06g38210	>At1g63480.1	CNMS195	(TC)13
LOC_Os06g43750	>At5g13890.1	CNMS196	(CTC)11
LOC_Os06g44010	>At5g55480.1	CNMS197	(AG)14
LOC_Os07g28090	>At1g68710.1	CNMS198	(CGG)7
LOC_Os07g46900	>At3g30260.1	CNMS199	(AT)23
LOC_Os07g02260	>At4g01925.1	CNMS200	(AG)11, (CTT)8
LOC_Os07g45234	>At4g22030.1	CNMS201	(GGA)9
LOC_Os07g19140	>At4g28360.1	CNMS202	(TG)6
LOC_Os07g26990	>At4g38000.1	CNMS203	(AG)15
LOC_Os07g07890	>At2g33180.1	CNMS204	(TA)27, (AG)9
LOC_Os07g16330	>At1g03000.1	CNMS205	(TTC)6
LOC_Os07g46600	>At2g36885.1	CNMS206	(CGC)5
LOC_Os07g32830	>At4g17710.1	CNMS207	(AT)9
LOC_Os07g45460	>At4g38760.1	CNMS208	(AG)14
LOC_Os07g29330	>At5g50140.1	CNMS209	(TAA)15
LOC_Os07g39240	>At4g22030.1	CNMS210	(CT)6
LOC_Os07g36330	>At5g36820.1	CNMS211	(AT)28, (CTC)5
LOC_Os07g05800	>At5g36820.1	CNMS212	(GCC)5, (AT)12
LOC_Os07g44090	>At3g16310.1	CNMS213	(CTC)5, (GA)6
LOC_Os07g47920	>At5g65800.1	CNMS214	(GAGAA)5
LOC_Os07g32450	>At2g18040.1	CNMS215	(CCG)5
LOC_Os07g26870	>At4g27410.1	CNMS216	(TA)19
LOC_Os07g42670	>At4g04545.1	CNMS217	(CG)6, (CT)11
LOC_Os07g39250	>At3g55960.1	CNMS218	(AG)8
LOC_Os07g35340	>At4g31980.1	CNMS219	(CT)12
LOC_Os07g07770	>At5g58390.1	CNMS220	(AT)18
LOC_Os07g26120	>At3g58840.1	CNMS221	(CT)12
LOC_Os07g37490	>At1g76620.1	CNMS222	(CTT)7
LOC_Os07g01610	>At4g38000.1	CNMS223	(CT)12
LOC_Os07g48860	>At5g55480.1	CNMS224	(AG)12
LOC_Os07g09620	>At3g58840.1	CNMS225	(CT)13
LOC_Os08g45050	>At4g25950.1	CNMS226	(CCG)5
LOC_Os08g33630	>At1g50620.1	CNMS227	(GA)13
LOC_Os08g21280	>At3g55960.1	CNMS228	(CT)11
LOC_Os08g35150	>At2g46920.1	CNMS229	(GCG)5
LOC_Os08g43410	>At3g42670.1	CNMS230	(CT)16, (GCT)6
LOC_Os08g11520	>At4g09500.1	CNMS231	(TA)11, (TA)7
LOC_Os08g40550	>At4g28360.1	CNMS232	(TG)6
LOC_Os08g23260	>At2g47820.1	CNMS233	(CGG)5
LOC_Os08g30590	>At3g29210.1	CNMS234	(TA)10, (AG)10
LOC_Os08g29760	>At4g37650.1	CNMS235	(AT)16
LOC_Os08g37050	>At5g43270.1	CNMS236	(CT)6
LOC_Os08g32450	>At3g30260.1	CNMS237	(GTTGG)5
LOC_Os08g17420	>At3g06760.1	CNMS238	(CT)14
LOC_Os08g41570	>At4g05150.1	CNMS239	(GA)8
LOC_Os08g12560	>At5g65800.1	CNMS240	(GAGAA)5
LOC_Os08g09020	>At5g51500.1	CNMS241	(CCG)5
LOC_Os08g44450	>At5g63190.1	CNMS242	(CCG)6
LOC_Os08g13040	>At4g10370.1	CNMS243	(TA)10
LOC_Os08g09220	>At5g12860.1	CNMS244	(AT)15
LOC_Os08g42530	>At5g14380.1	CNMS245	(TA)6, (TC)13
LOC_Os08g06344	>At2g30740.1	CNMS246	(GGA)9, (CCG)5
LOC_Os08g24790	>At3g62230.1	CNMS247	(GA)14
LOC_Os08g44480	>At5g63190.1	CNMS248	(CGG)6, (GCC)6
LOC_Os08g08592	>At1g44050.1	CNMS249	(ATC)5, (TCA)5
LOC_Os08g29500	>At4g09160.1	CNMS250	(AT)15
LOC_Os08g02640	>At3g42670.1	CNMS251	(GA)16, (TC)10
LOC_Os08g36774	>At2g30740.1	CNMS252	(GA)13
LOC_Os08g31649	>At5g04480.1	CNMS253	(TCT)7, (AG)6
LOC_Os09g04750	>At3g30260.1	CNMS254	(AT)23
LOC_Os09g04500	>At4g14910.1	CNMS255	(AT)8, (CTT)7
LOC_Os09g38370	>At1g13300.1	CNMS256	(AT)22
LOC_Os09g29100	>At5g35750.1	CNMS257	(AT)20, (TC)7
LOC_Os09g30060	>At4g05150.1	CNMS258	(TGGA)6, (AT)15
LOC_Os09g32560	>At3g58840.1	CNMS259	(AAAG)7
LOC_Os09g19750	>At3g62230.1	CNMS260	(GA)16
LOC_Os09g32964	>At4g08874.1	CNMS261	(TA)16
LOC_Os10g29790	>At5g55480.1	CNMS262	(CT)14
LOC_Os10g04950	>At2g30740.1	CNMS263	(CT)7
LOC_Os10g40920	>At5g18690.1	CNMS264	(AT)16
LOC_Os10g33204	>At4g04545.1	CNMS265	(TC)14
LOC_Os10g10760	>At3g30260.1	CNMS266	(AT)23
LOC_Os10g42760	>At5g63150.1	CNMS267	(AGC)5, (CGG)5
LOC_Os10g25540	>At2g47820.1	CNMS268	(CGG)5
LOC_Os10g36280	>At4g29250.1	CNMS269	(CT)13
LOC_Os10g37670	>At5g19630.1	CNMS270	(GCC)5
LOC_Os10g09430	>At5g13890.1	CNMS271	(GGA)9
LOC_Os10g39570	>At3g55960.1	CNMS272	(CT)13
LOC_Os10g10760	>At5g36820.1	CNMS273	(TA)26
LOC_Os10g30440	>At3g25890.1	CNMS274	(GAA)7
LOC_Os10g31189	>At1g13300.1	CNMS275	(AT)20
LOC_Os10g40190	>At4g13650.1	CNMS276	(TC)11
LOC_Os10g07350	>At5g19630.1	CNMS277	(TATC)5
LOC_Os10g32920	>At2g01670.1	CNMS278	(TA)16
LOC_Os10g36050	>At4g38810.1	CNMS279	(AT)10
LOC_Os10g04490	>At5g55480.1	CNMS280	(TC)12
LOC_Os10g40570	>At3g55960.1	CNMS281	(CT)13
LOC_Os10g33204	>At3g18040.1	CNMS282	(AAG)8
LOC_Os10g04550	>At5g42750.1	CNMS283	(TC)6, (AT)11
LOC_Os10g25340	>At4g01730.1	CNMS284	(AT)14
LOC_Os10g03650	>At3g42670.1	CNMS285	(AG)17
LOC_Os10g41800	>At2g30740.1	CNMS286	(CT)9
LOC_Os10g33210	>At4g27410.1	CNMS287	(AT)23
LOC_Os10g35340	>At3g22950.1	CNMS288	(TA)15
LOC_Os10g19210	>At5g53160.1	CNMS289	(TCC)6
LOC_Os10g32820	>At1g70210.1	CNMS290	(CG)6, (CGG)5
LOC_Os10g30150	>At4g11880.1	CNMS291	(TA)9
LOC_Os10g38170	>At2g30740.1	CNMS292	(ATA)5
LOC_Os10g36870	>At4g27880.1	CNMS293	(CTA)6, (TC)10
LOC_Os10g29800	>At5g42140.1	CNMS294	(AG)9
LOC_Os11g20239	>At5g55480.1	CNMS295	(CT)14
LOC_Os11g11600	>At5g55480.1	CNMS296	(GA)12
LOC_Os11g15470	>At3g30260.1	CNMS297	(AT)23
LOC_Os11g18970	>At5g04030.1	CNMS298	(AT)20
LOC_Os11g17780	>At3g50780.1	CNMS299	(CT)9
LOC_Os11g29980	>At4g23515.1	CNMS300	(GA)7
LOC_Os11g01730	>At5g50340.1	CNMS301	(AT)10
LOC_Os11g01590	>At3g58840.1	CNMS302	(AG)11
LOC_Os11g22160	>At1g18780.1	CNMS303	(AT)10
LOC_Os11g24120	>At1g49940.1	CNMS304	(CATA)7
LOC_Os11g08640	>At5g16340.1	CNMS305	(AT)10
LOC_Os11g14170	>At4g09650.1	CNMS306	(TA)9
LOC_Os11g02630	>At1g35220.1	CNMS307	(CT)7, (CTT)5
LOC_Os11g10160	>At5g56960.1	CNMS308	(AT)21, (CTC)7
LOC_Os11g37240	>At1g07720.1	CNMS309	(TG)12
LOC_Os11g29850	>At5g58460.1	CNMS310	(CTC)5
LOC_Os11g11480	>At2g26030.1	CNMS311	(GCG)7
LOC_Os11g05250	>At2g21235.1	CNMS312	(AT)18
LOC_Os11g12000	>At5g58390.1	CNMS313	(AT)18
LOC_Os11g04690	>At1g13300.1	CNMS314	(TA)14, (CCG)7
LOC_Os11g28390	>At1g76620.1	CNMS315	(CTT)7
LOC_Os11g05860	>At2g26860.1	CNMS316	(AT)17
LOC_Os11g18930	>At4g33080.1	CNMS317	(AG)11

## Sheet: Paralogous_CNMS
Excel sheet S3: Paralogous CNMS identified among the rice genes
Paralogous rice gene locus IDs	Marker IDs	CNMS repeat-motifs	Forward primers (5'-3')	Reverse primers (5'-3')	Left TM	Right TM	Product Size	Chromosomes	Physical location (bp)	Putative functions
LOC_Os03g31090.1	CNMS1	(CGG)8	GGTAAAGGTGTGTGAGGTGA	CAACAAGTTCTCCTTCTCCTT	55.942	55.263	130	3	17669773	60S ribosomal protein S19
LOC_Os02g18380.1		(CGG)7	AGAGAGAAAGAGGAGAGAGAGAG	CACAAACCCTCCTCGACCTG	54.653	62.989	100	2	10701514	60S ribosomal protein S19
LOC_Os02g13530.1	CNMS2	(CGC)8	AGAGGTAACGACCTCTCTCC	CATCAGCTTCTGCTCAGGAT	55.013	58.129	211	2	7260380	40S ribosomal protein S24
LOC_Os12g05430.1		(CGC)7	CTACCTCAAGTCTTGTCGATTA	AGAAGCCGAATGGGTAGGGAC	53.94	63.739	185	12	2460311	40S ribosomal protein L26
LOC_Os01g54540		(CGC)7	AGAGAGAGTTCGAGCTTGGT	ATCATCTTGGTCTAAAGTCTGG	55.853	55.084	354	1	31693462	40S ribosomal protein L13
LOC_Os01g62210.1	CNMS3	(CGC)8	TACATGTACGCACCGCGACACT	CCGATGATCTCTCCAAGCTA	65.923	57.991	109	1	36334251	50S ribosomal protein L17
LOC_Os03g40180.1		(CGC)7	ATTCCGTCTTATCCAGAGATG	TAGTATAATACGGAGTCCCTGG	55.835	55.115	341	3	22292927	50S ribosomal protein L17
LOC_Os05g48410.1	CNMS4	(CCG)7	AACGTCGAAGAAGAAGAAGAC	GTGAGCAACAGAGCAAGTGA	55.411	57.671	289	5	27675857	50S ribosomal protein L21
LOC_Os02g30050.1		(CCG)9	AGCAAGAACCGAGCAAAGTC	CTCAAAGAGAAGGCAAATTAAG	59.621	55.304	292	2	17840425	50S ribosomal protein L35
LOC_Os10g32820.1		(CCG)7	GTCTCGCCTGCCCTACCTGT	CTGTGCCGTATCTTGGTATT	63.958	55.287	100	10	16856454	50S ribosomal protein L21
LOC_Os07g07709.1	CNMS5	(GCC)7	GTTGAGTGACAGTCATGAGAAA	GAGCAGCAAGGGCTTCATCT	55.35	61.97	400	7	3870447	60S ribosomal protein S18
LOC_Os06g21480.1		(GCC)8	AACTCTCCATCTCGGGATCT	ACCTGCTCCGGTCGGATCTC	57.712	66.157	130	6	12411526	60S ribosomal protein L31
LOC_Os07g08330.1		(GCC)10	ACTCACCTTCTATCCATTCATC	TTGAAATCTAGGTCTGCTCAA	54.831	55.275	318	7	4261472	60S ribosomal protein L4
LOC_Os10g25130.1	CNMS6	(GA)16	AGAATAGAGAGAGACACACAAACA	GGAAGAAGATTCTTGCGAGC	54.986	59.154	212	10	12636505	alanine aminotransferase 2
LOC_Os10g25130		(AG)17	CCTAGCTACGTAAGACAAGGAA	ACCTAGTCTTCATCCCACATAC	55.664	54.789	179	10	12635723	alanine aminotransferase 2
LOC_Os12g40570.1	CNMS7	(CGG)7	CACATAACTCAACTCAAAGCAG	TATTTAATGGTATCTCACGCTG	55.32	54.767	340	12	25070549	ankyrin-1
LOC_Os10g43040		(CGG)8	GAGGAAGAAGAAGATGATGAAG	CATTGTAGGTTGTTCCCAGT	54.844	54.987	397	10	22856250	ankyrin-1
LOC_Os07g31960.1	CNMS8	(AT)10	CAACCAACCTTACTACCGAG	GTCACGACGAAGAAGCAGAG	54.927	58.752	397	7	19008857	anthocyanidin 3-O-glucosyltransferase
LOC_Os01g53390		(TA)11	ATCAAATCCCAAATTAAGAATG	CCTATAATTCACCAACTCCACT	54.981	54.98	317	1	31002221	anthocyanidin 5,3-O-glucosyltransferase
LOC_Os03g04169.1	CNMS9	(GA)16	TCTTCTCTCTCTCTCTCTCCTG	ATGGAACCACCACTCGAGGTC	54.763	63.586	328	3	1888312	ATP synthase
LOC_Os03g17070.1		(GA)20	TGAGAACATAATTTGCATCTTG	GAAGGGATAAGGTCAGGTGG	55.577	58.446	386	3	9472369	ATP synthase
LOC_Os08g33540.1		(GA)21	TCTCTCTCTCTCTCTCTCTCCA	TATAGACCTCGGATTCGACC	55.178	56.688	249	8	20815137	ATP synthase
LOC_Os12g12850	CNMS10	(GA)20	ATACATCGAGATATGCCCTAAC	GGTTAGCAAGACTGGAGAGAC	55.017	55.696	327	12	7100543	ATP-dependent RNA helicase-like protein
LOC_Os01g36860		(GA)11	GTATCGTATTCGTACCCAAAGT	CTCCTCTGCGAGTGCGCTTCT	55.02	66.665	175	1	20850076	ATP-dependent RNA helicase-like protein
LOC_Os05g47550.1	CNMS11	(GA)17	ATTAATGCCCTGCAGCTACC	GTTCTGCTTGAGGAGGTAGAG	59.209	55.867	362	5	27160178	clathrin assembly protein
LOC_Os03g16800.1		(GA)13	CACCAATTGTACACAGACAAAT	CAAATCAGGATCGAGAACAG	55.113	55.817	387	3	9295584	clathrin assembly protein
LOC_Os06g22020.1	CNMS12	(AT)10	TTGTTTGATTCTTGCTCATTT	CTACGCCATGCTGTGCTGGT	55.116	64.652	209	6	12749830	cytochrome P450
LOC_Os06g02019.1		(AT)12	ACTCCTGTCTGTCTTGCACT	CAAAGAAGGAGATGCTCTAATC	54.879	55.055	275	6	578736	cytochrome P450
LOC_Os08g33300.1	CNMS13	(AG)13	TCGAGAAATTTCACTCGTAATA	CTACCCTACTGTAGCATTAGCC	54.46	55.095	218	8	20631972	cytochrome P450
LOC_Os04g48200.1		(GA)10	TCTACCAAATGCCAAATATACA	GAAACACTGGCTTCAATTCTAT	55.005	55.241	253	4	28489599	cytochrome P450
LOC_Os01g34480.1	CNMS14	(GGC)8	CCTCTCTCTCTCGCCGAAGT	AGGAGGGTTTAGTTGCAGTC	61.2	55.972	129	1	19336555	dihydroflavonol-4-reductase
LOC_Os01g34480		(GGC)7	GAGGAGGTACTCCTAATTCCTT	GCTGCTCTCCGAAATCTCTC	54.873	59.268	318	1	19335728	dihydroflavonol-4-reductase
LOC_Os08g30884.1	CNMS15	(CGC)9	TGGAGAGAGAGAGAGAGAGAGA	AGTAGGGTTAGGGTTTGATTG	55.178	54.97	105	8	18932950	elongation factor
LOC_Os03g63410.1		(CGC)7	CATATCATGTTTGTTCGTTTGT	GAAGTCTGAAGAAGAAGTGGAG	55.207	54.988	354	3	35769135	elongation factor
LOC_Os11g37520	CNMS16	(TC)14	AATTCAAATAAGACGGACGAT	AAGAGAGAGAGACAGGACGAT	55.426	54.723	335	11	21648951	ethylene-overproduction protein
LOC_Os11g37520		(CT)13	TTCTCCTCTCTCTCCTCCTC	GAGCGATTAGGGTTTAGGTAG	55.19	54.977	291	11	21648951	ethylene-overproduction protein
LOC_Os06g48750.1	CNMS17	(CCG)7	TAATTAATGGCCTTGTTATTGG	CTCCTCCTCCTCCTCCTCCT	55.997	61.243	372	6	29506252	eukaryotic transcription initiation factor
LOC_Os07g03230.1		(CCG)8	ACAATAGGGTATCATCATCACA	CTCCTCTCCCTTCCCTACTC	54.463	56.971	127	7	1272854	eukaryotic transcription initiation factor
LOC_Os03g18510.1	CNMS18	(CGC)8	CGTAAATACCTCGGAACCAC	GACACTGAGAAAGAGAGAGAGC	57.096	55.121	299	3	10351034	eukaryotic translation initiation factor
LOC_Os03g21550.1		(CGC)7	AGATCTCGAATTCTCTCGTCT	AACGCAAGCCTAGATCTCTC	54.831	56.375	161	3	12294537	eukaryotic translation initiation factor
LOC_Os10g41960.1		(CGC)10	AGAGACACACAAACACCTACAA	GGAAGAAGATTCTTGCGAGC	54.883	59.154	203	10	22237940	eukaryotic translation initiation factor
LOC_Os02g28600.1	CNMS19	(AT)13	AAACTGGCTGTTGAGAGTATTT	CGTGTAGACAGTTAACCATGAA	54.927	55.446	336	2	16917443	F-box domain containing protein
LOC_Os02g41930.1		(AT)14	CTATGGCTTATTCGGTATGATT	AAACAAGTTCAAATTCAGTTCA	55.19	54.226	223	2	25189256	F-box domain containing protein
LOC_Os04g35970.1	CNMS20	(CT)13	CTGCATGATTTCTTACATGAAC	TTTATTGGCCTCTAGTGAGTCT	55.002	55.013	281	4	21747176	F-box domain containing protein
LOC_Os10g10420		(CT)14	TTCTCCTCTCTCTCCTCCTC	GAGCGATTAGGGTTTAGGTAG	55.19	54.977	291	10	5489226	F-box domain containing protein
LOC_Os10g05240	CNMS21	(CGC)8	AGTATACTACCACACTGGCTGG	TAATTAAGTGCTGGAACAGTTG	55.975	54.869	390	10	2570539	F-box domain containing protein
LOC_Os10g17940		(CGC)7	TGTAGCAATACACACATTACCC	TGAGACTTGAGAGTGAGTGAGA	55.241	55.214	384	10	8746152	F-box domain containing protein
LOC_Os12g13120	CNMS22	(CT)12	CCTGAAGTTAAGTATTCACACG	AGAGGAGAGAGTGGAAGAGG	54.312	55.141	325	12	7290418	histidine triad family protein
LOC_Os05g38740.1		(CT)11	ATCCTCTCTTCTTCTTCTTCCT	TTCTTCTTCTTCATCTCGTCTT	54.698	55.084	231	5	22654028	histidine triad family protein
LOC_Os02g32370.1	CNMS23	(CCG)8	TAATAGGTCCTGCACAAATACA	ATGGTGGGAAGGAGAGGGAG	55.065	62.693	275	2	19116035	inositol-3-phosphate synthase
LOC_Os03g09250.1		(CCG)9	CCTCTCTCCTCTCTTGGCAC	CTATGGGCATCAAACGATAC	59.127	55.625	173	3	4808864	inositol-3-phosphate synthase
LOC_Os07g03920.1	CNMS24	(AG)16	ATACACACGTTAGCTTTAGGGT	ACTACCTTCCACTCTTCCTACA	54.863	54.761	149	7	1642430	lectin-like receptor kinase 7
LOC_Os07g38800.1		(AG)10	TATGACATCCCTCAACTTACAA	AAGCTATTGATAAACCATGAGG	54.854	55.22	323	7	23280259	lectin-like receptor kinase 7
LOC_Os05g23250.1	CNMS25	(AT)13	GGCGGATTCATATCAGTGTA	GAAATCAGGCGTCACTTAAC	56.052	54.946	359	5	13200148	Leucine Rich Repeat family protein
LOC_Os04g32940.1		(AT)11	GAACAATTTCTTTCCAAGCTAC	ATGTGTACCTGTCATCTGTGAT	54.987	54.382	119	4	19716651	Leucine Rich Repeat family protein
LOC_Os03g26800.1	CNMS26	(TA)23	AGAGGAAGAGTTATGACAGGTG	TATATAAACCGGACGAATTACC	55.149	55.061	179	3	15278998	lipid binding protein
LOC_Os07g07930.1		(TA)45	TCCGATTCTATATAATTGACGTT	TGAAGGAGTTGTTATTTGTTCA	54.816	55.06	400	7	3978154	lipid binding protein
LOC_Os05g34940.2	CNMS27	(GA)15	ATCATACCAGTGGCCTCTTA	GAGGTGTTCGGCGATATG	54.742	57.543	266	5	20675422	MADS-box transcription factor
LOC_Os06g06750.1		(GA)45	ATAGAGGAGTTGGATACAAACG	ATCACTGCTAAGTTCATGAGAA	55.133	54.295	377	6	3169196	MADS-box transcription factor
LOC_Os09g32948.1	CNMS28	(GGA)7	GATGGAGGGAGTTTATAGACAA	GAGAGGGCTAAGGAACGCAT	55.022	60.733	394	9	19652979	MADS-box transcription factor
LOC_Os06g22760.1		(GGA)10	CATTCTAAGGTCCTATCGTTTC	TCGAAGTTTATTTACCGTCTTT	54.805	55.047	163	6	13242982	MADS-box transcription factor
LOC_Os02g03860.1	CNMS29	(AT)19	TCTCTCTCTCTCTCTTGATGCT	GCTAGTAGAATTAGTTGCACCC	55.216	55.052	320	2	1636880	mitochondrial ATP synthase
LOC_Os02g03860.1		(AT)10	CAGCACATAAACCTTATCAATG	TTAAGAATATTAAGGCCATCGT	55.065	54.949	231	2	1636880	mitochondrial ATP synthase
LOC_Os11g03710.1	CNMS30	(AGA)7	AGTCGTCCATGACGGCTCCAC	TTCCTCTCCTTCCTATTTGTTA	67.028	54.934	201	11	1443651	mitochondrial import inner membrane translocase
LOC_Os05g02050.1		(AGA)8	CGGTATTTGAATGGTTGAAT	CGTCGCGATAATATAGAGGA	55.023	55.624	348	5	578770	mitochondrial import inner membrane translocase
LOC_Os03g11240.1	CNMS31	(CCG)8	AAGTTTACATACCCGATTCAAA	AAACTTTGGATCTATAAACGATG	55.523	54.492	134	3	5768919	nucleic acid binding protein
LOC_Os04g01480.1		(CCG)7	GTTTACGATCCAATTCATGTC	GAATATTGAGAAACTGGCTGG	54.567	56.461	385	4	311820	nucleic acid binding protein
LOC_Os07g02060.1	CNMS32	(CT)17	GTCTCGCTCTCATCTCCTCC	ATCTCATCTCACACTCACCAG	59.082	55.097	107	7	632547	OsWRKY29 - Superfamily of rice TFs having WRKY and zinc finger domains
LOC_Os04g46060.1		(CT)12	AGAGCAAGAATAGAATAGCCAG	ATTAAACAAAGCAACAACTCG	54.87	54.846	179	4	27071848	OsWRKY29 - Superfamily of rice TFs having WRKY and zinc finger domains
LOC_Os03g32620.1	CNMS33	(CGC)9	CCAGAGAGAGAGAGAGAGAGAG	TTAGAAGGCATTATCAAGATCC	54.326	55.263	107	3	18637597	pentatricopeptide repeat protein PPR986-12
LOC_Os03g56400.1		(CGC)8	AATTCGAAACGAAATTGTAGAT	AGATATAAAGCGTAGCAACCAG	54.816	55.615	300	3	32092909	pentatricopeptide repeat protein PPR986-12
LOC_Os07g14100.1	CNMS34	(CT)12	GAAAGTTGACTATCGGTTCAGT	TCTTAGGAACACTATGAGGCTT	55.152	55.013	399	7	8044430	pentatricopeptide repeat protein PPR986-12
LOC_Os11g17530		(CT)11	TTCATGAGAATAACGATGAAGA	AGAGGAGAAGCTTAGGTTAAGG	55.058	55.396	341	11	9745328	pentatricopeptide repeat protein PPR986-12
LOC_Os05g34010.1	CNMS35	(AG)12	AGCTGCACTTGTACGACCAAA	CTACACTACTACAAGGGAGGGA	60.872	55.208	241	5	20008333	peptide transporter PTR2
LOC_Os12g44090.1		(AG)15	CCTCCTCACTGCGTTATTTA	TGTTGAAACTCCAAAGACACT	55.586	54.916	383	12	27310476	peptide transporter PTR2
LOC_Os07g01410.1	CNMS36	(TAA)21	ATGACATTAGTAGCCATTTAATA	TAACCGTAATATTGAAACTCTG	50.64	51.702	400	7	257515	peroxidase 1 precursor
LOC_Os03g25360.1		(TAA)12	GCTCTGACTTCTTCTTCACTCT	GTTGCGAAGTGGCAGTATAG	54.72	56.107	139	3	14473370	peroxidase 66 precursor
LOC_Os01g52110.1	CNMS37	(CT)11	CTGCTCCATCTTAACAGCTACT	AATTATACCACTTCACCAGGTC	55.656	54.814	167	1	30297613	RING finger and CHY zinc finger domain-containing protein
LOC_Os08g06090.1		(CT)12	CTCCTCCACCTGTCTCGCCT	CTTAGCAGTACAAACTGTGCAT	64.19	54.95	394	8	3321213	RING finger and CHY zinc finger domain-containing protein
LOC_Os08g12750.1	CNMS38	(CT)11	CTCCCTCCCTCCCTCCCATC	AATAACACAACAAATCAAGCAA	66.565	55.099	337	8	7547492	serine/threonine protein kinase
LOC_Os03g17550.1		(CT)23	AATCGCGCGGATCAACAGACT	GTCGAGGTGAGGCAGAGGGAC	66.384	65.819	156	3	9734735	serine/threonine-protein kinase
LOC_Os08g10070.1	CNMS39	(CCT)7	GTAGCCAATCTTGTTCTTCTTC	CTAAGCTAGTAAGGTGATTGGG	54.968	55.074	331	8	5834034	serine/threonine-protein phosphatase
LOC_Os12g42300		(TCT)8	AGTAGGCGGAGCTAAGAGAT	CTCCCACTAGGGTTTCCAAC	55.072	58.498	102	12	26273414	serine/threonine-protein phosphatase
LOC_Os11g02650	CNMS40	(CCG)7	TCTATCTCTCTCATCCAAGTCC	TGATACACACAGTGAACTGAAA	55.112	54.229	354	11	851267	transferase, transferring glycosyl groups
LOC_Os11g36450.1		(CCG)9	CGAGAGAGAGAGAGAGAGAAGA	GATCGATAGAGGATTGGGTG	54.931	56.981	115	11	20991948	transferase, transferring glycosyl groups
LOC_Os08g31980.1	CNMS41	(CT)15	CTAATCAATCTCTCGCGTTC	AGTGACAAACCAATCGTTTAAG	55.205	56.052	254	8	19703160	trehalose 6-phosphate synthase
LOC_Os09g20990.1		(CT)11	AGCAGACAGACGCCCACAAC	AGATTTCAGGAAGCAGCAGT	63.807	56.728	176	9	12649026	trehalose 6-phosphate synthase
LOC_Os04g32660.1	CNMS42	(TC)10	CTTTCTCTCCTCCCTCTAATCT	GAAGAGGAGAGGATTTATGACA	55.134	55.128	280	4	9497896	ubiquinol-cytochrome c reductase
LOC_Os02g08370.1		(TC)13	ACCAGTCTAAGCTTGTGATCTT	GGTATAAGAAAGGAAGAGAGGG	54.906	55.407	369	2	4458329	ubiquinol-cytochrome c reductase
LOC_Os02g40810.1		(TC)10	AAAGGATTTGGAGTAGAGAAGA	ATCTGATAATCCAATCAAGAGG	54.106	54.943	205	2	24727244	ubiquinol-cytochrome c reductase
LOC_Os02g21260.1	CNMS43	(AT)43	GCTATGGTGATGTGCATTTAC	ATCTAATGGATCAGAAATCGAC	55.704	54.931	362	2	12619081	ubiquitin-protein ligase
LOC_Os08g37350.1		(AT)45	GACAAATCCGAACTTCTTCTAA	TTTCGTACCTAACTTTGGAATC	55.371	55.262	343	8	23468760	ubiquitin-protein ligase
LOC_Os11g09310.1	CNMS44	(CT)12	ACATCGATTTCCTCATCAAG	TTCCACCTTCAACAAGCTAC	55.118	55.454	129	11	4988706	zinc finger, C2H2 type family protein
LOC_Os09g27650.1		(CT)11	GTCTTCACTCCTCCCAGTCT	AGGTAGGAATCAATCAGTCAAC	55.789	54.914	367	9	16821231	zinc finger, C2H2 type family protein
LOC_Os03g06940.1	CNMS45	(GA)19	GTGATAATAGAACGACACCGA	CTCTGAATGTCCCAGAAGAC	55.263	54.696	303	3	3510415	beta-galactosidase
LOC_Os03g15020.2		(GA)13	AGCAACTCTGTTCTTCTTCCT	GAAGTCGTACTGTCTGTCCC	54.999	54.635	387	3	8180864	beta-galactosidase

## Sheet: CNMS used for expression study
Additional file 14: CNMS conserved in both orthologous and paralogous rice genes
Paralogous rice gene locus IDs	Marker IDs	CNMS repeat-motifs	Forward primers (5'-3')	Reverse primers (5'-3')	Left TM	Right TM	Product Size	Chromosomes	Physical location (bp)	Putative functions	Transcription factor protein families	Regulatory sequences (5'-3')	Functional significance
LOC_Os07g07709.1	CNMS5	(GCC)7	GTTGAGTGACAGTCATGAGAAA	GAGCAGCAAGGGCTTCATCT	55.35	61.97	400	7	3870447	60S ribosomal protein S18	AP2-EREBP	TGGCCGCCGCCGAC	Regulates several developmental processes of plant life cycle under abiotic and biotic stress
LOC_Os06g21480.1		(GCC)8	AACTCTCCATCTCGGGATCT	ACCTGCTCCGGTCGGATCTC	57.712	66.157	130	6	12411526
LOC_Os07g08330.1		(GCC)10	ACTCACCTTCTATCCATTCATC	TTGAAATCTAGGTCTGCTCAA	54.831	55.275	318	7	4261472
LOC_Os03g04169.1	CNMS9	(GA)16	TCTTCTCTCTCTCTCTCTCCTG	ATGGAACCACCACTCGAGGTC	54.763	63.586	328	3	1888312	ATP synthase	BBR-BPC (GAGA)	AGAGAGA	Involved in light responsive phototransduction pathways
LOC_Os03g17070.1		(GA)20	TGAGAACATAATTTGCATCTTG	GAAGGGATAAGGTCAGGTGG	55.577	58.446	386	3	9472369
LOC_Os08g33540.1		(GA)21	TCTCTCTCTCTCTCTCTCTCCA	TATAGACCTCGGATTCGACC	55.178	56.688	249	8	20815137
LOC_Os08g33300.1	CNMS13	(GA)13	TCGAGAAATTTCACTCGTAATA	CTACCCTACTGTAGCATTAGCC	54.46	55.095	218	8	20631972	Cytochrome P450	BBR-BPC (GAGA)	AGAGAGA	Involved in light responsive phototransduction pathways
LOC_Os04g48200.1		(GA)10	TCTACCAAATGCCAAATATACA	GAAACACTGGCTTCAATTCTAT	55.005	55.241	253	4	28489599
LOC_Os06g48750.1	CNMS17	(CCG)7	TAATTAATGGCCTTGTTATTGG	CTCCTCCTCCTCCTCCTCCT	55.997	61.243	372	6	29506252	Eukaryotic transcription initiation factor	CCAAT-HAP2	CCGCCGAAT	Diverse role in gene transcription in higher plants
LOC_Os07g03230.1		(CCG)8	ACAATAGGGTATCATCATCACA	CTCCTCTCCCTTCCCTACTC	54.463	56.971	127	7	1272854
LOC_Os05g23250.1	CNMS25	(AT)13	GGCGGATTCATATCAGTGTA	GAAATCAGGCGTCACTTAAC	56.052	54.946	359	5	13200148	Leucine Rich Repeat family protein	b-ZIP	ATCTTATATATATATATATGTCATTGATGACGACCTCC	Pathogen defense light and stress signalling gene regulation
LOC_Os04g32940.1		(AT)11	GAACAATTTCTTTCCAAGCTAC	ATGTGTACCTGTCATCTGTGAT	54.987	54.382	119	4	19716651
LOC_Os09g32948.1	CNMS28	(GGA)7	GATGGAGGGAGTTTATAGACAA	GAGAGGGCTAAGGAACGCAT	55.022	60.733	394	9	19652979	MADS-box transcription factor	AGAMOUS MADS Domain	AAAACAGAGAGAGAGAGAATAGGAGAGAAAA	Floral organ development
LOC_Os06g22760.1		(GGA)10	CATTCTAAGGTCCTATCGTTTC	TCGAAGTTTATTTACCGTCTTT	54.805	55.047	163	6	13242982
LOC_Os07g02060.1	CNMS32	(CT)17	GTCTCGCTCTCATCTCCTCC	ATCTCATCTCACACTCACCAG	59.082	55.097	107	7	632547	OsWRKY29 - Superfamily of rice TFs having WRKY and zinc finger domains	WRKY	ATCTCTCTTCACTCTAC	Regulates various physiological process such as pathogen defense, senescence and trichome development
LOC_Os04g46060.1		(CT)12	AGAGCAAGAATAGAATAGCCAG	ATTAAACAAAGCAACAACTCG	54.87	54.846	179	4	27071848
LOC_Os08g12750.1	CNMS38	(CT)11	CTCCCTCCCTCCCTCCCATC	AATAACACAACAAATCAAGCAA	66.565	55.099	337	8	7547492	Serine/threonine protein kinase	C2C2-GATA	TCTCTCTCTCTCTTCCGATCTCT	Implicates light responsive transcription factors
LOC_Os03g17550.1		(CT)23	AATCGCGCGGATCAACAGACT	GTCGAGGTGAGGCAGAGGGAC	66.384	65.819	156	3	9734735
LOC_Os08g31980.1	CNMS41	(CT)15	CTAATCAATCTCTCGCGTTC	AGTGACAAACCAATCGTTTAAG	55.205	56.052	254	8	19703160	Trehalose 6-phosphate synthase	MYB	AACTCTACTAAACTCTCTCTA	Regulates plant secondary metabolism and drought and abscisic acid regulated gene expression
LOC_Os09g20990.1		(CT)11	AGCAGACAGACGCCCACAAC	AGATTTCAGGAAGCAGCAGT	63.807	56.728	176	9	12649026
LOC_Os11g09310.1	CNMS44	(CT)12	ACATCGATTTCCTCATCAAG	TTCCACCTTCAACAAGCTAC	55.118	55.454	129	11	4988706	Zinc finger, C2H2 type family protein	C2H2	ACTCTACTACTCTCTACT	Epigenetic regulation of vernalization and photomorphogenic activation
LOC_Os09g27650.1		(CT)11	GTCTTCACTCCTCCCAGTCT	AGGTAGGAATCAATCAGTCAAC	55.789	54.914	367	9	16821231
LOC_Os03g06940.1	CNMS45	(GA)19	GTGATAATAGAACGACACCGA	CTCTGAATGTCCCAGAAGAC	55.263	54.696	303	3	3510415	Beta-galactosidase	C2C2-Dof	TACACTAGAGAGAGTTTGG	Involved in carbohydrate metabolism and leaf stomatal guard cell specific gene regulation
LOC_Os03g15020.2		(GA)13	AGCAACTCTGTTCTTCTTCCT	GAAGTCGTACTGTCTGTCCC	54.999	54.635	387	3	8180864
